# Supplementary material for: VmPacC-mediated pH regulation of Valsa mali confers to host acidification identified by comparative proteomics analysis
Source: Stress Biol. 2023 Jun 21;3(1):18. doi: 10.1007/s44154-023-00097-y (PMC10441875; doi:10.1007/s44154-023-00097-y)
Supplement: Supplementary file 3 — Additional file 3: Table S1. The proteins shared between the PacC-H and WT-H groups, and between the PacC-V and WT-V groups. Green represent shared proteins. [file 44154_2023_97_MOESM3_ESM.xlsx]

## Sheet: PacC-HvsWT-H
Protein accession	Protein description	PacC-H/WT-H Ratio	Regulated Type	03-8-H/757-H P value	MW [kDa]	WT-H-1	WT-H-2	WT-H-3	WT-V-1	WT-V-2	WT-V-3	PacC-H-1	PacC-H-2	PacC-H-3	PacC-V-1	PacC-V-2	PacC-V-3	Subcellular localization	Biological Process	Cellular Component	Molecular Function	KEGG KO No.	KEGG Gene	KEGG pathway	IPR ID	Domain description
KUI63899.1	60S ribosomal protein L16 [Valsa mali]	0.757642	Down	0.041106	23.02	0.603	0.603	0.626	1.715		1.755	0.484	0.484	0.42	1.271		1.305	nucleus	GO:0006518 peptide metabolic process; GO:0043043 peptide biosynthetic process; GO:0044267 cellular protein metabolic process; GO:0006807 nitrogen compound metabolic process; GO:0009058 biosynthetic process; GO:0043603 cellular amide metabolic process; GO:0044238 primary metabolic process; GO:1901566 organonitrogen compound biosynthetic process; GO:1901576 organic substance biosynthetic process; G…	GO:0005840 ribosome; GO:0043229 intracellular organelle; GO:0043232 intracellular non-membrane-bounded organelle; GO:0044446 intracellular organelle part; GO:0005737 cytoplasm; GO:0032991 macromolecular complex; GO:0044424 intracellular part; GO:0005623 cell; GO:0044422 organelle part; GO:0043228 non-membrane-bounded organelle; GO:0043226 organelle; GO:0015934 large ribosomal subunit; GO:0044391 …	GO:0003735 structural constituent of ribosome; GO:0005198 structural molecule activity;	K02872	RP-L13Ae; large subunit ribosomal protein L13Ae	sce03010 Ribosome - Saccharomyces cerevisiae (budding yeast);
KUI64297.1	putative Ras-related protein Rab7 [Valsa mali]	0.716236	Down	0.00897226	23.082	0.656	0.752	0.643	1.506	1.461	1.592	0.53	0.454	0.485	1.347	1.381	1.409	mitochondria	GO:0050794 regulation of cellular process; GO:0044700 single organism signaling; GO:0051716 cellular response to stimulus; GO:0007165 signal transduction; GO:0050789 regulation of biological process; GO:0007154 cell communication; GO:0035556 intracellular signal transduction; GO:0044699 single-organism process; GO:0007264 small GTPase mediated signal transduction; GO:0023052 signaling; GO:0050896…		GO:1901265 nucleoside phosphate binding; GO:0001882 nucleoside binding; GO:0043167 ion binding; GO:0000166 nucleotide binding; GO:0097159 organic cyclic compound binding; GO:1901363 heterocyclic compound binding; GO:0032549 ribonucleoside binding; GO:0097367 carbohydrate derivative binding; GO:0032553 ribonucleotide binding; GO:0005488 binding; GO:0032550 purine ribonucleoside binding; GO:0043168…	K07897	RAB7A; Ras-related protein Rab-7A	sce04145 Phagosome - Saccharomyces cerevisiae (budding yeast); sce04138 Autophagy - yeast - Saccharomyces cerevisiae (budding yeast); sce04144 Endocytosis - Saccharomyces cerevisiae (budding yeast);	IPR005225; IPR027417;	Small GTP-binding protein domain; P-loop containing nucleoside triphosphate hydrolase;
KUI64470.1	60S ribosomal protein L34-B [Valsa mali]	0.687078	Down	0.00694751	13.002	0.593	0.715	0.619	1.691	1.796	1.663	0.416	0.448	0.46	1.374	1.132	1.349	nucleus	GO:0006518 peptide metabolic process; GO:0043043 peptide biosynthetic process; GO:0044267 cellular protein metabolic process; GO:0006807 nitrogen compound metabolic process; GO:0009058 biosynthetic process; GO:0043603 cellular amide metabolic process; GO:0044238 primary metabolic process; GO:1901566 organonitrogen compound biosynthetic process; GO:1901576 organic substance biosynthetic process; G…	GO:0005840 ribosome; GO:0043226 organelle; GO:0043229 intracellular organelle; GO:0043232 intracellular non-membrane-bounded organelle; GO:0044464 cell part; GO:0005622 intracellular; GO:0005737 cytoplasm; GO:0032991 macromolecular complex; GO:0044424 intracellular part; GO:1990904 ribonucleoprotein complex; GO:0005623 cell; GO:0030529 intracellular ribonucleoprotein complex; GO:0044444 cytoplasm…	GO:0003735 structural constituent of ribosome; GO:0005198 structural molecule activity;	K02915	RP-L34e; large subunit ribosomal protein L34e	sce03010 Ribosome - Saccharomyces cerevisiae (budding yeast);
KUI64691.1	Putative G3BP-like protein [Valsa mali]	0.752239	Down	0.00295565	53.988	0.531	0.544	0.6	1.69	1.648	1.695	0.426	0.419	0.415	1.431	1.388	1.384	cytoplasm	GO:0006810 transport; GO:0051179 localization; GO:0051234 establishment of localization;	GO:0005623 cell; GO:0005622 intracellular; GO:0044464 cell part;	GO:0097159 organic cyclic compound binding; GO:1901363 heterocyclic compound binding; GO:1901265 nucleoside phosphate binding; GO:0005488 binding; GO:0003676 nucleic acid binding; GO:0000166 nucleotide binding; GO:0036094 small molecule binding;				IPR002075; IPR018222; IPR000504; IPR012677; IPR032710;	Nuclear transport factor 2; Nuclear transport factor 2, eukaryote; RNA recognition motif domain; Nucleotide-binding alpha-beta plait domain; NTF2-like domain;
KUI64831.1	Heat shock protein hsp98 [Valsa mali]	0.675012	Down	0.0354276	102.93	0.792	0.56	0.765	1.407	1.745	1.48	0.48	0.483	0.466	1.347	1.262	1.19	nucleus	GO:0008152 metabolic process; GO:0019538 protein metabolic process; GO:0043170 macromolecule metabolic process; GO:0044238 primary metabolic process; GO:0071704 organic substance metabolic process;		GO:0005524 ATP binding; GO:1901265 nucleoside phosphate binding; GO:0001882 nucleoside binding; GO:0043167 ion binding; GO:0000166 nucleotide binding; GO:0097159 organic cyclic compound binding; GO:1901363 heterocyclic compound binding; GO:0032549 ribonucleoside binding; GO:0097367 carbohydrate derivative binding; GO:0032553 ribonucleotide binding; GO:0005488 binding; GO:0032550 purine ribonucleo…	K03695	clpB; ATP-dependent Clp protease ATP-binding subunit ClpB	sce04213 Longevity regulating pathway - multiple species - Saccharomyces cerevisiae (budding yeast);	IPR019489; IPR003593; IPR003959; IPR027417; IPR004176;	Clp ATPase, C-terminal; AAA+ ATPase domain; ATPase, AAA-type, core; P-loop containing nucleoside triphosphate hydrolase; Clp, N-terminal;
KUI64955.1	hypothetical protein VM1G_00571 [Valsa mali]	0.555598	Down	0.00202118	22.431	0.876	0.857	0.857	1.37	1.31		0.467	0.496	0.476	1.349	1.372		extracellular							IPR015926;	Cytolysin/lectin;
KUI65042.1	"putative enoyl-CoA hydratase, mitochondrial [Valsa mali]"	0.731737	Down	0.0268493	31.847	0.508	0.607	0.514	1.654	1.519	1.627	0.451	0.356	0.385	1.454	1.563	1.553	mitochondria	GO:0008152 metabolic process;		GO:0003824 catalytic activity;	K07511			IPR029045;	ClpP/crotonase-like domain;
KUI66150.1	40S ribosomal protein S13 [Valsa mali]	0.765374	Down	0.0244529	16.756	0.515	0.522	0.459	1.82	1.814	1.916	0.423	0.39	0.332	1.293	1.393	1.409	mitochondria	GO:0006518 peptide metabolic process; GO:0043043 peptide biosynthetic process; GO:0044267 cellular protein metabolic process; GO:0006807 nitrogen compound metabolic process; GO:0009058 biosynthetic process; GO:0043603 cellular amide metabolic process; GO:0044238 primary metabolic process; GO:1901566 organonitrogen compound biosynthetic process; GO:1901576 organic substance biosynthetic process; G…	GO:0005840 ribosome; GO:0043226 organelle; GO:0043229 intracellular organelle; GO:0043232 intracellular non-membrane-bounded organelle; GO:0044464 cell part; GO:0005622 intracellular; GO:0005737 cytoplasm; GO:0032991 macromolecular complex; GO:0044424 intracellular part; GO:1990904 ribonucleoprotein complex; GO:0005623 cell; GO:0030529 intracellular ribonucleoprotein complex; GO:0044444 cytoplasm…	GO:0003735 structural constituent of ribosome; GO:0005198 structural molecule activity;	K02953	RP-S13e; small subunit ribosomal protein S13e	sce03010 Ribosome - Saccharomyces cerevisiae (budding yeast);	IPR012606; IPR009068;	Ribosomal protein S13/S15, N-terminal; S15/NS1, RNA-binding;
KUI66166.1	Non-histone chromosomal protein 6 [Valsa mali]	0.746382	Down	0.0398669	32.868	0.458	0.51	0.483	1.77	1.776	1.875	0.398	0.4	0.285	1.45	1.304	1.475	mitochondria							IPR009071;	High mobility group box domain;
KUI66470.1	Prohibitin-2 [Valsa mali]	0.750242	Down	0.0182174	33.956	0.362	0.311	0.36	2.019	2.155	2.082	0.265	0.23	0.28	1.42	1.414	1.418	mitochondria		GO:0016020 membrane;		K17081			IPR001107;	Band 7 domain;
KUI66896.1	60S ribosomal protein L35 [Valsa mali]	0.648998	Down	0.00217681	14.672	0.794	0.794	0.808	1.624		1.575	0.511	0.511	0.533	1.143		1.174	nucleus	GO:0006518 peptide metabolic process; GO:0043043 peptide biosynthetic process; GO:0044267 cellular protein metabolic process; GO:0006807 nitrogen compound metabolic process; GO:0009058 biosynthetic process; GO:0043603 cellular amide metabolic process; GO:0044238 primary metabolic process; GO:1901566 organonitrogen compound biosynthetic process; GO:1901576 organic substance biosynthetic process; G…	GO:0005840 ribosome; GO:0043226 organelle; GO:0043229 intracellular organelle; GO:0043232 intracellular non-membrane-bounded organelle; GO:0044464 cell part; GO:0005622 intracellular; GO:0005737 cytoplasm; GO:0032991 macromolecular complex; GO:0044424 intracellular part; GO:1990904 ribonucleoprotein complex; GO:0005623 cell; GO:0030529 intracellular ribonucleoprotein complex; GO:0044444 cytoplasm…	GO:0003735 structural constituent of ribosome; GO:0005198 structural molecule activity;	K02918	RP-L35e; large subunit ribosomal protein L35e	sce03010 Ribosome - Saccharomyces cerevisiae (budding yeast);
KUI66935.1	"Alpha,alpha-trehalose-phosphate synthase 1 [Valsa mali]"	0.768127	Down	0.0341045	58.869	0.455	0.399	0.47	1.713	1.914	1.825	0.378	0.295	0.344	1.528	1.477	1.465	cytoplasm	GO:0016051 carbohydrate biosynthetic process; GO:0044711 single-organism biosynthetic process; GO:0044763 single-organism cellular process; GO:0044699 single-organism process; GO:0009058 biosynthetic process; GO:0005984 disaccharide metabolic process; GO:0005975 carbohydrate metabolic process; GO:0009312 oligosaccharide biosynthetic process; GO:0044238 primary metabolic process; GO:0044237 cellul…		GO:0016758 transferase activity, transferring hexosyl groups; GO:0003824 catalytic activity; GO:0035251 UDP-glucosyltransferase activity; GO:0008194 UDP-glycosyltransferase activity; GO:0046527 glucosyltransferase activity; GO:0016757 transferase activity, transferring glycosyl groups; GO:0003825 alpha,alpha-trehalose-phosphate synthase (UDP-forming) activity; GO:0016740 transferase activity;	K00697	otsA; trehalose 6-phosphate synthase [EC:2.4.1.15]	sce00500 Starch and sucrose metabolism - Saccharomyces cerevisiae (budding yeast); sce01100 Metabolic pathways - Saccharomyces cerevisiae (budding yeast);	IPR012766; IPR001830;	Alpha,alpha-trehalose-phosphate synthase; Glycosyl transferase, family 20;
KUI67075.1	60S ribosomal protein L27-A [Valsa mali]	0.671125	Down	0.00454532	15.6	0.385	0.434	0.452	2.02	2.03	1.998	0.257	0.299	0.297	1.397	1.339	1.387	mitochondria	GO:0006518 peptide metabolic process; GO:0043043 peptide biosynthetic process; GO:0044267 cellular protein metabolic process; GO:0006807 nitrogen compound metabolic process; GO:0009058 biosynthetic process; GO:0043603 cellular amide metabolic process; GO:0044238 primary metabolic process; GO:1901566 organonitrogen compound biosynthetic process; GO:1901576 organic substance biosynthetic process; G…	GO:0005840 ribosome; GO:0043226 organelle; GO:0043229 intracellular organelle; GO:0043232 intracellular non-membrane-bounded organelle; GO:0044464 cell part; GO:0005622 intracellular; GO:0005737 cytoplasm; GO:0032991 macromolecular complex; GO:0044424 intracellular part; GO:1990904 ribonucleoprotein complex; GO:0005623 cell; GO:0030529 intracellular ribonucleoprotein complex; GO:0044444 cytoplasm…	GO:0003735 structural constituent of ribosome; GO:0005198 structural molecule activity;	K02901	RP-L27e; large subunit ribosomal protein L27e	sce03010 Ribosome - Saccharomyces cerevisiae (budding yeast);	IPR008991; IPR014722;	Translation protein SH3-like domain; Ribosomal protein L2 domain 2;
KUI67373.1	Fructose-bisphosphate aldolase [Valsa mali]	0.751912	Down	0.00459035	39.499	0.401	0.416	0.36	1.933	1.91	1.871	0.295	0.3	0.29	1.438	1.43	1.416	cytoplasm	GO:0006757 ATP generation from ADP; GO:0009116 nucleoside metabolic process; GO:0042278 purine nucleoside metabolic process; GO:0006165 nucleoside diphosphate phosphorylation; GO:0046031 ADP metabolic process; GO:0019362 pyridine nucleotide metabolic process; GO:0006096 glycolytic process; GO:0009167 purine ribonucleoside monophosphate metabolic process; GO:0009117 nucleotide metabolic process; G…		GO:0004332 fructose-bisphosphate aldolase activity; GO:0046914 transition metal ion binding; GO:0003824 catalytic activity; GO:0005488 binding; GO:0016830 carbon-carbon lyase activity; GO:0043167 ion binding; GO:0016829 lyase activity; GO:0046872 metal ion binding; GO:0043169 cation binding; GO:0008270 zinc ion binding; GO:0016832 aldehyde-lyase activity;	K01624	FBA; fructose-bisphosphate aldolase, class II [EC:4.1.2.13]	sce00680 Methane metabolism - Saccharomyces cerevisiae (budding yeast); sce00010 Glycolysis / Gluconeogenesis - Saccharomyces cerevisiae (budding yeast); sce00051 Fructose and mannose metabolism - Saccharomyces cerevisiae (budding yeast); sce01230 Biosynthesis of amino acids - Saccharomyces cerevisiae (budding yeast); sce01130 Biosynthesis of antibiotics - Saccharomyces cerevisiae (budding yeast)…	IPR013785;	Aldolase-type TIM barrel;
KUI68406.1	hypothetical protein VM1G_03737 [Valsa mali]	0.671533	Down	0.0374397	11.494	0.434	0.533	0.54	1.911	1.693	1.788	0.255	0.388	0.369	1.492	1.425	1.41	cytoplasm							IPR009799; IPR011008;	EthD domain; Dimeric alpha-beta barrel;
KUI68475.1	Phosphoglycerate kinase [Valsa mali]	0.767619	Down	0.0276913	44.099	0.381	0.343	0.326	2.055	2.036	2.066	0.301	0.265	0.24	1.38	1.467	1.479	cytoplasm	GO:0006757 ATP generation from ADP; GO:0009116 nucleoside metabolic process; GO:0042278 purine nucleoside metabolic process; GO:0006165 nucleoside diphosphate phosphorylation; GO:0046031 ADP metabolic process; GO:0019362 pyridine nucleotide metabolic process; GO:0006096 glycolytic process; GO:0009167 purine ribonucleoside monophosphate metabolic process; GO:0009117 nucleotide metabolic process; G…		GO:0016774 phosphotransferase activity, carboxyl group as acceptor; GO:0016301 kinase activity; GO:0003824 catalytic activity; GO:0016740 transferase activity; GO:0004618 phosphoglycerate kinase activity; GO:0016772 transferase activity, transferring phosphorus-containing groups;	K00927	PGK; phosphoglycerate kinase [EC:2.7.2.3]	sce00010 Glycolysis / Gluconeogenesis - Saccharomyces cerevisiae (budding yeast); sce01110 Biosynthesis of secondary metabolites - Saccharomyces cerevisiae (budding yeast); sce01200 Carbon metabolism - Saccharomyces cerevisiae (budding yeast); sce01230 Biosynthesis of amino acids - Saccharomyces cerevisiae (budding yeast); sce01130 Biosynthesis of antibiotics - Saccharomyces cerevisiae (budding y…	IPR015824; IPR015901;	Phosphoglycerate kinase, N-terminal; Phosphoglycerate kinase, C-terminal;
KUI69475.1	hypothetical protein VM1G_05345 [Valsa mali]	0.674361	Down	0.00379426	32.717	0.436	0.384	0.393	1.883	1.966	1.928	0.302	0.261	0.255	1.466	1.479	1.542	nucleus
KUI69480.1	60S ribosomal protein L13 [Valsa mali]	0.766234	Down	0.0367591	24.102	0.487	0.604	0.526	1.788	1.747	1.869	0.373	0.449	0.417	1.416	1.277	1.281	nucleus	GO:0006518 peptide metabolic process; GO:0043043 peptide biosynthetic process; GO:0044267 cellular protein metabolic process; GO:0006807 nitrogen compound metabolic process; GO:0009058 biosynthetic process; GO:0043603 cellular amide metabolic process; GO:0044238 primary metabolic process; GO:1901566 organonitrogen compound biosynthetic process; GO:1901576 organic substance biosynthetic process; G…	GO:0005840 ribosome; GO:0043226 organelle; GO:0043229 intracellular organelle; GO:0043232 intracellular non-membrane-bounded organelle; GO:0044464 cell part; GO:0005622 intracellular; GO:0005737 cytoplasm; GO:0032991 macromolecular complex; GO:0044424 intracellular part; GO:1990904 ribonucleoprotein complex; GO:0005623 cell; GO:0030529 intracellular ribonucleoprotein complex; GO:0044444 cytoplasm…	GO:0003735 structural constituent of ribosome; GO:0005198 structural molecule activity;	K02873	RP-L13e; large subunit ribosomal protein L13e	sce03010 Ribosome - Saccharomyces cerevisiae (budding yeast);
KUI70086.1	40S ribosomal protein S2 [Valsa mali]	0.760289	Down	0.00580098	28.124	0.462	0.447	0.476	1.813	1.834	1.882	0.382	0.354	0.317	1.408	1.442	1.443	cytoplasm	GO:0006518 peptide metabolic process; GO:0043043 peptide biosynthetic process; GO:0044267 cellular protein metabolic process; GO:0006807 nitrogen compound metabolic process; GO:0009058 biosynthetic process; GO:0043603 cellular amide metabolic process; GO:0044238 primary metabolic process; GO:1901566 organonitrogen compound biosynthetic process; GO:1901576 organic substance biosynthetic process; G…	GO:0005840 ribosome; GO:0043229 intracellular organelle; GO:0043232 intracellular non-membrane-bounded organelle; GO:0015935 small ribosomal subunit; GO:0044446 intracellular organelle part; GO:0005737 cytoplasm; GO:0032991 macromolecular complex; GO:0044424 intracellular part; GO:0005623 cell; GO:0044422 organelle part; GO:0043228 non-membrane-bounded organelle; GO:0043226 organelle; GO:0044391 …	GO:0097159 organic cyclic compound binding; GO:1901363 heterocyclic compound binding; GO:0003723 RNA binding; GO:0005488 binding; GO:0003676 nucleic acid binding; GO:0005198 structural molecule activity; GO:0003735 structural constituent of ribosome;	K02981	RP-S2e; small subunit ribosomal protein S2e	sce03010 Ribosome - Saccharomyces cerevisiae (budding yeast);	IPR014720; IPR020568; IPR005324; IPR014721; IPR013810;	Double-stranded RNA-binding domain; Ribosomal protein S5 domain 2-type fold; Ribosomal protein S5, C-terminal; Ribosomal protein S5 domain 2-type fold, subgroup; Ribosomal protein S5, N-terminal;
KUI70270.1	"putative arabinan endo-1,5-alpha-L-arabinosidase A [Valsa mali]"	0.594755	Down	0.00263762	34.945	0.383	0.437	0.362	2.021	1.971	2.006	0.22	0.25	0.233	1.473	1.436	1.528	extracellular	GO:0008152 metabolic process; GO:0005975 carbohydrate metabolic process; GO:0044238 primary metabolic process; GO:0071704 organic substance metabolic process;		GO:0004553 hydrolase activity, hydrolyzing O-glycosyl compounds; GO:0016787 hydrolase activity; GO:0046558 arabinan endo-1,5-alpha-L-arabinosidase activity; GO:0003824 catalytic activity; GO:0016798 hydrolase activity, acting on glycosyl bonds;	K06113			IPR023296;	Glycosyl hydrolase, five-bladed beta-propellor domain;
KUI70852.1	60S ribosomal protein L31 [Valsa mali]	0.737852	Down	0.00434422	14.19	0.512	0.575	0.58	1.829	1.726	1.83	0.408	0.432	0.39	1.331	1.339	1.316	nucleus	GO:0006518 peptide metabolic process; GO:0043043 peptide biosynthetic process; GO:0044267 cellular protein metabolic process; GO:0006807 nitrogen compound metabolic process; GO:0009058 biosynthetic process; GO:0043603 cellular amide metabolic process; GO:0044238 primary metabolic process; GO:1901566 organonitrogen compound biosynthetic process; GO:1901576 organic substance biosynthetic process; G…	GO:0005840 ribosome; GO:0043226 organelle; GO:0043229 intracellular organelle; GO:0043232 intracellular non-membrane-bounded organelle; GO:0044464 cell part; GO:0005622 intracellular; GO:0005737 cytoplasm; GO:0032991 macromolecular complex; GO:0044424 intracellular part; GO:1990904 ribonucleoprotein complex; GO:0005623 cell; GO:0030529 intracellular ribonucleoprotein complex; GO:0044444 cytoplasm…	GO:0003735 structural constituent of ribosome; GO:0005198 structural molecule activity;	K02910	RP-L31e; large subunit ribosomal protein L31e	sce03010 Ribosome - Saccharomyces cerevisiae (budding yeast);	IPR023621;	Ribosomal protein L31e domain;
KUI71878.1	Rhamnogalacturonan acetylesterase [Valsa mali]	0.511323	Down	0.00195482	27.956	0.53	0.555	0.593	2.46	2.476	2.254	0.294	0.225	0.339	0.84	0.913	0.997	extracellular				K15530			IPR013830;	SGNH hydrolase-type esterase domain;
KUI72058.1	"2,3-bisphosphoglycerate-independent phosphoglycerate mutase [Valsa mali]"	0.768138	Down	0.0134762	56.765	0.441	0.423	0.473	1.898	1.828	1.846	0.341	0.309	0.377	1.395	1.47	1.437	cytoplasm	GO:0046365 monosaccharide catabolic process; GO:0044724 single-organism carbohydrate catabolic process; GO:0044712 single-organism catabolic process; GO:0044281 small molecule metabolic process; GO:0044699 single-organism process; GO:0044282 small molecule catabolic process; GO:0005975 carbohydrate metabolic process; GO:0044238 primary metabolic process; GO:0071704 organic substance metabolic pro…	GO:0044424 intracellular part; GO:0005623 cell; GO:0044464 cell part; GO:0005622 intracellular; GO:0005737 cytoplasm;	GO:0016853 isomerase activity; GO:0046914 transition metal ion binding; GO:0003824 catalytic activity; GO:0005488 binding; GO:0016868 intramolecular transferase activity, phosphotransferases; GO:0043167 ion binding; GO:0043169 cation binding; GO:0046872 metal ion binding; GO:0004619 phosphoglycerate mutase activity; GO:0016866 intramolecular transferase activity; GO:0030145 manganese ion binding;	K15633			IPR017849; IPR006124; IPR011258; IPR017850;	Alkaline phosphatase-like, alpha/beta/alpha; Metalloenzyme; BPG-independent PGAM, N-terminal; Alkaline-phosphatase-like, core domain;
KUI72407.1	Coactosin [Valsa mali]	0.752912	Down	0.00145708	17.68	0.557	0.511	0.563	1.613	1.603	1.728	0.415	0.414	0.399	1.37	1.524	1.406	cytoplasm,nucleus		GO:0005623 cell; GO:0005622 intracellular; GO:0044464 cell part;	GO:0003779 actin binding; GO:0005515 protein binding; GO:0008092 cytoskeletal protein binding; GO:0005488 binding;				IPR029006; IPR002108;	ADF-H/Gelsolin-like domain; Actin-depolymerising factor homology domain;
KUI72608.1	60S acidic ribosomal protein P1 [Valsa mali]	0.566351	Down	0.0178078	10.935	0.12	0.137	0.165	2.326	2.157	2.238	0.063	0.092	0.084	1.607	1.661	1.666	cytoplasm	GO:0006518 peptide metabolic process; GO:0006414 translational elongation; GO:0043043 peptide biosynthetic process; GO:0044267 cellular protein metabolic process; GO:0006807 nitrogen compound metabolic process; GO:0009058 biosynthetic process; GO:0043603 cellular amide metabolic process; GO:0044238 primary metabolic process; GO:1901566 organonitrogen compound biosynthetic process; GO:1901576 orga…	GO:0005840 ribosome; GO:0043226 organelle; GO:0043229 intracellular organelle; GO:0043232 intracellular non-membrane-bounded organelle; GO:0044464 cell part; GO:0005622 intracellular; GO:0005737 cytoplasm; GO:0032991 macromolecular complex; GO:0044424 intracellular part; GO:1990904 ribonucleoprotein complex; GO:0005623 cell; GO:0030529 intracellular ribonucleoprotein complex; GO:0044444 cytoplasm…	GO:0003735 structural constituent of ribosome; GO:0005198 structural molecule activity;	K02942	RP-LP1; large subunit ribosomal protein LP1	sce03010 Ribosome - Saccharomyces cerevisiae (budding yeast);
KUI72728.1	60S ribosomal protein L21-A [Valsa mali]	0.715319	Down	0.00698025	18.173	0.761	0.739	0.85	1.51	1.643	1.561	0.605	0.566	0.51	1.182	1.125	1.171	mitochondria	GO:0006518 peptide metabolic process; GO:0043043 peptide biosynthetic process; GO:0044267 cellular protein metabolic process; GO:0006807 nitrogen compound metabolic process; GO:0009058 biosynthetic process; GO:0043603 cellular amide metabolic process; GO:0044238 primary metabolic process; GO:1901566 organonitrogen compound biosynthetic process; GO:1901576 organic substance biosynthetic process; G…	GO:0005840 ribosome; GO:0043226 organelle; GO:0043229 intracellular organelle; GO:0043232 intracellular non-membrane-bounded organelle; GO:0044464 cell part; GO:0005622 intracellular; GO:0005737 cytoplasm; GO:0032991 macromolecular complex; GO:0044424 intracellular part; GO:1990904 ribonucleoprotein complex; GO:0005623 cell; GO:0030529 intracellular ribonucleoprotein complex; GO:0044444 cytoplasm…	GO:0003735 structural constituent of ribosome; GO:0005198 structural molecule activity;	K02889	RP-L21e; large subunit ribosomal protein L21e	sce03010 Ribosome - Saccharomyces cerevisiae (budding yeast);	IPR008991;	Translation protein SH3-like domain;
KUI72794.1	hypothetical protein VM1G_08430 [Valsa mali]	0.522059	Down	0.0118402	38.908	0.516	0.619	0.497	2.991	2.726	3.249	0.252	0.374	0.226	0.39	0.55	0.4	extracellular	GO:0008152 metabolic process; GO:0005975 carbohydrate metabolic process; GO:0044238 primary metabolic process; GO:0071704 organic substance metabolic process;		GO:0004553 hydrolase activity, hydrolyzing O-glycosyl compounds; GO:0016787 hydrolase activity; GO:0003824 catalytic activity; GO:0004650 polygalacturonase activity; GO:0016798 hydrolase activity, acting on glycosyl bonds;	K01184	E3.2.1.15; polygalacturonase [EC:3.2.1.15]	sce00040 Pentose and glucuronate interconversions - Saccharomyces cerevisiae (budding yeast); sce01100 Metabolic pathways - Saccharomyces cerevisiae (budding yeast);	IPR011050; IPR012334;	Pectin lyase fold/virulence factor; Pectin lyase fold;
KUI73056.1	Dual specificity protein kinase FUZ7 [Valsa mali]	0.683882	Down	0.0193852	59.291	0.334	0.366	0.423	2.022	1.974	2.034	0.285	0.225	0.258	1.451	1.524	1.422	mitochondria	GO:0016310 phosphorylation; GO:0044267 cellular protein metabolic process; GO:0044238 primary metabolic process; GO:0044237 cellular metabolic process; GO:0006796 phosphate-containing compound metabolic process; GO:0071704 organic substance metabolic process; GO:0008152 metabolic process; GO:0006468 protein phosphorylation; GO:0006793 phosphorus metabolic process; GO:0044260 cellular macromolecul…		GO:0005524 ATP binding; GO:1901265 nucleoside phosphate binding; GO:0016773 phosphotransferase activity, alcohol group as acceptor; GO:0001882 nucleoside binding; GO:0043167 ion binding; GO:0004672 protein kinase activity; GO:0000166 nucleotide binding; GO:0097159 organic cyclic compound binding; GO:1901363 heterocyclic compound binding; GO:0032549 ribonucleoside binding; GO:0097367 carbohydrate …	K11226	STE7; mitogen-activated protein kinase kinase [EC:2.7.12.2]	sce04011 MAPK signaling pathway - yeast - Saccharomyces cerevisiae (budding yeast);	IPR000719; IPR011009;	Protein kinase domain; Protein kinase-like domain;
KUI73119.1	Ent-kaurene oxidase [Valsa mali]	0.742669	Down	0.0342098	55.597	0.449	0.402	0.513	1.641	1.601	1.53	0.324	0.315	0.374	1.632	1.693	1.629	cytoplasm	GO:0044699 single-organism process; GO:0008152 metabolic process; GO:0055114 oxidation-reduction process; GO:0044710 single-organism metabolic process;		GO:0097159 organic cyclic compound binding; GO:1901363 heterocyclic compound binding; GO:0020037 heme binding; GO:0005506 iron ion binding; GO:0046914 transition metal ion binding; GO:0003824 catalytic activity; GO:0005488 binding; GO:0043167 ion binding; GO:0043169 cation binding; GO:0046872 metal ion binding; GO:0016705 oxidoreductase activity, acting on paired donors, with incorporation or red…
KUI73425.1	Superoxide dismutase [Cu-Zn] [Valsa mali]	0.757875	Down	0.00567341	17.558	0.534	0.536	0.549	1.853	1.879	1.749	0.38	0.391	0.456	1.303	1.284	1.349	extracellular	GO:0006801 superoxide metabolic process; GO:0008152 metabolic process; GO:0072593 reactive oxygen species metabolic process; GO:0055114 oxidation-reduction process; GO:0044710 single-organism metabolic process; GO:0044699 single-organism process; GO:0009987 cellular process; GO:0044237 cellular metabolic process;		GO:0004784 superoxide dismutase activity; GO:0003824 catalytic activity; GO:0016721 oxidoreductase activity, acting on superoxide radicals as acceptor; GO:0005488 binding; GO:0043167 ion binding; GO:0016209 antioxidant activity; GO:0043169 cation binding; GO:0046872 metal ion binding; GO:0016491 oxidoreductase activity;	K04565	SOD1; superoxide dismutase, Cu-Zn family [EC:1.15.1.1]	sce04146 Peroxisome - Saccharomyces cerevisiae (budding yeast); sce04213 Longevity regulating pathway - multiple species - Saccharomyces cerevisiae (budding yeast);	IPR001424;	Superoxide dismutase, copper/zinc binding domain;
KUI64889.1	putative U6 snRNA-associated Sm-like protein LSm3 [Valsa mali]	0.538715	Down	0.0267807	10.607	0.581	0.581	0.659		1.747	1.624	0.309	0.309	0.363		1.437	1.443	nucleus	GO:0006725 cellular aromatic compound metabolic process; GO:0060255 regulation of macromolecule metabolic process; GO:0048519 negative regulation of biological process; GO:0044237 cellular metabolic process; GO:0071704 organic substance metabolic process; GO:0044270 cellular nitrogen compound catabolic process; GO:0000398 mRNA splicing, via spliceosome; GO:0008152 metabolic process; GO:0000377 RN…			K12622	LSM3; U6 snRNA-associated Sm-like protein LSm3	sce03018 RNA degradation - Saccharomyces cerevisiae (budding yeast); sce03040 Spliceosome - Saccharomyces cerevisiae (budding yeast);	IPR034105; IPR001163; IPR010920;	Sm-like protein Lsm3; LSM domain, eukaryotic/archaea-type; LSM domain;
KUI74323.1	ATPase get3 [Valsa mali]	0.690233	Down	0.04057	37.517	0.345	0.385	0.345		1.868	1.94	0.239	0.264	0.239		1.56	1.593	cytoskeleton			GO:0005524 ATP binding; GO:1901265 nucleoside phosphate binding; GO:0001882 nucleoside binding; GO:0043167 ion binding; GO:0016817 hydrolase activity, acting on acid anhydrides; GO:0016787 hydrolase activity; GO:0000166 nucleotide binding; GO:0017111 nucleoside-triphosphatase activity; GO:0016887 ATPase activity; GO:0097159 organic cyclic compound binding; GO:1901363 heterocyclic compound binding…	K01551			IPR027417; IPR025723;	P-loop containing nucleoside triphosphate hydrolase; Anion-transporting ATPase-like domain;

## Sheet: PacC-VvsWT-V
Protein accession	Protein description	PacC-V/WT-V Ratio	Regulated Type	PacC-V/WT-V P value	MW [kDa]	WT-H-1	WT-H-2	WT-H-3	WT-V-1	WT-V-2	WT-V-3	PacC-H-1	PacC-H-2	PacC-H-3	PacC-V-1	PacC-V-2	PacC-V-3	Subcellular localization	Biological Process	Cellular Component	Molecular Function	KEGG KO No.	KEGG Gene	KEGG pathway	IPR ID	Domain description
KUI64395.1	hypothetical protein VM1G_11192 [Valsa mali]	2.06685	Up	0.000207431	17.857	0.344	0.359	0.421	1.08	1.086	1.05	0.245	0.319	0.443	2.372	2.207	2.068	cytoplasm							IPR009799; IPR011008;	EthD domain; Dimeric alpha-beta barrel;
KUI71221.1	Glutathione S-transferase 1 [Valsa mali]	1.82363	Up	0.00259504	28.388	0.519	0.236	0.449	1.125	1.134	1.126	0.492	0.25	0.414	1.958	2.332	1.883	cytoplasm,mitochondria			GO:0005515 protein binding; GO:0005488 binding;	K00799	GST; glutathione S-transferase [EC:2.5.1.18]	sce00480 Glutathione metabolism - Saccharomyces cerevisiae (budding yeast);	IPR010987; IPR004046; IPR004045; IPR012336;	Glutathione S-transferase, C-terminal-like; Glutathione S-transferase, C-terminal; Glutathione S-transferase, N-terminal; Thioredoxin-like fold;
KUI63330.1	Aspergillopepsin-2 [Valsa mali]	1.78714	Up	0.00380447	28.709	0.328	0.439	0.608	1.189	1.099	1.01	0.339	0.456	0.645	2.185	1.986	1.723	extracellular	GO:0006508 proteolysis; GO:0008152 metabolic process; GO:0043170 macromolecule metabolic process; GO:0019538 protein metabolic process; GO:0044238 primary metabolic process; GO:0071704 organic substance metabolic process;		GO:0004175 endopeptidase activity; GO:0008233 peptidase activity; GO:0003824 catalytic activity; GO:0004190 aspartic-type endopeptidase activity; GO:0070011 peptidase activity, acting on L-amino acid peptides; GO:0016787 hydrolase activity; GO:0070001 aspartic-type peptidase activity;				IPR013320;	Concanavalin A-like lectin/glucanase domain;
KUI74143.1	hypothetical protein VM1G_09888 [Valsa mali]	1.52201	Up	0.0255998	46.351	0.599		0.487	1.184		1.088	0.607		0.603	1.645		1.813	extracellular			GO:0003824 catalytic activity; GO:0005488 binding; GO:0016813 hydrolase activity, acting on carbon-nitrogen (but not peptide) bonds, in linear amidines; GO:0043167 ion binding; GO:0043169 cation binding; GO:0046872 metal ion binding; GO:0016787 hydrolase activity; GO:0016810 hydrolase activity, acting on carbon-nitrogen (but not peptide) bonds;	K01480			IPR023696;	Ureohydrolase domain;
KUI67118.1	Salicylate decarboxylase [Valsa mali]	1.39253	Up	0.000153427	40.15	0.381	0.379	0.322	1.348	1.325	1.449	0.367	0.36	0.294	1.9	1.922	1.918	cytoplasm			GO:0016787 hydrolase activity; GO:0003824 catalytic activity;	K14333			IPR032466; IPR006680;	Metal-dependent hydrolase; Amidohydrolase-related;
KUI74173.1	hypothetical protein VM1G_10015 [Valsa mali]	1.37997	Up	0.0294324	17.962		0.551	0.688		1.203	1.184		0.521	0.58		1.726	1.568	extracellular
KUI67500.1	Beta-cyclopiazonate dehydrogenase [Valsa mali]	1.36075	Up	0.00156127	90.49	0.638	0.48	0.488	1.242	1.304	1.296	0.533	0.424	0.427	1.63	1.783	1.815	mitochondria	GO:0044699 single-organism process; GO:0008152 metabolic process; GO:0055114 oxidation-reduction process; GO:0044710 single-organism metabolic process;		GO:0003824 catalytic activity; GO:0016491 oxidoreductase activity;				IPR011032; IPR016040; IPR013149; IPR023753;	GroES-like; NAD(P)-binding domain; Alcohol dehydrogenase, C-terminal; FAD/NAD(P)-binding domain;
KUI71855.1	hypothetical protein VM1G_07484 [Valsa mali]	1.34475	Up	0.0223001	17.415	0.487	0.437	0.328	1.431	1.387	1.359	0.466	0.415	0.241	1.7	1.788	2.129	cytoplasm							IPR009799; IPR011008;	EthD domain; Dimeric alpha-beta barrel;
KUI65085.1	Salicylate hydroxylase [Valsa mali]	1.33145	Up	3.15e-05	49.915	0.382	0.386	0.433	1.448	1.383	1.411	0.394	0.32	0.314	1.864	1.906	1.878	extracellular	GO:0044699 single-organism process; GO:0008152 metabolic process; GO:0055114 oxidation-reduction process; GO:0044710 single-organism metabolic process;		GO:0097159 organic cyclic compound binding; GO:1901363 heterocyclic compound binding; GO:1901265 nucleoside phosphate binding; GO:0050660 flavin adenine dinucleotide binding; GO:0003824 catalytic activity; GO:0005488 binding; GO:0043167 ion binding; GO:0043168 anion binding; GO:0000166 nucleotide binding; GO:0048037 cofactor binding; GO:0036094 small molecule binding; GO:0071949 FAD binding; GO:0…	K00480			IPR002938; IPR023753;	FAD-binding domain; FAD/NAD(P)-binding domain;
KUI72244.1	hypothetical protein VM1G_07780 [Valsa mali]	1.31265	Up	0.0071773	39.35	0.487	0.356	0.409	1.347	1.537	1.354	0.489	0.288	0.287	1.75	1.851	1.962	extracellular	GO:0008152 metabolic process; GO:0005975 carbohydrate metabolic process; GO:0044238 primary metabolic process; GO:0071704 organic substance metabolic process;		GO:0004553 hydrolase activity, hydrolyzing O-glycosyl compounds; GO:0016787 hydrolase activity; GO:0003824 catalytic activity; GO:0004650 polygalacturonase activity; GO:0016798 hydrolase activity, acting on glycosyl bonds;	K01184	E3.2.1.15; polygalacturonase [EC:3.2.1.15]	sce00040 Pentose and glucuronate interconversions - Saccharomyces cerevisiae (budding yeast); sce01100 Metabolic pathways - Saccharomyces cerevisiae (budding yeast);	IPR011050; IPR012334;	Pectin lyase fold/virulence factor; Pectin lyase fold;
KUI72745.1	Ribonuclease T2-like [Valsa mali]	1.31068	Up	0.0114259	44.462	0.181	0.387	0.162	1.633	1.4	1.573	0.19	0.38	0.17	2.082	1.849	2.106	extracellular			GO:0003723 RNA binding; GO:0004521 endoribonuclease activity; GO:0016787 hydrolase activity; GO:0016894 endonuclease activity, active with either ribo- or deoxyribonucleic acids and producing 3'-phosphomonoesters; GO:1901363 heterocyclic compound binding; GO:0097159 organic cyclic compound binding; GO:0003824 catalytic activity; GO:0033897 ribonuclease T2 activity; GO:0005488 binding; GO:0016892 …	K01166
KUI71818.1	hypothetical protein VM1G_07388 [Valsa mali]	1.31265	Up	0.000400181	13.675	0.442	0.405	0.387	1.268	1.243	1.25	0.39	0.362	0.323	1.849	1.995	2.072	nucleus
KUI67890.1	hypothetical protein VM1G_02622 [Valsa mali]	0.768785	Down	2.92e-05	29.908	0.346	0.384	0.365	1.922	1.905	1.869	0.277	0.308	0.333	1.436	1.483	1.46	cytoplasm,nucleus			GO:0019904 protein domain specific binding; GO:0005515 protein binding; GO:0005488 binding;	K06630	YWHAE; 14-3-3 protein epsilon	sce04011 MAPK signaling pathway - yeast - Saccharomyces cerevisiae (budding yeast);	IPR023410;	14-3-3 domain;
KUI65596.1	Eukaryotic translation initiation factor 3 subunit A [Valsa mali]	0.768588	Down	0.000934808	122.47	0.61	0.584	0.676	1.598	1.709	1.602	0.583	0.494	0.559	1.279	1.283	1.211	cytoplasm,nucleus		GO:0044464 cell part; GO:0005622 intracellular; GO:0005737 cytoplasm; GO:0032991 macromolecular complex; GO:0044424 intracellular part; GO:0043234 protein complex; GO:0005623 cell; GO:0044444 cytoplasmic part; GO:0005852 eukaryotic translation initiation factor 3 complex;	GO:0005515 protein binding; GO:0005488 binding;	K03254	EIF3A; translation initiation factor 3 subunit A	sce03013 RNA transport - Saccharomyces cerevisiae (budding yeast);	IPR000717;	Proteasome component (PCI) domain;
KUI69318.1	"Branched-chain-amino-acid aminotransferase, mitochondrial [Valsa mali]"	0.768459	Down	0.00692234	45.896	0.694	0.648	0.556	1.539	1.649	1.796	0.588	0.519	0.458	1.27	1.262	1.298	mitochondria	GO:0044281 small molecule metabolic process; GO:0044763 single-organism cellular process; GO:0006807 nitrogen compound metabolic process; GO:0044699 single-organism process; GO:0044238 primary metabolic process; GO:0044237 cellular metabolic process; GO:0071704 organic substance metabolic process; GO:0008152 metabolic process; GO:0006520 cellular amino acid metabolic process; GO:0044710 single-or…		GO:0004084 branched-chain-amino-acid transaminase activity; GO:0016769 transferase activity, transferring nitrogenous groups; GO:0008483 transaminase activity; GO:0003824 catalytic activity; GO:0016740 transferase activity;	K00826	E2.6.1.42; branched-chain amino acid aminotransferase [EC:2.6.1.42]	sce00290 Valine, leucine and isoleucine biosynthesis - Saccharomyces cerevisiae (budding yeast); sce00280 Valine, leucine and isoleucine degradation - Saccharomyces cerevisiae (budding yeast); sce01210 2-Oxocarboxylic acid metabolism - Saccharomyces cerevisiae (budding yeast); sce01230 Biosynthesis of amino acids - Saccharomyces cerevisiae (budding yeast); sce01130 Biosynthesis of antibiotics - S…
KUI63959.1	Vacuolar protein sorting-associated protein vps5 [Valsa mali]	0.768447	Down	0.000430252	65.999	0.344	0.375	0.39	1.974	1.863	1.95	0.297	0.31	0.336	1.475	1.528	1.444	nucleus			GO:0008289 lipid binding; GO:0043168 anion binding; GO:0005488 binding; GO:0035091 phosphatidylinositol binding; GO:0005543 phospholipid binding; GO:0043167 ion binding;	K17917	SNX1_2; sorting nexin-1/2	sce04144 Endocytosis - Saccharomyces cerevisiae (budding yeast);	IPR015404; IPR027267; IPR001683;	Sorting nexin Vps5-like, C-terminal; Arfaptin homology (AH) domain/BAR domain; Phox homologous domain;
KUI65608.1	hypothetical protein VM1G_00567 [Valsa mali]	0.768349	Down	0.00240172	18.484	0.339	0.42	0.244	1.956	1.851	2.038	0.291	0.379	0.235	1.502	1.429	1.56	cytoplasm							IPR011323; IPR011057;	Mss4/translationally controlled tumour-associated TCTP; Mss4-like;
KUI67320.1	40S ribosomal protein S23 [Valsa mali]	0.767968	Down	0.0202428	15.941	0.583		0.529	1.712		1.822	0.443		0.381	1.335		1.379	mitochondria	GO:0006518 peptide metabolic process; GO:0043043 peptide biosynthetic process; GO:0044267 cellular protein metabolic process; GO:0006807 nitrogen compound metabolic process; GO:0009058 biosynthetic process; GO:0043603 cellular amide metabolic process; GO:0044238 primary metabolic process; GO:1901566 organonitrogen compound biosynthetic process; GO:1901576 organic substance biosynthetic process; G…	GO:0005840 ribosome; GO:0043229 intracellular organelle; GO:0043232 intracellular non-membrane-bounded organelle; GO:0015935 small ribosomal subunit; GO:0044446 intracellular organelle part; GO:0005737 cytoplasm; GO:0032991 macromolecular complex; GO:0044424 intracellular part; GO:0005623 cell; GO:0044422 organelle part; GO:0043228 non-membrane-bounded organelle; GO:0043226 organelle; GO:0044391 …	GO:0003735 structural constituent of ribosome; GO:0005198 structural molecule activity;	K02973	RP-S23e; small subunit ribosomal protein S23e	sce03010 Ribosome - Saccharomyces cerevisiae (budding yeast);	IPR012340;	Nucleic acid-binding, OB-fold;
KUI67540.1	Mitochondrial inner membrane i-AAA protease supercomplex subunit YME1 [Valsa mali]	0.767239	Down	0.00287201	91.131	0.303	0.339	0.312	1.955	1.943	2.164	0.266	0.252	0.139	1.565	1.55	1.536	mitochondria	GO:0006508 proteolysis; GO:0008152 metabolic process; GO:0043170 macromolecule metabolic process; GO:0019538 protein metabolic process; GO:0044238 primary metabolic process; GO:0071704 organic substance metabolic process;	GO:0016020 membrane;	GO:0005524 ATP binding; GO:0004222 metalloendopeptidase activity; GO:0008233 peptidase activity; GO:1901265 nucleoside phosphate binding; GO:0001882 nucleoside binding; GO:0043167 ion binding; GO:0016787 hydrolase activity; GO:0008237 metallopeptidase activity; GO:0000166 nucleotide binding; GO:0004175 endopeptidase activity; GO:0097159 organic cyclic compound binding; GO:1901363 heterocyclic com…	K08955	YME1; ATP-dependent metalloprotease [EC:3.4.24.-]	sce04139 Mitophagy - yeast - Saccharomyces cerevisiae (budding yeast);	IPR003959; IPR003593; IPR000642; IPR027417;	ATPase, AAA-type, core; AAA+ ATPase domain; Peptidase M41; P-loop containing nucleoside triphosphate hydrolase;
KUI65407.1	"5-aminolevulinate synthase, mitochondrial [Valsa mali]"	0.767111	Down	0.03587	66.771	0.573	0.412	0.487	1.543	1.986	1.877	0.572	0.272	0.397	1.368	1.424	1.355	mitochondria	GO:0018130 heterocycle biosynthetic process; GO:0006725 cellular aromatic compound metabolic process; GO:0006807 nitrogen compound metabolic process; GO:1901360 organic cyclic compound metabolic process; GO:0009058 biosynthetic process; GO:1901566 organonitrogen compound biosynthetic process; GO:0044237 cellular metabolic process; GO:1901576 organic substance biosynthetic process; GO:0044249 cell…		GO:0097159 organic cyclic compound binding; GO:1901363 heterocyclic compound binding; GO:0016746 transferase activity, transferring acyl groups; GO:0003824 catalytic activity; GO:0016749 N-succinyltransferase activity; GO:0005488 binding; GO:0016748 succinyltransferase activity; GO:0043167 ion binding; GO:0043168 anion binding; GO:0003870 5-aminolevulinate synthase activity; GO:0048037 cofactor b…	K00643	E2.3.1.37; 5-aminolevulinate synthase [EC:2.3.1.37]	sce00860 Porphyrin and chlorophyll metabolism - Saccharomyces cerevisiae (budding yeast); sce00260 Glycine, serine and threonine metabolism - Saccharomyces cerevisiae (budding yeast); sce01110 Biosynthesis of secondary metabolites - Saccharomyces cerevisiae (budding yeast); sce01100 Metabolic pathways - Saccharomyces cerevisiae (budding yeast);	IPR015424; IPR004839; IPR010961; IPR015421; IPR015422;	Pyridoxal phosphate-dependent transferase; Aminotransferase, class I/classII; Tetrapyrrole biosynthesis, 5-aminolevulinic acid synthase; Pyridoxal phosphate-dependent transferase, major region, subdomain 1; Pyridoxal phosphate-dependent transferase, major region, subdomain 2;
KUI65862.1	60S ribosomal protein L9-A [Valsa mali]	0.766935	Down	0.000726984	21.523	0.538	0.515	0.541	1.667	1.755	1.804	0.526	0.418	0.458	1.341	1.362	1.305	cytoplasm	GO:0006518 peptide metabolic process; GO:0043043 peptide biosynthetic process; GO:0044267 cellular protein metabolic process; GO:0006807 nitrogen compound metabolic process; GO:0009058 biosynthetic process; GO:0043603 cellular amide metabolic process; GO:0044238 primary metabolic process; GO:1901566 organonitrogen compound biosynthetic process; GO:1901576 organic substance biosynthetic process; G…	GO:0005840 ribosome; GO:0043226 organelle; GO:0043229 intracellular organelle; GO:0043232 intracellular non-membrane-bounded organelle; GO:0044464 cell part; GO:0005622 intracellular; GO:0005737 cytoplasm; GO:0032991 macromolecular complex; GO:0044424 intracellular part; GO:1990904 ribonucleoprotein complex; GO:0005623 cell; GO:0030529 intracellular ribonucleoprotein complex; GO:0044444 cytoplasm…	GO:0097159 organic cyclic compound binding; GO:1901363 heterocyclic compound binding; GO:0003723 RNA binding; GO:0005488 binding; GO:0003676 nucleic acid binding; GO:0005198 structural molecule activity; GO:0003735 structural constituent of ribosome; GO:0019843 rRNA binding;	K02940	RP-L9e; large subunit ribosomal protein L9e	sce03010 Ribosome - Saccharomyces cerevisiae (budding yeast);	IPR020040;	Ribosomal protein L6, alpha-beta domain;
KUI73726.1	Replication factor C subunit 5 [Valsa mali]	0.765005	Down	0.0221343	65.307	0.614	0.432	0.368	1.585	1.859	1.871	0.614	0.443	0.393	1.244	1.348	1.474	mitochondria	GO:0006518 peptide metabolic process; GO:0006260 DNA replication; GO:0006725 cellular aromatic compound metabolic process; GO:0006259 DNA metabolic process; GO:0044267 cellular protein metabolic process; GO:0009058 biosynthetic process; GO:1901566 organonitrogen compound biosynthetic process; GO:0044237 cellular metabolic process; GO:0071704 organic substance metabolic process; GO:0008152 metabol…	GO:0005840 ribosome; GO:0043226 organelle; GO:0043229 intracellular organelle; GO:0043232 intracellular non-membrane-bounded organelle; GO:0044464 cell part; GO:0005622 intracellular; GO:0005737 cytoplasm; GO:0032991 macromolecular complex; GO:0044424 intracellular part; GO:1990904 ribonucleoprotein complex; GO:0005623 cell; GO:0030529 intracellular ribonucleoprotein complex; GO:0044444 cytoplasm…	GO:0097159 organic cyclic compound binding; GO:1901363 heterocyclic compound binding; GO:0003723 RNA binding; GO:0003677 DNA binding; GO:0005488 binding; GO:0003676 nucleic acid binding; GO:0005198 structural molecule activity; GO:0003735 structural constituent of ribosome; GO:0019843 rRNA binding;	K10756	RFC3_5; replication factor C subunit 3/5	sce03030 DNA replication - Saccharomyces cerevisiae (budding yeast); sce03420 Nucleotide excision repair - Saccharomyces cerevisiae (budding yeast); sce03430 Mismatch repair - Saccharomyces cerevisiae (budding yeast);	IPR003593; IPR008921; IPR016180; IPR027417;	AAA+ ATPase domain; DNA polymerase III, clamp loader complex, gamma/delta/delta subunit, C-terminal; Ribosomal protein L10e/L16; P-loop containing nucleoside triphosphate hydrolase;
KUI70737.1	Histidine biosynthesis trifunctional protein [Valsa mali]	0.764943	Down	0.000674883	92.531	0.444	0.389	0.344	1.84	1.908	1.957	0.397	0.332	0.277	1.398	1.456	1.51	cytoplasm	GO:0006725 cellular aromatic compound metabolic process; GO:0016053 organic acid biosynthetic process; GO:0052803 imidazole-containing compound metabolic process; GO:0044699 single-organism process; GO:0009058 biosynthetic process; GO:0000105 histidine biosynthetic process; GO:1901566 organonitrogen compound biosynthetic process; GO:0044237 cellular metabolic process; GO:0071704 organic substance…		GO:1901265 nucleoside phosphate binding; GO:0043167 ion binding; GO:0004635 phosphoribosyl-AMP cyclohydrolase activity; GO:0016817 hydrolase activity, acting on acid anhydrides; GO:0016787 hydrolase activity; GO:0000166 nucleotide binding; GO:0008270 zinc ion binding; GO:0019238 cyclohydrolase activity; GO:0004399 histidinol dehydrogenase activity; GO:0048037 cofactor binding; GO:0016491 oxidored…	K14152	HIS4; phosphoribosyl-ATP pyrophosphohydrolase / phosphoribosyl-AMP cyclohydrolase / histidinol dehydrogenase [EC:3.6.1.31 3.5.4.19 1.1.1.23]	sce00340 Histidine metabolism - Saccharomyces cerevisiae (budding yeast); sce01110 Biosynthesis of secondary metabolites - Saccharomyces cerevisiae (budding yeast); sce01230 Biosynthesis of amino acids - Saccharomyces cerevisiae (budding yeast); sce01100 Metabolic pathways - Saccharomyces cerevisiae (budding yeast);	IPR016161; IPR002496;	Aldehyde/histidinol dehydrogenase; Phosphoribosyl-AMP cyclohydrolase domain;
KUI64338.1	Sugar transporter STL1 [Valsa mali]	0.76413	Down	0.0371428	61.008	0.241	0.399		2.053	1.928		0.212	0.307		1.59	1.452		plasma membrane	GO:0006810 transport; GO:0055085 transmembrane transport; GO:0051179 localization; GO:0051234 establishment of localization;	GO:0031224 intrinsic component of membrane; GO:0016020 membrane; GO:0016021 integral component of membrane; GO:0044425 membrane part;	GO:0022892 substrate-specific transporter activity; GO:0022891 substrate-specific transmembrane transporter activity; GO:0022857 transmembrane transporter activity; GO:0005215 transporter activity;				IPR020846;	Major facilitator superfamily domain;
KUI73746.1	"1,4-alpha-glucan-branching enzyme [Valsa mali]"	0.764064	Down	0.000464896	80.693	0.518	0.489	0.491	1.817	1.754	1.833	0.363	0.369	0.42	1.383	1.429	1.317	cytoplasm	GO:0016051 carbohydrate biosynthetic process; GO:0000271 polysaccharide biosynthetic process; GO:0044042 glucan metabolic process; GO:0044699 single-organism process; GO:0009058 biosynthetic process; GO:0006112 energy reserve metabolic process; GO:0044237 cellular metabolic process; GO:0044264 cellular polysaccharide metabolic process; GO:0071704 organic substance metabolic process; GO:0008152 me…		GO:0003844 1,4-alpha-glucan branching enzyme activity; GO:0016758 transferase activity, transferring hexosyl groups; GO:0003824 catalytic activity; GO:0005488 binding; GO:0043167 ion binding; GO:0016798 hydrolase activity, acting on glycosyl bonds; GO:0004553 hydrolase activity, hydrolyzing O-glycosyl compounds; GO:0043169 cation binding; GO:0016757 transferase activity, transferring glycosyl gro…	K00700	GBE1; 1,4-alpha-glucan branching enzyme [EC:2.4.1.18]	sce01110 Biosynthesis of secondary metabolites - Saccharomyces cerevisiae (budding yeast); sce00500 Starch and sucrose metabolism - Saccharomyces cerevisiae (budding yeast); sce01100 Metabolic pathways - Saccharomyces cerevisiae (budding yeast);	IPR004193; IPR014756; IPR006048; IPR017853; IPR013783; IPR013780; IPR013781; IPR006047;	Glycoside hydrolase, family 13, N-terminal; Immunoglobulin E-set; Alpha-amylase/branching enzyme, C-terminal all beta; Glycoside hydrolase superfamily; Immunoglobulin-like fold; Glycosyl hydrolase, all-beta; Glycoside hydrolase, catalytic domain; Glycosyl hydrolase, family 13, catalytic domain;
KUI70496.1	Benzoate 4-monooxygenase [Valsa mali]	0.764009	Down	2.19e-05	58.64	0.537	0.489	0.378	1.747	1.776	1.795	0.474	0.414	0.427	1.331	1.37	1.362	extracellular	GO:0044699 single-organism process; GO:0008152 metabolic process; GO:0055114 oxidation-reduction process; GO:0044710 single-organism metabolic process;		GO:0097159 organic cyclic compound binding; GO:1901363 heterocyclic compound binding; GO:0020037 heme binding; GO:0005506 iron ion binding; GO:0046914 transition metal ion binding; GO:0003824 catalytic activity; GO:0005488 binding; GO:0043167 ion binding; GO:0043169 cation binding; GO:0046872 metal ion binding; GO:0016705 oxidoreductase activity, acting on paired donors, with incorporation or red…	K07824
KUI65406.1	"Single-stranded DNA-binding protein RIM1, mitochondrial [Valsa mali]"	0.762578	Down	0.0112049	15.042	0.394	0.558	0.444	1.901	1.716	1.69	0.374	0.289	0.249	1.396	1.217	1.434	mitochondria	GO:0006260 DNA replication; GO:0006725 cellular aromatic compound metabolic process; GO:0006259 DNA metabolic process; GO:1901360 organic cyclic compound metabolic process; GO:0006807 nitrogen compound metabolic process; GO:0009058 biosynthetic process; GO:0044238 primary metabolic process; GO:1901576 organic substance biosynthetic process; GO:0044237 cellular metabolic process; GO:0044249 cellul…		GO:0097159 organic cyclic compound binding; GO:1901363 heterocyclic compound binding; GO:0003697 single-stranded DNA binding; GO:0003677 DNA binding; GO:0005488 binding; GO:0003676 nucleic acid binding;				IPR012340;	Nucleic acid-binding, OB-fold;
KUI67769.1	Mitochondrial import inner membrane translocase subunit tim44 [Valsa mali]	0.762075	Down	0.0128626	69.703	0.617	0.502	0.377	1.618	1.823	1.859	0.531	0.488	0.345	1.298	1.269	1.472	mitochondria				K17804			IPR007379; IPR032710;	Tim44-like domain; NTF2-like domain;
KUI66853.1	hypothetical protein VM1G_01494 [Valsa mali]	0.76138	Down	0.00160036	17.069		0.251	0.288		2.058	2.028		0.217	0.267		1.568	1.543	cytoplasm
KUI68629.1	40S ribosomal protein S17 [Valsa mali]	0.76077	Down	0.00770204	16.984	0.363	0.435	0.478	2.041	1.862	1.761	0.196	0.337	0.449	1.5	1.446	1.363	nucleus	GO:0006518 peptide metabolic process; GO:0043043 peptide biosynthetic process; GO:0044267 cellular protein metabolic process; GO:0006807 nitrogen compound metabolic process; GO:0009058 biosynthetic process; GO:0043603 cellular amide metabolic process; GO:0044238 primary metabolic process; GO:1901566 organonitrogen compound biosynthetic process; GO:1901576 organic substance biosynthetic process; G…	GO:0005840 ribosome; GO:0043226 organelle; GO:0043229 intracellular organelle; GO:0043232 intracellular non-membrane-bounded organelle; GO:0044464 cell part; GO:0005622 intracellular; GO:0005737 cytoplasm; GO:0032991 macromolecular complex; GO:0044424 intracellular part; GO:1990904 ribonucleoprotein complex; GO:0005623 cell; GO:0030529 intracellular ribonucleoprotein complex; GO:0044444 cytoplasm…	GO:0003735 structural constituent of ribosome; GO:0005198 structural molecule activity;	K02962	RP-S17e; small subunit ribosomal protein S17e	sce03010 Ribosome - Saccharomyces cerevisiae (budding yeast);
KUI73185.1	ATP-dependent 6-phosphofructokinase [Valsa mali]	0.760664	Down	0.000264458	85.675	0.457	0.43	0.477	1.809	1.897	1.78	0.399	0.347	0.457	1.376	1.394	1.403	cytoplasm	GO:0006757 ATP generation from ADP; GO:0009116 nucleoside metabolic process; GO:0042278 purine nucleoside metabolic process; GO:0006165 nucleoside diphosphate phosphorylation; GO:0046031 ADP metabolic process; GO:0019362 pyridine nucleotide metabolic process; GO:0006096 glycolytic process; GO:0009167 purine ribonucleoside monophosphate metabolic process; GO:0009117 nucleotide metabolic process; G…	GO:0044424 intracellular part; GO:0005623 cell; GO:0044464 cell part; GO:0005622 intracellular; GO:0005737 cytoplasm;	GO:0003872 6-phosphofructokinase activity; GO:0005524 ATP binding; GO:1901265 nucleoside phosphate binding; GO:0016773 phosphotransferase activity, alcohol group as acceptor; GO:0001882 nucleoside binding; GO:0043167 ion binding; GO:0000166 nucleotide binding; GO:0097159 organic cyclic compound binding; GO:1901363 heterocyclic compound binding; GO:0032549 ribonucleoside binding; GO:0097367 carboh…	K00850	pfkA; 6-phosphofructokinase 1 [EC:2.7.1.11]	sce00680 Methane metabolism - Saccharomyces cerevisiae (budding yeast); sce00010 Glycolysis / Gluconeogenesis - Saccharomyces cerevisiae (budding yeast); sce00051 Fructose and mannose metabolism - Saccharomyces cerevisiae (budding yeast); sce01230 Biosynthesis of amino acids - Saccharomyces cerevisiae (budding yeast); sce01130 Biosynthesis of antibiotics - Saccharomyces cerevisiae (budding yeast)…	IPR000023;	Phosphofructokinase domain;
KUI64971.1	Regucalcin [Valsa mali]	0.760434	Down	0.00344316	33.72	0.662	0.571	0.644	1.566	1.753	1.569	0.485	0.473	0.623	1.259	1.218	1.24	cytoplasm							IPR013658; IPR011042;	SMP-30/Gluconolactonase/LRE-like region; Six-bladed beta-propeller, TolB-like;
KUI66297.1	Hexokinase [Valsa mali]	0.760309	Down	0.0011315	54.504	0.506	0.587	0.577	1.771	1.612	1.661	0.501	0.57	0.511	1.256	1.292	1.287	cytoplasm	GO:0006757 ATP generation from ADP; GO:0065008 regulation of biological quality; GO:0009116 nucleoside metabolic process; GO:0042278 purine nucleoside metabolic process; GO:0006165 nucleoside diphosphate phosphorylation; GO:0046031 ADP metabolic process; GO:0019362 pyridine nucleotide metabolic process; GO:0006096 glycolytic process; GO:0009167 purine ribonucleoside monophosphate metabolic proces…		GO:0005524 ATP binding; GO:1901265 nucleoside phosphate binding; GO:0016773 phosphotransferase activity, alcohol group as acceptor; GO:0005536 glucose binding; GO:0001882 nucleoside binding; GO:0043167 ion binding; GO:0048029 monosaccharide binding; GO:0000166 nucleotide binding; GO:0097159 organic cyclic compound binding; GO:1901363 heterocyclic compound binding; GO:0032549 ribonucleoside bindin…	K00844	HK; hexokinase [EC:2.7.1.1]	sce00520 Amino sugar and nucleotide sugar metabolism - Saccharomyces cerevisiae (budding yeast); sce00010 Glycolysis / Gluconeogenesis - Saccharomyces cerevisiae (budding yeast); sce00051 Fructose and mannose metabolism - Saccharomyces cerevisiae (budding yeast); sce00500 Starch and sucrose metabolism - Saccharomyces cerevisiae (budding yeast); sce01130 Biosynthesis of antibiotics - Saccharomyces…	IPR022672; IPR022673;	Hexokinase, N-terminal; Hexokinase, C-terminal;
KUI64838.1	putative voltage-gated potassium channel subunit beta [Valsa mali]	0.760073	Down	0.0210028	41.931	0.6	0.628		1.693	1.583		0.547	0.586		1.227	1.263		cytoplasm,mitochondria							IPR023210;	NADP-dependent oxidoreductase domain;
KUI64284.1	"2-methylcitrate synthase, mitochondrial [Valsa mali]"	0.759885	Down	0.00181273	53.132	0.475	0.526	0.581	1.845	1.701	1.689	0.415	0.478	0.567	1.344	1.361	1.273	mitochondria	GO:0072350 tricarboxylic acid metabolic process; GO:0055114 oxidation-reduction process; GO:0044281 small molecule metabolic process; GO:0044763 single-organism cellular process; GO:0006099 tricarboxylic acid cycle; GO:0044699 single-organism process; GO:0044238 primary metabolic process; GO:0045333 cellular respiration; GO:0044237 cellular metabolic process; GO:0071704 organic substance metaboli…		GO:0016746 transferase activity, transferring acyl groups; GO:0046912 transferase activity, transferring acyl groups, acyl groups converted into alkyl on transfer; GO:0003824 catalytic activity; GO:0016740 transferase activity;	K01647	CS; citrate synthase [EC:2.3.3.1]	sce01210 2-Oxocarboxylic acid metabolism - Saccharomyces cerevisiae (budding yeast); sce01230 Biosynthesis of amino acids - Saccharomyces cerevisiae (budding yeast); sce01130 Biosynthesis of antibiotics - Saccharomyces cerevisiae (budding yeast); sce01100 Metabolic pathways - Saccharomyces cerevisiae (budding yeast); sce01110 Biosynthesis of secondary metabolites - Saccharomyces cerevisiae (buddi…	IPR016142;	Citrate synthase-like, large alpha subdomain;
KUI66650.1	"ATP synthase subunit alpha, mitochondrial [Valsa mali]"	0.759855	Down	0.000671692	59.688	0.477	0.486	0.41	1.866	1.762	1.902	0.385	0.444	0.371	1.368	1.398	1.436	mitochondria	GO:0009116 nucleoside metabolic process; GO:0042278 purine nucleoside metabolic process; GO:0009167 purine ribonucleoside monophosphate metabolic process; GO:0009117 nucleotide metabolic process; GO:0044699 single-organism process; GO:0046129 purine ribonucleoside biosynthetic process; GO:0009163 nucleoside biosynthetic process; GO:0009058 biosynthetic process; GO:0009156 ribonucleoside monophosp…	GO:0045261 proton-transporting ATP synthase complex, catalytic core F(1); GO:0016020 membrane; GO:0098796 membrane protein complex; GO:0044425 membrane part; GO:0044464 cell part; GO:0005622 intracellular; GO:0016469 proton-transporting two-sector ATPase complex; GO:0032991 macromolecular complex; GO:0033178 proton-transporting two-sector ATPase complex, catalytic domain; GO:0044424 intracellular…	GO:0042625 ATPase coupled ion transmembrane transporter activity; GO:1901265 nucleoside phosphate binding; GO:0015399 primary active transmembrane transporter activity; GO:0022892 substrate-specific transporter activity; GO:0016817 hydrolase activity, acting on acid anhydrides; GO:0044769 ATPase activity, coupled to transmembrane movement of ions, rotational mechanism; GO:0015077 monovalent inorg…	K02132	ATPeF1A; F-type H+-transporting ATPase subunit alpha	sce01100 Metabolic pathways - Saccharomyces cerevisiae (budding yeast); sce00190 Oxidative phosphorylation - Saccharomyces cerevisiae (budding yeast);	IPR000793; IPR004100; IPR027417; IPR000194; IPR023366; IPR033732;	ATP synthase, alpha subunit, C-terminal; ATPase, F1/V1/A1 complex, alpha/beta subunit, N-terminal domain; P-loop containing nucleoside triphosphate hydrolase; ATPase, F1/V1/A1 complex, alpha/beta subunit, nucleotide-binding domain; ATP synthase subunit alpha-like domain; ATP synthase, F1 complex, alpha subunit nucleotide-binding domain;
KUI70715.1	hypothetical protein VM1G_06359 [Valsa mali]	0.759223	Down	0.00253717	30.102	0.489	0.407	0.417	1.778	1.857	1.976	0.436	0.328	0.287	1.372	1.486	1.402	nucleus			GO:0016746 transferase activity, transferring acyl groups; GO:0008080 N-acetyltransferase activity; GO:0003824 catalytic activity; GO:0016740 transferase activity; GO:0016747 transferase activity, transferring acyl groups other than amino-acyl groups; GO:0016407 acetyltransferase activity; GO:0016410 N-acyltransferase activity;				IPR000182; IPR016181;	GNAT domain; Acyl-CoA N-acyltransferase;
KUI73686.1	"Citrate synthase, mitochondrial [Valsa mali]"	0.758936	Down	1.94e-05	52.308	0.388	0.36	0.395	1.948	1.896	1.947	0.292	0.314	0.311	1.451	1.46	1.484	mitochondria	GO:0072350 tricarboxylic acid metabolic process; GO:0055114 oxidation-reduction process; GO:0044281 small molecule metabolic process; GO:0006099 tricarboxylic acid cycle; GO:0044763 single-organism cellular process; GO:0044699 single-organism process; GO:0044238 primary metabolic process; GO:0045333 cellular respiration; GO:0044237 cellular metabolic process; GO:0071704 organic substance metaboli…		GO:0036440 citrate synthase activity; GO:0016746 transferase activity, transferring acyl groups; GO:0046912 transferase activity, transferring acyl groups, acyl groups converted into alkyl on transfer; GO:0003824 catalytic activity; GO:0016740 transferase activity; GO:0004108 citrate (Si)-synthase activity;	K01647	CS; citrate synthase [EC:2.3.3.1]	sce01210 2-Oxocarboxylic acid metabolism - Saccharomyces cerevisiae (budding yeast); sce01230 Biosynthesis of amino acids - Saccharomyces cerevisiae (budding yeast); sce01130 Biosynthesis of antibiotics - Saccharomyces cerevisiae (budding yeast); sce01100 Metabolic pathways - Saccharomyces cerevisiae (budding yeast); sce01110 Biosynthesis of secondary metabolites - Saccharomyces cerevisiae (buddi…	IPR016142;	Citrate synthase-like, large alpha subdomain;
KUI64681.1	hypothetical protein VM1G_00181 [Valsa mali]	0.75881	Down	0.000261001	145.23	0.703	0.681	0.666	1.573	1.586	1.58	0.644	0.56	0.611	1.137	1.236	1.223	mitochondria			GO:0046872 metal ion binding; GO:0043169 cation binding; GO:0003824 catalytic activity; GO:0005488 binding; GO:0043167 ion binding;	K01408			IPR007863; IPR032632; IPR011765; IPR011249; IPR011237;	Peptidase M16, C-terminal; Peptidase M16, middle/third domain; Peptidase M16, N-terminal; Metalloenzyme, LuxS/M16 peptidase-like; Peptidase M16 domain;
KUI67441.1	"putative succinyl-CoA ligase [GDP-forming] subunit beta, mitochondrial [Valsa mali]"	0.757619	Down	0.000255109	46.931	0.418	0.391	0.485	1.832	1.926	1.853	0.428	0.314	0.365	1.372	1.452	1.427	mitochondria	GO:0008152 metabolic process;		GO:0005524 ATP binding; GO:1901265 nucleoside phosphate binding; GO:0001882 nucleoside binding; GO:0043167 ion binding; GO:0000166 nucleotide binding; GO:0097159 organic cyclic compound binding; GO:1901363 heterocyclic compound binding; GO:0032549 ribonucleoside binding; GO:0097367 carbohydrate derivative binding; GO:0003824 catalytic activity; GO:0032553 ribonucleotide binding; GO:0005488 bindin…	K01900	LSC2; succinyl-CoA synthetase beta subunit [EC:6.2.1.4 6.2.1.5]	sce01110 Biosynthesis of secondary metabolites - Saccharomyces cerevisiae (budding yeast); sce01200 Carbon metabolism - Saccharomyces cerevisiae (budding yeast); sce00020 Citrate cycle (TCA cycle) - Saccharomyces cerevisiae (budding yeast); sce01130 Biosynthesis of antibiotics - Saccharomyces cerevisiae (budding yeast); sce00640 Propanoate metabolism - Saccharomyces cerevisiae (budding yeast); sc…	IPR005811; IPR011761; IPR013816; IPR013650; IPR013815; IPR016102;	ATP-citrate lyase/succinyl-CoA ligase; ATP-grasp fold; ATP-grasp fold, subdomain 2; ATP-grasp fold, succinyl-CoA synthetase-type; ATP-grasp fold, subdomain 1; Succinyl-CoA synthetase-like;
KUI73786.1	putative proteasome subunit alpha type-2 [Valsa mali]	0.756986	Down	0.0142951	32.6	0.452	0.645	0.602	1.891	1.616	1.682	0.324	0.583	0.519	1.419	1.22	1.289	mitochondria	GO:0051603 proteolysis involved in cellular protein catabolic process; GO:0044265 cellular macromolecule catabolic process; GO:0044257 cellular protein catabolic process; GO:0044267 cellular protein metabolic process; GO:0044238 primary metabolic process; GO:0044237 cellular metabolic process; GO:0071704 organic substance metabolic process; GO:1901575 organic substance catabolic process; GO:00081…	GO:1902494 catalytic complex; GO:0000502 proteasome complex; GO:0044464 cell part; GO:0005622 intracellular; GO:0005839 proteasome core complex; GO:0032991 macromolecular complex; GO:0044424 intracellular part; GO:1905368 peptidase complex; GO:0005623 cell; GO:0043234 protein complex; GO:1905369 endopeptidase complex;	GO:0004175 endopeptidase activity; GO:0004298 threonine-type endopeptidase activity; GO:0008233 peptidase activity; GO:0003824 catalytic activity; GO:0070003 threonine-type peptidase activity; GO:0070011 peptidase activity, acting on L-amino acid peptides; GO:0016787 hydrolase activity;	K02726	PSMA2; 20S proteasome subunit alpha 2 [EC:3.4.25.1]	sce03050 Proteasome - Saccharomyces cerevisiae (budding yeast);	IPR029055;	Nucleophile aminohydrolases, N-terminal;
KUI72823.1	Prohibitin-1 [Valsa mali]	0.75646	Down	0.000389593	30.717	0.568	0.608	0.526	1.692	1.707	1.787	0.507	0.481	0.435	1.29	1.277	1.356	mitochondria		GO:0016020 membrane;		K17080			IPR001107;	Band 7 domain;
KUI70207.1	Linoleate diol synthase [Valsa mali]	0.756396	Down	0.00215106	157.21	0.49	0.401	0.469	1.808	1.854	1.81	0.513	0.411	0.36	1.261	1.412	1.466	cytoplasm	GO:0008152 metabolic process; GO:0006950 response to stress; GO:0055114 oxidation-reduction process; GO:0044710 single-organism metabolic process; GO:0006979 response to oxidative stress; GO:0044699 single-organism process; GO:0050896 response to stimulus;		GO:0097159 organic cyclic compound binding; GO:1901363 heterocyclic compound binding; GO:0020037 heme binding; GO:0005506 iron ion binding; GO:0046914 transition metal ion binding; GO:0003824 catalytic activity; GO:0005488 binding; GO:0043167 ion binding; GO:0016209 antioxidant activity; GO:0043169 cation binding; GO:0046872 metal ion binding; GO:0016705 oxidoreductase activity, acting on paired …	K17863
KUI71660.1	hypothetical protein VM1G_06980 [Valsa mali]	0.756387	Down	0.00113605	30.334	0.381	0.371	0.471	1.938	1.858	1.762	0.307	0.42	0.421	1.419	1.364	1.421	cytoplasm	GO:0043632 modification-dependent macromolecule catabolic process; GO:0044265 cellular macromolecule catabolic process; GO:0051603 proteolysis involved in cellular protein catabolic process; GO:0044257 cellular protein catabolic process; GO:0019941 modification-dependent protein catabolic process; GO:0044267 cellular protein metabolic process; GO:0006511 ubiquitin-dependent protein catabolic proc…	GO:0019773 proteasome core complex, alpha-subunit complex; GO:1902494 catalytic complex; GO:0000502 proteasome complex; GO:0044464 cell part; GO:0005622 intracellular; GO:0005839 proteasome core complex; GO:0032991 macromolecular complex; GO:0044424 intracellular part; GO:1905368 peptidase complex; GO:0005623 cell; GO:0043234 protein complex; GO:1905369 endopeptidase complex;	GO:0004175 endopeptidase activity; GO:0004298 threonine-type endopeptidase activity; GO:0008233 peptidase activity; GO:0070003 threonine-type peptidase activity; GO:0003824 catalytic activity; GO:0070011 peptidase activity, acting on L-amino acid peptides; GO:0016787 hydrolase activity;	K02725	PSMA1; 20S proteasome subunit alpha 6 [EC:3.4.25.1]	sce03050 Proteasome - Saccharomyces cerevisiae (budding yeast);	IPR029055; IPR000426;	Nucleophile aminohydrolases, N-terminal; Proteasome alpha-subunit, N-terminal domain;
KUI71492.1	UBX domain-containing protein 1 [Valsa mali]	0.755616	Down	0.0412628	45.968	0.623	0.441	0.328	1.556	1.888	2.031	0.564	0.419	0.287	1.315	1.338	1.484	nucleus			GO:0005515 protein binding; GO:0005488 binding;	K14012	SHP1; UBX domain-containing protein 1	sce04141 Protein processing in endoplasmic reticulum - Saccharomyces cerevisiae (budding yeast);	IPR029071; IPR001012; IPR012989; IPR009060;	Ubiquitin-related domain; UBX domain; SEP domain; UBA-like;
KUI70386.1	hypothetical protein VM1G_06234 [Valsa mali]	0.754799	Down	0.00497728	28.504	0.45	0.39	0.282	1.815	1.882	2.086	0.38	0.297	0.262	1.416	1.458	1.491	mitochondria							IPR016040;	NAD(P)-binding domain;
KUI66604.1	60S ribosomal protein L11 [Valsa mali]	0.754791	Down	0.00048868	19.903	0.488	0.456	0.386	1.919	1.842	1.875	0.334	0.354	0.368	1.347	1.428	1.479	cytoplasm,mitochondria	GO:0006518 peptide metabolic process; GO:0043043 peptide biosynthetic process; GO:0044267 cellular protein metabolic process; GO:0006807 nitrogen compound metabolic process; GO:0009058 biosynthetic process; GO:0043603 cellular amide metabolic process; GO:0044238 primary metabolic process; GO:1901566 organonitrogen compound biosynthetic process; GO:1901576 organic substance biosynthetic process; G…	GO:0005840 ribosome; GO:0043226 organelle; GO:0043229 intracellular organelle; GO:0043232 intracellular non-membrane-bounded organelle; GO:0044464 cell part; GO:0005622 intracellular; GO:0005737 cytoplasm; GO:0032991 macromolecular complex; GO:0044424 intracellular part; GO:1990904 ribonucleoprotein complex; GO:0005623 cell; GO:0030529 intracellular ribonucleoprotein complex; GO:0044444 cytoplasm…	GO:0003735 structural constituent of ribosome; GO:0005198 structural molecule activity;	K02868	RP-L11e; large subunit ribosomal protein L11e	sce03010 Ribosome - Saccharomyces cerevisiae (budding yeast);	IPR022803; IPR031309; IPR031310;	Ribosomal protein L5 domain; Ribosomal protein L5, C-terminal; Ribosomal protein L5, N-terminal;
KUI66690.1	Glutamine--fructose-6-phosphate aminotransferase [isomerizing] [Valsa mali]	0.754614	Down	0.00116311	78.11	0.53	0.44	0.544	1.75	1.926	1.797	0.504	0.388	0.419	1.373	1.4	1.357	cytoplasm	GO:0008152 metabolic process; GO:1901137 carbohydrate derivative biosynthetic process; GO:1901135 carbohydrate derivative metabolic process; GO:0009058 biosynthetic process; GO:0044238 primary metabolic process; GO:0005975 carbohydrate metabolic process; GO:1901576 organic substance biosynthetic process; GO:0071704 organic substance metabolic process;		GO:0016769 transferase activity, transferring nitrogenous groups; GO:0070548 L-glutamine aminotransferase activity; GO:0003824 catalytic activity; GO:0005488 binding; GO:0030246 carbohydrate binding; GO:0008483 transaminase activity; GO:0016740 transferase activity; GO:0004360 glutamine-fructose-6-phosphate transaminase (isomerizing) activity;	K00820	glmS; glucosamine--fructose-6-phosphate aminotransferase (isomerizing) [EC:2.6.1.16]	sce00520 Amino sugar and nucleotide sugar metabolism - Saccharomyces cerevisiae (budding yeast); sce01130 Biosynthesis of antibiotics - Saccharomyces cerevisiae (budding yeast); sce00250 Alanine, aspartate and glutamate metabolism - Saccharomyces cerevisiae (budding yeast); sce01100 Metabolic pathways - Saccharomyces cerevisiae (budding yeast);	IPR029055; IPR001347; IPR017932;	Nucleophile aminohydrolases, N-terminal; Sugar isomerase (SIS); Glutamine amidotransferase type 2 domain;
KUI68776.1	Lysine acetyltransferase [Valsa mali]	0.754578	Down	0.000121472	45.387	0.444	0.443	0.478	1.853	1.894	1.823	0.395	0.311	0.435	1.386	1.446	1.371	cytoskeleton			GO:0016746 transferase activity, transferring acyl groups; GO:0008080 N-acetyltransferase activity; GO:0003824 catalytic activity; GO:0016740 transferase activity; GO:0016747 transferase activity, transferring acyl groups other than amino-acyl groups; GO:0016407 acetyltransferase activity; GO:0016410 N-acyltransferase activity;				IPR000182; IPR016181;	GNAT domain; Acyl-CoA N-acyltransferase;
KUI66180.1	"Isocitrate dehydrogenase [NAD] subunit 1, mitochondrial [Valsa mali]"	0.754521	Down	0.000818959	41.761	0.432	0.463	0.402	1.906	1.819	1.86	0.383	0.422	0.37	1.36	1.362	1.492	mitochondria	GO:0072350 tricarboxylic acid metabolic process; GO:0055114 oxidation-reduction process; GO:0044281 small molecule metabolic process; GO:0044763 single-organism cellular process; GO:0006099 tricarboxylic acid cycle; GO:0044699 single-organism process; GO:0044238 primary metabolic process; GO:0045333 cellular respiration; GO:0044237 cellular metabolic process; GO:0071704 organic substance metaboli…		GO:0000287 magnesium ion binding; GO:1901265 nucleoside phosphate binding; GO:0043167 ion binding; GO:0004448 isocitrate dehydrogenase activity; GO:0000166 nucleotide binding; GO:0048037 cofactor binding; GO:0016491 oxidoreductase activity; GO:0016614 oxidoreductase activity, acting on CH-OH group of donors; GO:1901363 heterocyclic compound binding; GO:0097159 organic cyclic compound binding; GO:…	K00030	IDH3; isocitrate dehydrogenase (NAD+) [EC:1.1.1.41]	sce01210 2-Oxocarboxylic acid metabolism - Saccharomyces cerevisiae (budding yeast); sce01110 Biosynthesis of secondary metabolites - Saccharomyces cerevisiae (budding yeast); sce01200 Carbon metabolism - Saccharomyces cerevisiae (budding yeast); sce01230 Biosynthesis of amino acids - Saccharomyces cerevisiae (budding yeast); sce00020 Citrate cycle (TCA cycle) - Saccharomyces cerevisiae (budding …	IPR024084;	Isopropylmalate dehydrogenase-like domain;
KUI68928.1	Eukaryotic translation initiation factor 5A [Valsa mali]	0.754454	Down	4.46e-05	17.649	0.456	0.416	0.39	1.898	1.879	1.892	0.448	0.32	0.36	1.379	1.456	1.442	cytoplasm	GO:0032270 positive regulation of cellular protein metabolic process; GO:0006518 peptide metabolic process; GO:0010608 posttranscriptional regulation of gene expression; GO:0043243 positive regulation of protein complex disassembly; GO:0006449 regulation of translational termination; GO:0009891 positive regulation of biosynthetic process; GO:0009058 biosynthetic process; GO:0044237 cellular metab…		GO:0097159 organic cyclic compound binding; GO:1901363 heterocyclic compound binding; GO:0043022 ribosome binding; GO:0008135 translation factor activity, RNA binding; GO:0003723 RNA binding; GO:0003746 translation elongation factor activity; GO:0005488 binding; GO:0003676 nucleic acid binding; GO:0044877 macromolecular complex binding; GO:0043021 ribonucleoprotein complex binding;	K03263			IPR008991; IPR012340; IPR014722; IPR020189;	Translation protein SH3-like domain; Nucleic acid-binding, OB-fold; Ribosomal protein L2 domain 2; Translation elongation factor, IF5A C-terminal;
KUI64684.1	hypothetical protein VM1G_00185 [Valsa mali]	0.753976	Down	0.0370255	60.423	0.468	0.361	0.623	1.876	1.954	1.515	0.437	0.344	0.606	1.278	1.429	1.323	extracellular	GO:0006508 proteolysis; GO:0008152 metabolic process; GO:0043170 macromolecule metabolic process; GO:0019538 protein metabolic process; GO:0044238 primary metabolic process; GO:0071704 organic substance metabolic process;	GO:0043226 organelle; GO:0043231 intracellular membrane-bounded organelle; GO:0043229 intracellular organelle; GO:0044464 cell part; GO:0005622 intracellular; GO:0005737 cytoplasm; GO:0005773 vacuole; GO:0044424 intracellular part; GO:0043227 membrane-bounded organelle; GO:0005623 cell; GO:0044444 cytoplasmic part;	GO:0004180 carboxypeptidase activity; GO:0008233 peptidase activity; GO:0008238 exopeptidase activity; GO:0003824 catalytic activity; GO:0017171 serine hydrolase activity; GO:0008236 serine-type peptidase activity; GO:0070011 peptidase activity, acting on L-amino acid peptides; GO:0016787 hydrolase activity; GO:0004185 serine-type carboxypeptidase activity; GO:0070008 serine-type exopeptidase act…	K13289			IPR029058; IPR008442;	Alpha/Beta hydrolase fold; Propeptide, carboxypeptidase Y;
KUI69588.1	Subtilisin-like proteinase Spm1 [Valsa mali]	0.753196	Down	0.0026427	57.14	0.423	0.509	0.538	1.926	1.745	1.726	0.396	0.441	0.472	1.316	1.378	1.371	extracellular	GO:0006508 proteolysis; GO:0008152 metabolic process; GO:0043170 macromolecule metabolic process; GO:0019538 protein metabolic process; GO:0044238 primary metabolic process; GO:0071704 organic substance metabolic process;		GO:0004252 serine-type endopeptidase activity; GO:0004175 endopeptidase activity; GO:0008233 peptidase activity; GO:0003824 catalytic activity; GO:0017171 serine hydrolase activity; GO:0008236 serine-type peptidase activity; GO:0070011 peptidase activity, acting on L-amino acid peptides; GO:0016787 hydrolase activity;	K01336	E3.4.21.48; cerevisin [EC:3.4.21.48]	sce04138 Autophagy - yeast - Saccharomyces cerevisiae (budding yeast);	IPR034193; IPR009020; IPR000209; IPR010259;	Proteinase K-like catalytic domain; Proteinase propeptide inhibitor; Peptidase S8/S53 domain; Peptidase S8 propeptide/proteinase inhibitor I9;
KUI66742.1	"Aminopeptidase 2, mitochondrial [Valsa mali]"	0.752211	Down	0.00305398	108.22	0.435	0.517	0.409	1.915	1.715	1.911	0.361	0.441	0.35	1.365	1.359	1.444	mitochondria			GO:0008233 peptidase activity; GO:0046914 transition metal ion binding; GO:0003824 catalytic activity; GO:0005488 binding; GO:0043167 ion binding; GO:0070011 peptidase activity, acting on L-amino acid peptides; GO:0046872 metal ion binding; GO:0043169 cation binding; GO:0016787 hydrolase activity; GO:0008237 metallopeptidase activity; GO:0008270 zinc ion binding;	K13721			IPR014782; IPR024571;	Peptidase M1, membrane alanine aminopeptidase, N-terminal; ERAP1-like C-terminal domain;
KUI67885.1	Uridylate kinase [Valsa mali]	0.751629	Down	0.0221033	21.7	0.284	0.487	0.473	2.146	1.734	1.797	0.216	0.451	0.402	1.456	1.395	1.416	cytoplasm	GO:0009165 nucleotide biosynthetic process; GO:0006725 cellular aromatic compound metabolic process; GO:0009117 nucleotide metabolic process; GO:0044699 single-organism process; GO:0009058 biosynthetic process; GO:0006221 pyrimidine nucleotide biosynthetic process; GO:1901566 organonitrogen compound biosynthetic process; GO:0044237 cellular metabolic process; GO:0006796 phosphate-containing compo…		GO:0005524 ATP binding; GO:1901265 nucleoside phosphate binding; GO:0019205 nucleobase-containing compound kinase activity; GO:0001882 nucleoside binding; GO:0043167 ion binding; GO:0009041 uridylate kinase activity; GO:0000166 nucleotide binding; GO:0016776 phosphotransferase activity, phosphate group as acceptor; GO:0019201 nucleotide kinase activity; GO:0004127 cytidylate kinase activity; GO:0…	K13800	CMPK1; UMP-CMP kinase [EC:2.7.4.- 2.7.4.14]	sce00240 Pyrimidine metabolism - Saccharomyces cerevisiae (budding yeast); sce01100 Metabolic pathways - Saccharomyces cerevisiae (budding yeast);	IPR027417;	P-loop containing nucleoside triphosphate hydrolase;
KUI65913.1	60S ribosomal protein L33-A [Valsa mali]	0.751503	Down	0.00493978	12.297	0.637	0.54	0.47	1.684	1.725	1.915	0.479	0.46	0.352	1.271	1.346	1.384	cytoplasm	GO:0006518 peptide metabolic process; GO:0043043 peptide biosynthetic process; GO:0044267 cellular protein metabolic process; GO:0006807 nitrogen compound metabolic process; GO:0009058 biosynthetic process; GO:0043603 cellular amide metabolic process; GO:0044238 primary metabolic process; GO:1901566 organonitrogen compound biosynthetic process; GO:1901576 organic substance biosynthetic process; G…	GO:0005840 ribosome; GO:0043226 organelle; GO:0043229 intracellular organelle; GO:0043232 intracellular non-membrane-bounded organelle; GO:0044464 cell part; GO:0005622 intracellular; GO:0005737 cytoplasm; GO:0032991 macromolecular complex; GO:0044424 intracellular part; GO:1990904 ribonucleoprotein complex; GO:0005623 cell; GO:0030529 intracellular ribonucleoprotein complex; GO:0044444 cytoplasm…	GO:0003735 structural constituent of ribosome; GO:0005198 structural molecule activity;	K02917	RP-L35Ae; large subunit ribosomal protein L35Ae	sce03010 Ribosome - Saccharomyces cerevisiae (budding yeast);	IPR009000;	Translation protein, beta-barrel domain;
KUI71604.1	"Cullin-associated NEDD8-dissociated protein 1, C-terminal part [Valsa mali]"	0.750792	Down	0.00645473	145.85	0.609	0.578	0.618	1.65	1.834	1.564	0.534	0.398	0.617	1.241	1.277	1.272	cytoplasm			GO:0005488 binding;	K17263			IPR011989; IPR016024; IPR013932;	Armadillo-like helical; Armadillo-type fold; TATA-binding protein interacting (TIP20);
KUI68837.1	"ATP-dependent RNA helicase cyt-19, mitochondrial [Valsa mali]"	0.750591	Down	0.000693346	71.208	0.688	0.586	0.505	1.69	1.621	1.769	0.492	0.641	0.465	1.255	1.262	1.296	mitochondria			GO:0005524 ATP binding; GO:1901265 nucleoside phosphate binding; GO:0001882 nucleoside binding; GO:0043167 ion binding; GO:0000166 nucleotide binding; GO:0097159 organic cyclic compound binding; GO:1901363 heterocyclic compound binding; GO:0032549 ribonucleoside binding; GO:0097367 carbohydrate derivative binding; GO:0032553 ribonucleotide binding; GO:0005488 binding; GO:0003676 nucleic acid bind…	K17679			IPR011545; IPR014014; IPR014001; IPR027417; IPR001650;	DEAD/DEAH box helicase domain; RNA helicase, DEAD-box type, Q motif; Helicase superfamily 1/2, ATP-binding domain; P-loop containing nucleoside triphosphate hydrolase; Helicase, C-terminal;
KUI67090.1	Putative NADPH-dependent methylglyoxal reductase GRP2 [Valsa mali]	0.75059	Down	0.000640784	37.328	0.486	0.532	0.438	1.829	1.772	1.908	0.411	0.463	0.344	1.378	1.333	1.424	extracellular			GO:0048037 cofactor binding; GO:0003824 catalytic activity; GO:0005488 binding; GO:0050662 coenzyme binding;				IPR001509; IPR016040;	NAD-dependent epimerase/dehydratase; NAD(P)-binding domain;
KUI72835.1	60S ribosomal protein L5 [Valsa mali]	0.750574	Down	0.000362439	34.635	0.385	0.383	0.475	1.943	1.913	1.805	0.351	0.42	0.453	1.412	1.423	1.414	nucleus	GO:0006518 peptide metabolic process; GO:0043043 peptide biosynthetic process; GO:0044267 cellular protein metabolic process; GO:0006807 nitrogen compound metabolic process; GO:0009058 biosynthetic process; GO:0043603 cellular amide metabolic process; GO:0044238 primary metabolic process; GO:1901566 organonitrogen compound biosynthetic process; GO:1901576 organic substance biosynthetic process; G…	GO:0005840 ribosome; GO:0043226 organelle; GO:0043229 intracellular organelle; GO:0043232 intracellular non-membrane-bounded organelle; GO:0044464 cell part; GO:0005622 intracellular; GO:0005737 cytoplasm; GO:0032991 macromolecular complex; GO:0044424 intracellular part; GO:1990904 ribonucleoprotein complex; GO:0005623 cell; GO:0030529 intracellular ribonucleoprotein complex; GO:0044444 cytoplasm…	GO:0097159 organic cyclic compound binding; GO:1901363 heterocyclic compound binding; GO:0003723 RNA binding; GO:0008097 5S rRNA binding; GO:0005488 binding; GO:0003676 nucleic acid binding; GO:0005198 structural molecule activity; GO:0003735 structural constituent of ribosome; GO:0019843 rRNA binding;	K02932	RP-L5e; large subunit ribosomal protein L5e	sce03010 Ribosome - Saccharomyces cerevisiae (budding yeast);	IPR025607;	Ribosomal protein L5 eukaryotic/L18 archaeal, C-terminal;
KUI66396.1	Phosphoacetylglucosamine mutase [Valsa mali]	0.750333	Down	0.00172296	60.33	0.467	0.572	0.51	1.835	1.653	1.771	0.404	0.572	0.487	1.346	1.267	1.333	cytoplasm	GO:0008152 metabolic process; GO:0005975 carbohydrate metabolic process; GO:0044238 primary metabolic process; GO:0071704 organic substance metabolic process;		GO:0000287 magnesium ion binding; GO:0016853 isomerase activity; GO:0004610 phosphoacetylglucosamine mutase activity; GO:0003824 catalytic activity; GO:0005488 binding; GO:0016868 intramolecular transferase activity, phosphotransferases; GO:0043167 ion binding; GO:0046872 metal ion binding; GO:0043169 cation binding; GO:0016866 intramolecular transferase activity;	K01836	PGM3; phosphoacetylglucosamine mutase [EC:5.4.2.3]	sce00520 Amino sugar and nucleotide sugar metabolism - Saccharomyces cerevisiae (budding yeast); sce01130 Biosynthesis of antibiotics - Saccharomyces cerevisiae (budding yeast); sce01100 Metabolic pathways - Saccharomyces cerevisiae (budding yeast);	IPR005843; IPR016055; IPR005844;	Alpha-D-phosphohexomutase, C-terminal; Alpha-D-phosphohexomutase, alpha/beta/alpha I/II/III; Alpha-D-phosphohexomutase, alpha/beta/alpha domain I;
KUI69969.1	L-galactonate dehydratase [Valsa mali]	0.749915	Down	0.0123879	50.357	0.412	0.346	0.21	1.846	1.876	2.18	0.403	0.333	0.214	1.404	1.482	1.54	cytoplasm	GO:0044712 single-organism catabolic process; GO:0044281 small molecule metabolic process; GO:0044763 single-organism cellular process; GO:0006807 nitrogen compound metabolic process; GO:0044699 single-organism process; GO:0044282 small molecule catabolic process; GO:0044238 primary metabolic process; GO:0044237 cellular metabolic process; GO:0071704 organic substance metabolic process; GO:004639…			K18102			IPR029065; IPR029017; IPR013342;	Enolase C-terminal domain-like; Enolase N-terminal domain-like; Mandelate racemase/muconate lactonizing enzyme, C-terminal;
KUI67373.1	Fructose-bisphosphate aldolase [Valsa mali]	0.749737	Down	1.56e-05	39.499	0.401	0.416	0.36	1.933	1.91	1.871	0.295	0.3	0.29	1.438	1.43	1.416	cytoplasm	GO:0006757 ATP generation from ADP; GO:0009116 nucleoside metabolic process; GO:0042278 purine nucleoside metabolic process; GO:0006165 nucleoside diphosphate phosphorylation; GO:0046031 ADP metabolic process; GO:0019362 pyridine nucleotide metabolic process; GO:0006096 glycolytic process; GO:0009167 purine ribonucleoside monophosphate metabolic process; GO:0009117 nucleotide metabolic process; G…		GO:0004332 fructose-bisphosphate aldolase activity; GO:0046914 transition metal ion binding; GO:0003824 catalytic activity; GO:0005488 binding; GO:0016830 carbon-carbon lyase activity; GO:0043167 ion binding; GO:0016829 lyase activity; GO:0046872 metal ion binding; GO:0043169 cation binding; GO:0008270 zinc ion binding; GO:0016832 aldehyde-lyase activity;	K01624	FBA; fructose-bisphosphate aldolase, class II [EC:4.1.2.13]	sce00680 Methane metabolism - Saccharomyces cerevisiae (budding yeast); sce00010 Glycolysis / Gluconeogenesis - Saccharomyces cerevisiae (budding yeast); sce00051 Fructose and mannose metabolism - Saccharomyces cerevisiae (budding yeast); sce01230 Biosynthesis of amino acids - Saccharomyces cerevisiae (budding yeast); sce01130 Biosynthesis of antibiotics - Saccharomyces cerevisiae (budding yeast)…	IPR013785;	Aldolase-type TIM barrel;
KUI64470.1	60S ribosomal protein L34-B [Valsa mali]	0.748544	Down	0.00765044	13.002	0.593	0.715	0.619	1.691	1.796	1.663	0.416	0.448	0.46	1.374	1.132	1.349	nucleus	GO:0006518 peptide metabolic process; GO:0043043 peptide biosynthetic process; GO:0044267 cellular protein metabolic process; GO:0006807 nitrogen compound metabolic process; GO:0009058 biosynthetic process; GO:0043603 cellular amide metabolic process; GO:0044238 primary metabolic process; GO:1901566 organonitrogen compound biosynthetic process; GO:1901576 organic substance biosynthetic process; G…	GO:0005840 ribosome; GO:0043226 organelle; GO:0043229 intracellular organelle; GO:0043232 intracellular non-membrane-bounded organelle; GO:0044464 cell part; GO:0005622 intracellular; GO:0005737 cytoplasm; GO:0032991 macromolecular complex; GO:0044424 intracellular part; GO:1990904 ribonucleoprotein complex; GO:0005623 cell; GO:0030529 intracellular ribonucleoprotein complex; GO:0044444 cytoplasm…	GO:0003735 structural constituent of ribosome; GO:0005198 structural molecule activity;	K02915	RP-L34e; large subunit ribosomal protein L34e	sce03010 Ribosome - Saccharomyces cerevisiae (budding yeast);
KUI72929.1	hypothetical protein VM1G_08534 [Valsa mali]	0.747805	Down	0.000216917	74.698	0.403	0.379	0.461	1.918	1.943	1.833	0.339	0.333	0.411	1.409	1.453	1.396	cytoplasm	GO:0008152 metabolic process;		GO:0016740 transferase activity; GO:0003824 catalytic activity; GO:0004802 transketolase activity; GO:0016744 transferase activity, transferring aldehyde or ketonic groups;	K00615	E2.2.1.1; transketolase [EC:2.2.1.1]	sce01110 Biosynthesis of secondary metabolites - Saccharomyces cerevisiae (budding yeast); sce01200 Carbon metabolism - Saccharomyces cerevisiae (budding yeast); sce01230 Biosynthesis of amino acids - Saccharomyces cerevisiae (budding yeast); sce00030 Pentose phosphate pathway - Saccharomyces cerevisiae (budding yeast); sce01130 Biosynthesis of antibiotics - Saccharomyces cerevisiae (budding yeas…	IPR005474; IPR009014; IPR033248; IPR029061; IPR005475;	Transketolase, N-terminal; Transketolase C-terminal/Pyruvate-ferredoxin oxidoreductase domain II; Transketolase, C-terminal domain; Thiamin diphosphate-binding fold; Transketolase-like, pyrimidine-binding domain;
KUI66743.1	Enolase [Valsa mali]	0.747782	Down	0.000139524	47.418	0.408	0.316	0.358	1.889	2.001	1.97	0.331	0.26	0.305	1.444	1.473	1.465	cytoplasm	GO:0006757 ATP generation from ADP; GO:0009116 nucleoside metabolic process; GO:0042278 purine nucleoside metabolic process; GO:0006165 nucleoside diphosphate phosphorylation; GO:0046031 ADP metabolic process; GO:0019362 pyridine nucleotide metabolic process; GO:0006096 glycolytic process; GO:0009167 purine ribonucleoside monophosphate metabolic process; GO:0009117 nucleotide metabolic process; G…	GO:1902494 catalytic complex; GO:0044464 cell part; GO:0005622 intracellular; GO:0005737 cytoplasm; GO:0032991 macromolecular complex; GO:0044424 intracellular part; GO:0044445 cytosolic part; GO:0005623 cell; GO:0005829 cytosol; GO:0000015 phosphopyruvate hydratase complex; GO:0044444 cytoplasmic part;	GO:0000287 magnesium ion binding; GO:0004634 phosphopyruvate hydratase activity; GO:0003824 catalytic activity; GO:0005488 binding; GO:0043167 ion binding; GO:0046872 metal ion binding; GO:0043169 cation binding; GO:0016829 lyase activity; GO:0016836 hydro-lyase activity; GO:0016835 carbon-oxygen lyase activity;	K01689	ENO; enolase [EC:4.2.1.11]	sce00680 Methane metabolism - Saccharomyces cerevisiae (budding yeast); sce00010 Glycolysis / Gluconeogenesis - Saccharomyces cerevisiae (budding yeast); sce01230 Biosynthesis of amino acids - Saccharomyces cerevisiae (budding yeast); sce01130 Biosynthesis of antibiotics - Saccharomyces cerevisiae (budding yeast); sce01100 Metabolic pathways - Saccharomyces cerevisiae (budding yeast); sce01110 Bi…	IPR029065; IPR029017; IPR020810; IPR020811;	Enolase C-terminal domain-like; Enolase N-terminal domain-like; Enolase, C-terminal TIM barrel domain; Enolase, N-terminal;
KUI70927.1	Putative NADP-dependent oxidoreductase YfmJ [Valsa mali]	0.747374	Down	0.00325437	37.15	0.565	0.459	0.526	1.714	1.916	1.797	0.51	0.283	0.437	1.281	1.429	1.346	cytoskeleton	GO:0044699 single-organism process; GO:0008152 metabolic process; GO:0055114 oxidation-reduction process; GO:0044710 single-organism metabolic process;		GO:0003824 catalytic activity; GO:0016491 oxidoreductase activity;	K07119			IPR011032; IPR020843; IPR016040; IPR013149;	GroES-like; Polyketide synthase, enoylreductase domain; NAD(P)-binding domain; Alcohol dehydrogenase, C-terminal;
KUI68487.1	hypothetical protein VM1G_03940 [Valsa mali]	0.746698	Down	0.00294988	48.074		0.397	0.532		1.902	1.884		0.347	0.315		1.438	1.389	cytoplasm	GO:0006457 protein folding; GO:0050896 response to stimulus; GO:0006950 response to stress; GO:0009987 cellular process; GO:0009408 response to heat; GO:0009628 response to abiotic stimulus; GO:0009266 response to temperature stimulus;		GO:0005524 ATP binding; GO:0031072 heat shock protein binding; GO:1901265 nucleoside phosphate binding; GO:0001882 nucleoside binding; GO:0043167 ion binding; GO:0005515 protein binding; GO:0000166 nucleotide binding; GO:0097159 organic cyclic compound binding; GO:1901363 heterocyclic compound binding; GO:0032549 ribonucleoside binding; GO:0097367 carbohydrate derivative binding; GO:0032553 ribon…	K03686			IPR008971; IPR002939; IPR001623; IPR001305;	HSP40/DnaJ peptide-binding; Chaperone DnaJ, C-terminal; DnaJ domain; Heat shock protein DnaJ, cysteine-rich domain;
KUI72011.1	Vacuolar protease A [Valsa mali]	0.746521	Down	0.000183979	42.747	0.336	0.345	0.301	2.043	1.963	2.03	0.261	0.265	0.272	1.467	1.479	1.56	extracellular	GO:0006508 proteolysis; GO:0008152 metabolic process; GO:0043170 macromolecule metabolic process; GO:0019538 protein metabolic process; GO:0044238 primary metabolic process; GO:0071704 organic substance metabolic process;		GO:0004175 endopeptidase activity; GO:0008233 peptidase activity; GO:0003824 catalytic activity; GO:0004190 aspartic-type endopeptidase activity; GO:0070011 peptidase activity, acting on L-amino acid peptides; GO:0016787 hydrolase activity; GO:0070001 aspartic-type peptidase activity;	K01381	PEP4; saccharopepsin [EC:3.4.23.25]	sce04138 Autophagy - yeast - Saccharomyces cerevisiae (budding yeast);	IPR021109; IPR033121;	Aspartic peptidase domain; Peptidase family A1 domain;
KUI72744.1	Putative glutathione-dependent formaldehyde-activating enzyme [Valsa mali]	0.746186	Down	0.00527656	20.105	0.271	0.438	0.429	2.097	1.834	1.837	0.264	0.392	0.412	1.464	1.413	1.427	cytoplasm	GO:0044712 single-organism catabolic process; GO:0044281 small molecule metabolic process; GO:0044763 single-organism cellular process; GO:0006081 cellular aldehyde metabolic process; GO:0044699 single-organism process; GO:0044282 small molecule catabolic process; GO:0044237 cellular metabolic process; GO:0071704 organic substance metabolic process; GO:1901575 organic substance catabolic process;…		GO:0046914 transition metal ion binding; GO:0003824 catalytic activity; GO:0005488 binding; GO:0043167 ion binding; GO:0046872 metal ion binding; GO:0043169 cation binding; GO:0016829 lyase activity; GO:0016846 carbon-sulfur lyase activity; GO:0008270 zinc ion binding; GO:0051907 S-(hydroxymethyl)glutathione synthase activity;	K03396			IPR006913; IPR011057;	Glutathione-dependent formaldehyde-activating enzyme/centromere protein V; Mss4-like;
KUI65167.1	Microtubule integrity protein mal3 [Valsa mali]	0.745852	Down	0.00353502	27.556	0.283	0.351	0.399	2.126	1.876	1.904	0.202	0.34	0.351	1.483	1.491	1.431	cytoplasm			GO:0015631 tubulin binding; GO:0005515 protein binding; GO:0008092 cytoskeletal protein binding; GO:0008017 microtubule binding; GO:0005488 binding;	K10436			IPR001715; IPR004953;	Calponin homology domain; EB1, C-terminal;
KUI71186.1	"Elongation factor Tu, mitochondrial [Valsa mali]"	0.745723	Down	0.000115511	48.593	0.433	0.477	0.461	1.857	1.77	1.867	0.349	0.414	0.398	1.358	1.372	1.367	mitochondria	GO:0006518 peptide metabolic process; GO:0006414 translational elongation; GO:0043043 peptide biosynthetic process; GO:0044267 cellular protein metabolic process; GO:0006807 nitrogen compound metabolic process; GO:0009058 biosynthetic process; GO:0043603 cellular amide metabolic process; GO:0044238 primary metabolic process; GO:1901566 organonitrogen compound biosynthetic process; GO:1901576 orga…	GO:0005623 cell; GO:0005622 intracellular; GO:0044464 cell part;	GO:0003723 RNA binding; GO:1901265 nucleoside phosphate binding; GO:0003746 translation elongation factor activity; GO:0001882 nucleoside binding; GO:0043167 ion binding; GO:0016817 hydrolase activity, acting on acid anhydrides; GO:0016787 hydrolase activity; GO:0000166 nucleotide binding; GO:0017111 nucleoside-triphosphatase activity; GO:1901363 heterocyclic compound binding; GO:0097159 organic …	K02358			IPR009001; IPR027417; IPR000795; IPR033720; IPR004160; IPR005225; IPR004161; IPR009000;	Translation elongation factor EF1A/initiation factor IF2gamma, C-terminal; P-loop containing nucleoside triphosphate hydrolase; Transcription factor, GTP-binding domain; Elongation factor Tu, domain 2; Translation elongation factor EFTu/EF1A, C-terminal; Small GTP-binding protein domain; Translation elongation factor EFTu-like, domain 2; Translation protein, beta-barrel domain;
KUI70716.1	Uncharacterized protein YxjH [Valsa mali]	0.744799	Down	0.017692	45.44	0.316	0.425	0.588	2.062	1.86	1.654	0.259	0.362	0.538	1.402	1.428	1.323	cytoplasm	GO:0000097 sulfur amino acid biosynthetic process; GO:0016053 organic acid biosynthetic process; GO:0009066 aspartate family amino acid metabolic process; GO:0044699 single-organism process; GO:0009058 biosynthetic process; GO:1901566 organonitrogen compound biosynthetic process; GO:0044237 cellular metabolic process; GO:0044272 sulfur compound biosynthetic process; GO:0000096 sulfur amino acid m…		GO:0042085 5-methyltetrahydropteroyltri-L-glutamate-dependent methyltransferase activity; GO:0008168 methyltransferase activity; GO:0046914 transition metal ion binding; GO:0003824 catalytic activity; GO:0005488 binding; GO:0008172 S-methyltransferase activity; GO:0043167 ion binding; GO:0016741 transferase activity, transferring one-carbon groups; GO:0046872 metal ion binding; GO:0043169 cation …				IPR002629;	Cobalamin-independent methionine synthase MetE, C-terminal/archaeal;
KUI66186.1	Phosphoglucomutase [Valsa mali]	0.744531	Down	0.000275409	59.833	0.407	0.366	0.418	1.896	2	1.909	0.354	0.311	0.358	1.395	1.481	1.446	cytoplasm	GO:0008152 metabolic process; GO:0005975 carbohydrate metabolic process; GO:0044238 primary metabolic process; GO:0071704 organic substance metabolic process;		GO:0000287 magnesium ion binding; GO:0016853 isomerase activity; GO:0003824 catalytic activity; GO:0005488 binding; GO:0016868 intramolecular transferase activity, phosphotransferases; GO:0043167 ion binding; GO:0046872 metal ion binding; GO:0043169 cation binding; GO:0016866 intramolecular transferase activity;	K01835	pgm; phosphoglucomutase [EC:5.4.2.2]	sce00520 Amino sugar and nucleotide sugar metabolism - Saccharomyces cerevisiae (budding yeast); sce00010 Glycolysis / Gluconeogenesis - Saccharomyces cerevisiae (budding yeast); sce00500 Starch and sucrose metabolism - Saccharomyces cerevisiae (budding yeast); sce01130 Biosynthesis of antibiotics - Saccharomyces cerevisiae (budding yeast); sce01100 Metabolic pathways - Saccharomyces cerevisiae (…	IPR005843; IPR005846; IPR005845; IPR016055; IPR005844;	Alpha-D-phosphohexomutase, C-terminal; Alpha-D-phosphohexomutase, alpha/beta/alpha domain III; Alpha-D-phosphohexomutase, alpha/beta/alpha domain II; Alpha-D-phosphohexomutase, alpha/beta/alpha I/II/III; Alpha-D-phosphohexomutase, alpha/beta/alpha domain I;
KUI63899.1	60S ribosomal protein L16 [Valsa mali]	0.742363	Down	0.00343056	23.02	0.603		0.626	1.715		1.755	0.484		0.42	1.271		1.305	nucleus	GO:0006518 peptide metabolic process; GO:0043043 peptide biosynthetic process; GO:0044267 cellular protein metabolic process; GO:0006807 nitrogen compound metabolic process; GO:0009058 biosynthetic process; GO:0043603 cellular amide metabolic process; GO:0044238 primary metabolic process; GO:1901566 organonitrogen compound biosynthetic process; GO:1901576 organic substance biosynthetic process; G…	GO:0005840 ribosome; GO:0043229 intracellular organelle; GO:0043232 intracellular non-membrane-bounded organelle; GO:0044446 intracellular organelle part; GO:0005737 cytoplasm; GO:0032991 macromolecular complex; GO:0044424 intracellular part; GO:0005623 cell; GO:0044422 organelle part; GO:0043228 non-membrane-bounded organelle; GO:0043226 organelle; GO:0015934 large ribosomal subunit; GO:0044391 …	GO:0003735 structural constituent of ribosome; GO:0005198 structural molecule activity;	K02872	RP-L13Ae; large subunit ribosomal protein L13Ae	sce03010 Ribosome - Saccharomyces cerevisiae (budding yeast);
KUI72187.1	Interferon-induced GTP-binding protein Mx2 [Valsa mali]	0.741954	Down	0.0094599	89.532	0.629	0.549	0.453	1.592	1.727	1.901	0.591	0.526	0.405	1.244	1.27	1.359	cytoplasm,nucleus			GO:1901265 nucleoside phosphate binding; GO:0001882 nucleoside binding; GO:0043167 ion binding; GO:0016817 hydrolase activity, acting on acid anhydrides; GO:0016787 hydrolase activity; GO:0000166 nucleotide binding; GO:0017111 nucleoside-triphosphatase activity; GO:0097159 organic cyclic compound binding; GO:1901363 heterocyclic compound binding; GO:0032549 ribonucleoside binding; GO:0097367 carb…				IPR030381; IPR020850; IPR001401; IPR027417; IPR000375;	Dynamin-type guanine nucleotide-binding (G) domain; GTPase effector domain; Dynamin, GTPase domain; P-loop containing nucleoside triphosphate hydrolase; Dynamin central domain;
KUI69562.1	Quinone oxidoreductase 2 [Valsa mali]	0.741622	Down	0.00676342	35.462	0.418		0.401	1.989		1.92	0.262		0.324	1.426		1.473	cytoplasm							IPR016040; IPR008030;	NAD(P)-binding domain; NmrA-like domain;
KUI69959.1	"3-ketoacyl-CoA thiolase 1, peroxisomal [Valsa mali]"	0.740666	Down	0.0109184	43.522	0.499	0.369	0.535	1.826	1.957	1.681	0.504	0.317	0.523	1.264	1.485	1.298	mitochondria	GO:0008152 metabolic process;		GO:0016746 transferase activity, transferring acyl groups; GO:0016747 transferase activity, transferring acyl groups other than amino-acyl groups; GO:0016740 transferase activity; GO:0003824 catalytic activity;	K07513	ACAA1; acetyl-CoA acyltransferase 1 [EC:2.3.1.16]	sce04146 Peroxisome - Saccharomyces cerevisiae (budding yeast); sce00280 Valine, leucine and isoleucine degradation - Saccharomyces cerevisiae (budding yeast); sce01040 Biosynthesis of unsaturated fatty acids - Saccharomyces cerevisiae (budding yeast); sce01130 Biosynthesis of antibiotics - Saccharomyces cerevisiae (budding yeast); sce01100 Metabolic pathways - Saccharomyces cerevisiae (budding y…	IPR016039; IPR020616; IPR020617;	Thiolase-like; Thiolase, N-terminal; Thiolase, C-terminal;
KUI65855.1	60S ribosomal protein L6-B [Valsa mali]	0.740665	Down	0.000116952	22.348	0.529	0.465	0.561	1.738	1.829	1.789	0.434	0.396	0.393	1.305	1.355	1.307	cytoplasm	GO:0006518 peptide metabolic process; GO:0043043 peptide biosynthetic process; GO:0044267 cellular protein metabolic process; GO:0006807 nitrogen compound metabolic process; GO:0009058 biosynthetic process; GO:0043603 cellular amide metabolic process; GO:0044238 primary metabolic process; GO:1901566 organonitrogen compound biosynthetic process; GO:1901576 organic substance biosynthetic process; G…	GO:0005840 ribosome; GO:0043226 organelle; GO:0043229 intracellular organelle; GO:0043232 intracellular non-membrane-bounded organelle; GO:0044464 cell part; GO:0005622 intracellular; GO:0005737 cytoplasm; GO:0032991 macromolecular complex; GO:0044424 intracellular part; GO:1990904 ribonucleoprotein complex; GO:0005623 cell; GO:0030529 intracellular ribonucleoprotein complex; GO:0044444 cytoplasm…	GO:0003735 structural constituent of ribosome; GO:0005198 structural molecule activity;	K02934	RP-L6e; large subunit ribosomal protein L6e	sce03010 Ribosome - Saccharomyces cerevisiae (budding yeast);	IPR008991; IPR014722;	Translation protein SH3-like domain; Ribosomal protein L2 domain 2;
KUI67384.1	Inorganic pyrophosphatase [Valsa mali]	0.740636	Down	0.004383	50.384	0.557	0.359	0.352	1.757	1.926	1.977	0.496	0.334	0.297	1.296	1.429	1.467	mitochondria	GO:0008152 metabolic process; GO:0044237 cellular metabolic process; GO:0006793 phosphorus metabolic process; GO:0009987 cellular process; GO:0006796 phosphate-containing compound metabolic process;	GO:0044424 intracellular part; GO:0005623 cell; GO:0044464 cell part; GO:0005622 intracellular; GO:0005737 cytoplasm;	GO:0000287 magnesium ion binding; GO:0004427 inorganic diphosphatase activity; GO:0016462 pyrophosphatase activity; GO:0003824 catalytic activity; GO:0005488 binding; GO:0043167 ion binding; GO:0046872 metal ion binding; GO:0043169 cation binding; GO:0016817 hydrolase activity, acting on acid anhydrides; GO:0016787 hydrolase activity; GO:0016818 hydrolase activity, acting on acid anhydrides, in p…	K01507	ppa; inorganic pyrophosphatase [EC:3.6.1.1]	sce00190 Oxidative phosphorylation - Saccharomyces cerevisiae (budding yeast);
KUI70430.1	hypothetical protein VM1G_05878 [Valsa mali]	0.740308	Down	0.000576467	32.854	0.695	0.711	0.694	1.5	1.603	1.514	0.67	0.633	0.753	1.187	1.121	1.11	cytoplasm,mitochondria			GO:0003824 catalytic activity;				IPR029058; IPR000073;	Alpha/Beta hydrolase fold; Alpha/beta hydrolase fold-1;
KUI67546.1	hypothetical protein VM1G_03610 [Valsa mali]	0.740269	Down	0.00712223	127.58	0.475	0.627	0.411	1.838	1.621	1.885	0.418	0.578	0.323	1.348	1.237	1.371	nucleus			GO:0043169 cation binding; GO:0046872 metal ion binding; GO:0005515 protein binding; GO:0005509 calcium ion binding; GO:0005488 binding; GO:0043167 ion binding;	K12472	EPS15; epidermal growth factor receptor substrate 15	sce04144 Endocytosis - Saccharomyces cerevisiae (budding yeast);	IPR015940; IPR000261; IPR002048; IPR011992;	Ubiquitin-associated domain; EH domain; EF-hand domain; EF-hand domain pair;
KUI70852.1	60S ribosomal protein L31 [Valsa mali]	0.740204	Down	0.000186625	14.19	0.512	0.575	0.58	1.829	1.726	1.83	0.408	0.432	0.39	1.331	1.339	1.316	nucleus	GO:0006518 peptide metabolic process; GO:0043043 peptide biosynthetic process; GO:0044267 cellular protein metabolic process; GO:0006807 nitrogen compound metabolic process; GO:0009058 biosynthetic process; GO:0043603 cellular amide metabolic process; GO:0044238 primary metabolic process; GO:1901566 organonitrogen compound biosynthetic process; GO:1901576 organic substance biosynthetic process; G…	GO:0005840 ribosome; GO:0043226 organelle; GO:0043229 intracellular organelle; GO:0043232 intracellular non-membrane-bounded organelle; GO:0044464 cell part; GO:0005622 intracellular; GO:0005737 cytoplasm; GO:0032991 macromolecular complex; GO:0044424 intracellular part; GO:1990904 ribonucleoprotein complex; GO:0005623 cell; GO:0030529 intracellular ribonucleoprotein complex; GO:0044444 cytoplasm…	GO:0003735 structural constituent of ribosome; GO:0005198 structural molecule activity;	K02910	RP-L31e; large subunit ribosomal protein L31e	sce03010 Ribosome - Saccharomyces cerevisiae (budding yeast);	IPR023621;	Ribosomal protein L31e domain;
KUI70270.1	"putative arabinan endo-1,5-alpha-L-arabinosidase A [Valsa mali]"	0.739747	Down	6.98e-05	34.945	0.383	0.437	0.362	2.021	1.971	2.006	0.22	0.25	0.233	1.473	1.436	1.528	extracellular	GO:0008152 metabolic process; GO:0005975 carbohydrate metabolic process; GO:0044238 primary metabolic process; GO:0071704 organic substance metabolic process;		GO:0004553 hydrolase activity, hydrolyzing O-glycosyl compounds; GO:0016787 hydrolase activity; GO:0046558 arabinan endo-1,5-alpha-L-arabinosidase activity; GO:0003824 catalytic activity; GO:0016798 hydrolase activity, acting on glycosyl bonds;	K06113			IPR023296;	Glycosyl hydrolase, five-bladed beta-propellor domain;
KUI70905.1	putative galactinol--sucrose galactosyltransferase 6 [Valsa mali]	0.738241	Down	0.0264664	99.353	0.627	0.507		1.656	1.767		0.567	0.488		1.214	1.313		cytoplasm			GO:0003824 catalytic activity;				IPR013785; IPR017853;	Aldolase-type TIM barrel; Glycoside hydrolase superfamily;
KUI64113.1	Thiol-specific monooxygenase [Valsa mali]	0.738131	Down	0.0302762	55.565	0.69	0.345	0.496	1.593	2	1.715	0.646	0.336	0.514	1.161	1.392	1.365	cytoplasm	GO:0044699 single-organism process; GO:0008152 metabolic process; GO:0055114 oxidation-reduction process; GO:0044710 single-organism metabolic process;		GO:0016709 oxidoreductase activity, acting on paired donors, with incorporation or reduction of molecular oxygen, NAD(P)H as one donor, and incorporation of one atom of oxygen; GO:1901265 nucleoside phosphate binding; GO:0050660 flavin adenine dinucleotide binding; GO:0043167 ion binding; GO:0016705 oxidoreductase activity, acting on paired donors, with incorporation or reduction of molecular oxy…				IPR016040; IPR023753;	NAD(P)-binding domain; FAD/NAD(P)-binding domain;
KUI66150.1	40S ribosomal protein S13 [Valsa mali]	0.737838	Down	0.000588694	16.756	0.515	0.522	0.459	1.82	1.814	1.916	0.423	0.39	0.332	1.293	1.393	1.409	mitochondria	GO:0006518 peptide metabolic process; GO:0043043 peptide biosynthetic process; GO:0044267 cellular protein metabolic process; GO:0006807 nitrogen compound metabolic process; GO:0009058 biosynthetic process; GO:0043603 cellular amide metabolic process; GO:0044238 primary metabolic process; GO:1901566 organonitrogen compound biosynthetic process; GO:1901576 organic substance biosynthetic process; G…	GO:0005840 ribosome; GO:0043226 organelle; GO:0043229 intracellular organelle; GO:0043232 intracellular non-membrane-bounded organelle; GO:0044464 cell part; GO:0005622 intracellular; GO:0005737 cytoplasm; GO:0032991 macromolecular complex; GO:0044424 intracellular part; GO:1990904 ribonucleoprotein complex; GO:0005623 cell; GO:0030529 intracellular ribonucleoprotein complex; GO:0044444 cytoplasm…	GO:0003735 structural constituent of ribosome; GO:0005198 structural molecule activity;	K02953	RP-S13e; small subunit ribosomal protein S13e	sce03010 Ribosome - Saccharomyces cerevisiae (budding yeast);	IPR012606; IPR009068;	Ribosomal protein S13/S15, N-terminal; S15/NS1, RNA-binding;
KUI72728.1	60S ribosomal protein L21-A [Valsa mali]	0.737802	Down	0.000633283	18.173	0.761	0.739	0.85	1.51	1.643	1.561	0.605	0.566	0.51	1.182	1.125	1.171	mitochondria	GO:0006518 peptide metabolic process; GO:0043043 peptide biosynthetic process; GO:0044267 cellular protein metabolic process; GO:0006807 nitrogen compound metabolic process; GO:0009058 biosynthetic process; GO:0043603 cellular amide metabolic process; GO:0044238 primary metabolic process; GO:1901566 organonitrogen compound biosynthetic process; GO:1901576 organic substance biosynthetic process; G…	GO:0005840 ribosome; GO:0043226 organelle; GO:0043229 intracellular organelle; GO:0043232 intracellular non-membrane-bounded organelle; GO:0044464 cell part; GO:0005622 intracellular; GO:0005737 cytoplasm; GO:0032991 macromolecular complex; GO:0044424 intracellular part; GO:1990904 ribonucleoprotein complex; GO:0005623 cell; GO:0030529 intracellular ribonucleoprotein complex; GO:0044444 cytoplasm…	GO:0003735 structural constituent of ribosome; GO:0005198 structural molecule activity;	K02889	RP-L21e; large subunit ribosomal protein L21e	sce03010 Ribosome - Saccharomyces cerevisiae (budding yeast);	IPR008991;	Translation protein SH3-like domain;
KUI66348.1	putative UTP--glucose-1-phosphate uridylyltransferase [Valsa mali]	0.737688	Down	7.46e-05	58.247	0.419	0.371	0.445	1.898	1.96	1.868	0.368	0.33	0.39	1.399	1.392	1.433	cytoplasm	GO:0008152 metabolic process; GO:0006011 UDP-glucose metabolic process; GO:0046483 heterocycle metabolic process; GO:0006725 cellular aromatic compound metabolic process; GO:0006139 nucleobase-containing compound metabolic process; GO:0006793 phosphorus metabolic process; GO:1901135 carbohydrate derivative metabolic process; GO:1901360 organic cyclic compound metabolic process; GO:0006807 nitroge…		GO:0051748 UTP-monosaccharide-1-phosphate uridylyltransferase activity; GO:0016779 nucleotidyltransferase activity; GO:0070569 uridylyltransferase activity; GO:0016740 transferase activity; GO:0003983 UTP:glucose-1-phosphate uridylyltransferase activity; GO:0003824 catalytic activity; GO:0016772 transferase activity, transferring phosphorus-containing groups;	K00963	UGP2; UTP--glucose-1-phosphate uridylyltransferase [EC:2.7.7.9]	sce00520 Amino sugar and nucleotide sugar metabolism - Saccharomyces cerevisiae (budding yeast); sce00040 Pentose and glucuronate interconversions - Saccharomyces cerevisiae (budding yeast); sce00500 Starch and sucrose metabolism - Saccharomyces cerevisiae (budding yeast); sce01130 Biosynthesis of antibiotics - Saccharomyces cerevisiae (budding yeast); sce00052 Galactose metabolism - Saccharomyce…	IPR029044;	Nucleotide-diphospho-sugar transferases;
KUI70181.1	NmrA-like family domain-containing protein 1 [Valsa mali]	0.737507	Down	0.00118793	34.905	0.532		0.573	1.692		1.71	0.572		0.569	1.267		1.242	mitochondria							IPR016040; IPR008030;	NAD(P)-binding domain; NmrA-like domain;
KUI71233.1	40S ribosomal protein S1 [Valsa mali]	0.737168	Down	0.000146042	29.284	0.535	0.476	0.512	1.827	1.861	1.806	0.424	0.403	0.393	1.346	1.3	1.404	nucleus	GO:0006518 peptide metabolic process; GO:0043043 peptide biosynthetic process; GO:0044267 cellular protein metabolic process; GO:0006807 nitrogen compound metabolic process; GO:0009058 biosynthetic process; GO:0043603 cellular amide metabolic process; GO:0044238 primary metabolic process; GO:1901566 organonitrogen compound biosynthetic process; GO:1901576 organic substance biosynthetic process; G…	GO:0005840 ribosome; GO:0043226 organelle; GO:0043229 intracellular organelle; GO:0043232 intracellular non-membrane-bounded organelle; GO:0044464 cell part; GO:0005622 intracellular; GO:0005737 cytoplasm; GO:0032991 macromolecular complex; GO:0044424 intracellular part; GO:1990904 ribonucleoprotein complex; GO:0005623 cell; GO:0030529 intracellular ribonucleoprotein complex; GO:0044444 cytoplasm…	GO:0003735 structural constituent of ribosome; GO:0005198 structural molecule activity;	K02984	RP-S3Ae; small subunit ribosomal protein S3Ae	sce03010 Ribosome - Saccharomyces cerevisiae (budding yeast);
KUI65834.1	Glycogen debranching enzyme [Valsa mali]	0.737025	Down	0.00862518	175.39	0.61	0.517	0.534	1.573	1.894	1.716	0.614	0.43	0.534	1.26	1.251	1.309	cytoplasm	GO:0016051 carbohydrate biosynthetic process; GO:0000271 polysaccharide biosynthetic process; GO:0044042 glucan metabolic process; GO:0044699 single-organism process; GO:0009058 biosynthetic process; GO:0006112 energy reserve metabolic process; GO:0044237 cellular metabolic process; GO:0044264 cellular polysaccharide metabolic process; GO:0071704 organic substance metabolic process; GO:0008152 me…		GO:0004134 4-alpha-glucanotransferase activity; GO:0016758 transferase activity, transferring hexosyl groups; GO:0090599 alpha-glucosidase activity; GO:0003824 catalytic activity; GO:0016798 hydrolase activity, acting on glycosyl bonds; GO:0004135 amylo-alpha-1,6-glucosidase activity; GO:0015926 glucosidase activity; GO:0004553 hydrolase activity, hydrolyzing O-glycosyl compounds; GO:0016757 tran…	K01196	AGL; glycogen debranching enzyme [EC:2.4.1.25 3.2.1.33]	sce01110 Biosynthesis of secondary metabolites - Saccharomyces cerevisiae (budding yeast); sce00500 Starch and sucrose metabolism - Saccharomyces cerevisiae (budding yeast); sce01100 Metabolic pathways - Saccharomyces cerevisiae (budding yeast);	IPR032792; IPR032790; IPR008928; IPR029436; IPR032788; IPR017853; IPR013781;	Glycogen debranching enzyme, glucanotransferase domain; Glycogen debranching enzyme, C-terminal; Six-hairpin glycosidase-like; Eukaryotic glycogen debranching enzyme, N-terminal domain; Glycogen debranching enzyme, central domain; Glycoside hydrolase superfamily; Glycoside hydrolase, catalytic domain;
KUI73760.1	15-hydroxyprostaglandin dehydrogenase [NAD(+)] [Valsa mali]	0.73636	Down	0.00278945	30.668	0.442	0.574	0.445	1.86	1.682	1.92	0.409	0.458	0.415	1.368	1.314	1.34	cytoplasm			GO:0003824 catalytic activity; GO:0016491 oxidoreductase activity;				IPR016040;	NAD(P)-binding domain;
KUI67059.1	Lovastatin diketide synthase LovF [Valsa mali]	0.736177	Down	0.000724036	270.27	0.484	0.571	0.579	1.769	1.834	1.696	0.476	0.438	0.503	1.343	1.243	1.315	nucleus	GO:0008152 metabolic process;		GO:0031177 phosphopantetheine binding; GO:0019842 vitamin binding; GO:0072341 modified amino acid binding; GO:0003824 catalytic activity; GO:0005488 binding; GO:0043167 ion binding; GO:0043168 anion binding; GO:0033218 amide binding; GO:0016740 transferase activity; GO:0016491 oxidoreductase activity; GO:0036094 small molecule binding;				IPR016035; IPR020807; IPR020841; IPR011032; IPR020843; IPR013968; IPR016036; IPR032821; IPR014031; IPR014043; IPR014030; IPR020801; IPR016039; IPR020806; IPR009081; IPR016040; IPR001227;	Acyl transferase/acyl hydrolase/lysophospholipase; Polyketide synthase, dehydratase domain; Polyketide synthase, beta-ketoacyl synthase domain; GroES-like; Polyketide synthase, enoylreductase domain; Polyketide synthase, ketoreductase domain; Malonyl-CoA ACP transacylase, ACP-binding; Ketoacyl-synthetase, C-terminal extension; Beta-ketoacyl synthase, C-terminal; Acyl transferase; Beta-ketoacyl sy…
KUI69480.1	60S ribosomal protein L13 [Valsa mali]	0.735381	Down	0.00119996	24.102	0.487	0.604	0.526	1.788	1.747	1.869	0.373	0.449	0.417	1.416	1.277	1.281	nucleus	GO:0006518 peptide metabolic process; GO:0043043 peptide biosynthetic process; GO:0044267 cellular protein metabolic process; GO:0006807 nitrogen compound metabolic process; GO:0009058 biosynthetic process; GO:0043603 cellular amide metabolic process; GO:0044238 primary metabolic process; GO:1901566 organonitrogen compound biosynthetic process; GO:1901576 organic substance biosynthetic process; G…	GO:0005840 ribosome; GO:0043226 organelle; GO:0043229 intracellular organelle; GO:0043232 intracellular non-membrane-bounded organelle; GO:0044464 cell part; GO:0005622 intracellular; GO:0005737 cytoplasm; GO:0032991 macromolecular complex; GO:0044424 intracellular part; GO:1990904 ribonucleoprotein complex; GO:0005623 cell; GO:0030529 intracellular ribonucleoprotein complex; GO:0044444 cytoplasm…	GO:0003735 structural constituent of ribosome; GO:0005198 structural molecule activity;	K02873	RP-L13e; large subunit ribosomal protein L13e	sce03010 Ribosome - Saccharomyces cerevisiae (budding yeast);
KUI71768.1	hypothetical protein VM1G_06745 [Valsa mali]	0.734832	Down	0.0305105	64.631	0.576	0.697		1.688	1.559		0.566	0.655		1.235	1.151		mitochondria	GO:0008652 cellular amino acid biosynthetic process; GO:0016053 organic acid biosynthetic process; GO:0044711 single-organism biosynthetic process; GO:0009082 branched-chain amino acid biosynthetic process; GO:0044281 small molecule metabolic process; GO:0044763 single-organism cellular process; GO:0044699 single-organism process; GO:0006807 nitrogen compound metabolic process; GO:0009058 biosynt…		GO:0004160 dihydroxy-acid dehydratase activity; GO:0016829 lyase activity; GO:0016836 hydro-lyase activity; GO:0003824 catalytic activity; GO:0016835 carbon-oxygen lyase activity;	K01687	ilvD; dihydroxy-acid dehydratase [EC:4.2.1.9]	sce00290 Valine, leucine and isoleucine biosynthesis - Saccharomyces cerevisiae (budding yeast); sce01210 2-Oxocarboxylic acid metabolism - Saccharomyces cerevisiae (budding yeast); sce01110 Biosynthesis of secondary metabolites - Saccharomyces cerevisiae (budding yeast); sce00770 Pantothenate and CoA biosynthesis - Saccharomyces cerevisiae (budding yeast); sce01230 Biosynthesis of amino acids - …	IPR015928;	Aconitase/3-isopropylmalate dehydratase, swivel;
KUI63973.1	hypothetical protein VM1G_10765 [Valsa mali]	0.734343	Down	0.00345877	41.232	0.609	0.669		1.68	1.689		0.565	0.452		1.211	1.263		nucleus
KUI72533.1	putative steroid-binding protein 3 [Valsa mali]	0.734181	Down	0.0343585	13.979	0.457		0.515	1.901		1.718	0.394		0.533	1.331		1.326	cytoplasm							IPR001199;	Cytochrome b5-like heme/steroid binding domain;
KUI72608.1	60S acidic ribosomal protein P1 [Valsa mali]	0.734117	Down	0.000339669	10.935	0.12	0.137	0.165	2.326	2.157	2.238	0.063	0.092	0.084	1.607	1.661	1.666	cytoplasm	GO:0006518 peptide metabolic process; GO:0006414 translational elongation; GO:0043043 peptide biosynthetic process; GO:0044267 cellular protein metabolic process; GO:0006807 nitrogen compound metabolic process; GO:0009058 biosynthetic process; GO:0043603 cellular amide metabolic process; GO:0044238 primary metabolic process; GO:1901566 organonitrogen compound biosynthetic process; GO:1901576 orga…	GO:0005840 ribosome; GO:0043226 organelle; GO:0043229 intracellular organelle; GO:0043232 intracellular non-membrane-bounded organelle; GO:0044464 cell part; GO:0005622 intracellular; GO:0005737 cytoplasm; GO:0032991 macromolecular complex; GO:0044424 intracellular part; GO:1990904 ribonucleoprotein complex; GO:0005623 cell; GO:0030529 intracellular ribonucleoprotein complex; GO:0044444 cytoplasm…	GO:0003735 structural constituent of ribosome; GO:0005198 structural molecule activity;	K02942	RP-LP1; large subunit ribosomal protein LP1	sce03010 Ribosome - Saccharomyces cerevisiae (budding yeast);
KUI68074.1	hypothetical protein VM1G_04555 [Valsa mali]	0.733265	Down	0.0305265	127.1	0.66		0.887	1.445		1.498	0.791		0.683	1.144		1.014	nucleus			GO:0005515 protein binding; GO:0005488 binding;	K20521			IPR001452;	SH3 domain;
KUI72046.1	Cytochrome c oxidase subunit 6B-like protein new16 [Valsa mali]	0.732007	Down	9.84e-05	13.469	0.484	0.448	0.499	1.878	1.818	1.834	0.42	0.428	0.409	1.298	1.383	1.367	cytoplasm		GO:0043226 organelle; GO:0043231 intracellular membrane-bounded organelle; GO:0043229 intracellular organelle; GO:0044464 cell part; GO:0005622 intracellular; GO:0005737 cytoplasm; GO:0044424 intracellular part; GO:0043227 membrane-bounded organelle; GO:0005623 cell; GO:0005739 mitochondrion; GO:0044444 cytoplasmic part;	GO:0015075 ion transmembrane transporter activity; GO:0022892 substrate-specific transporter activity; GO:0015077 monovalent inorganic cation transmembrane transporter activity; GO:0016676 oxidoreductase activity, acting on a heme group of donors, oxygen as acceptor; GO:0016675 oxidoreductase activity, acting on a heme group of donors; GO:0015078 hydrogen ion transmembrane transporter activity; G…	K18179
KUI73579.1	"Heat shock protein 60, mitochondrial [Valsa mali]"	0.731646	Down	3.61e-05	61.705	0.316	0.325	0.325	2.043	1.959	2.005	0.231	0.286	0.295	1.487	1.457	1.451	mitochondria	GO:0006457 protein folding; GO:0009987 cellular process; GO:0042026 protein refolding;	GO:0044424 intracellular part; GO:0005623 cell; GO:0044464 cell part; GO:0005622 intracellular; GO:0005737 cytoplasm;	GO:0005524 ATP binding; GO:1901265 nucleoside phosphate binding; GO:0001882 nucleoside binding; GO:0043167 ion binding; GO:0000166 nucleotide binding; GO:0097159 organic cyclic compound binding; GO:1901363 heterocyclic compound binding; GO:0032549 ribonucleoside binding; GO:0097367 carbohydrate derivative binding; GO:0032553 ribonucleotide binding; GO:0005488 binding; GO:0032550 purine ribonucleo…	K04077	groEL; chaperonin GroEL	sce03018 RNA degradation - Saccharomyces cerevisiae (budding yeast);	IPR027409; IPR027413;	GroEL-like apical domain; GroEL-like equatorial domain;
KUI67992.1	3-oxoadipate enol-lactonase 2 [Valsa mali]	0.731602	Down	0.00775484	60.505	0.541	0.606		1.767	1.698		0.508	0.541		1.29	1.245		cytoplasm							IPR029058; IPR000073;	Alpha/Beta hydrolase fold; Alpha/beta hydrolase fold-1;
KUI73056.1	Dual specificity protein kinase FUZ7 [Valsa mali]	0.729187	Down	0.000104961	59.291	0.334	0.366	0.423	2.022	1.974	2.034	0.285	0.225	0.258	1.451	1.524	1.422	mitochondria	GO:0016310 phosphorylation; GO:0044267 cellular protein metabolic process; GO:0044238 primary metabolic process; GO:0044237 cellular metabolic process; GO:0006796 phosphate-containing compound metabolic process; GO:0071704 organic substance metabolic process; GO:0008152 metabolic process; GO:0006468 protein phosphorylation; GO:0006793 phosphorus metabolic process; GO:0044260 cellular macromolecul…		GO:0005524 ATP binding; GO:1901265 nucleoside phosphate binding; GO:0016773 phosphotransferase activity, alcohol group as acceptor; GO:0001882 nucleoside binding; GO:0043167 ion binding; GO:0004672 protein kinase activity; GO:0000166 nucleotide binding; GO:0097159 organic cyclic compound binding; GO:1901363 heterocyclic compound binding; GO:0032549 ribonucleoside binding; GO:0097367 carbohydrate …	K11226	STE7; mitogen-activated protein kinase kinase [EC:2.7.12.2]	sce04011 MAPK signaling pathway - yeast - Saccharomyces cerevisiae (budding yeast);	IPR000719; IPR011009;	Protein kinase domain; Protein kinase-like domain;
KUI66532.1	"ATP synthase subunit gamma, mitochondrial [Valsa mali]"	0.729018	Down	0.00722398	33.144	0.43	0.574	0.342	1.87	1.727	2.027	0.364	0.507	0.288	1.409	1.265	1.426	mitochondria	GO:0009116 nucleoside metabolic process; GO:0042278 purine nucleoside metabolic process; GO:0009167 purine ribonucleoside monophosphate metabolic process; GO:0009117 nucleotide metabolic process; GO:0044699 single-organism process; GO:0046129 purine ribonucleoside biosynthetic process; GO:0009163 nucleoside biosynthetic process; GO:0009058 biosynthetic process; GO:0009156 ribonucleoside monophosp…	GO:0045261 proton-transporting ATP synthase complex, catalytic core F(1); GO:0016020 membrane; GO:0098796 membrane protein complex; GO:0044425 membrane part; GO:0044464 cell part; GO:0005622 intracellular; GO:0016469 proton-transporting two-sector ATPase complex; GO:0032991 macromolecular complex; GO:0033178 proton-transporting two-sector ATPase complex, catalytic domain; GO:0044424 intracellular…	GO:0022804 active transmembrane transporter activity; GO:0042625 ATPase coupled ion transmembrane transporter activity; GO:0015075 ion transmembrane transporter activity; GO:0022853 active ion transmembrane transporter activity; GO:0015399 primary active transmembrane transporter activity; GO:0022892 substrate-specific transporter activity; GO:0044769 ATPase activity, coupled to transmembrane mov…	K02136	ATPeF1G; F-type H+-transporting ATPase subunit gamma	sce01100 Metabolic pathways - Saccharomyces cerevisiae (budding yeast); sce00190 Oxidative phosphorylation - Saccharomyces cerevisiae (budding yeast);
KUI65912.1	Glucose-6-phosphate 1-dehydrogenase [Valsa mali]	0.728998	Down	9.75e-06	58.375	0.381	0.399	0.45	1.902	1.882	1.906	0.341	0.343	0.378	1.37	1.416	1.362	cytoskeleton	GO:0006006 glucose metabolic process; GO:0044723 single-organism carbohydrate metabolic process; GO:0008152 metabolic process; GO:0055114 oxidation-reduction process; GO:0044710 single-organism metabolic process; GO:0044281 small molecule metabolic process; GO:0005996 monosaccharide metabolic process; GO:0044699 single-organism process; GO:0044238 primary metabolic process; GO:0005975 carbohydrat…		GO:0016614 oxidoreductase activity, acting on CH-OH group of donors; GO:0097159 organic cyclic compound binding; GO:1901363 heterocyclic compound binding; GO:0016616 oxidoreductase activity, acting on the CH-OH group of donors, NAD or NADP as acceptor; GO:1901265 nucleoside phosphate binding; GO:0003824 catalytic activity; GO:0005488 binding; GO:0004345 glucose-6-phosphate dehydrogenase activity;…	K00036	G6PD; glucose-6-phosphate 1-dehydrogenase [EC:1.1.1.49 1.1.1.363]	sce01110 Biosynthesis of secondary metabolites - Saccharomyces cerevisiae (budding yeast); sce01200 Carbon metabolism - Saccharomyces cerevisiae (budding yeast); sce00030 Pentose phosphate pathway - Saccharomyces cerevisiae (budding yeast); sce01130 Biosynthesis of antibiotics - Saccharomyces cerevisiae (budding yeast); sce01100 Metabolic pathways - Saccharomyces cerevisiae (budding yeast); sce00…	IPR022675; IPR016040; IPR022674;	Glucose-6-phosphate dehydrogenase, C-terminal; NAD(P)-binding domain; Glucose-6-phosphate dehydrogenase, NAD-binding;
KUI70370.1	"D-lactate dehydrogenase [cytochrome] 1, mitochondrial [Valsa mali]"	0.728408	Down	0.0344395	66.31	0.335	0.535	0.618	2.151	1.722	1.65	0.222	0.485	0.518	1.392	1.328	1.303	mitochondria	GO:0044699 single-organism process; GO:0008152 metabolic process; GO:0055114 oxidation-reduction process; GO:0044710 single-organism metabolic process;		GO:0097159 organic cyclic compound binding; GO:1901363 heterocyclic compound binding; GO:0016614 oxidoreductase activity, acting on CH-OH group of donors; GO:1901265 nucleoside phosphate binding; GO:0050660 flavin adenine dinucleotide binding; GO:0003824 catalytic activity; GO:0005488 binding; GO:0043167 ion binding; GO:0043168 anion binding; GO:0000166 nucleotide binding; GO:0048037 cofactor bin…	K00102	LDHD; D-lactate dehydrogenase (cytochrome) [EC:1.1.2.4]	sce00620 Pyruvate metabolism - Saccharomyces cerevisiae (budding yeast);	IPR016166; IPR016171; IPR004113; IPR016169; IPR016164; IPR016167; IPR006094;	FAD-binding, type 2; Vanillyl-alcohol oxidase, C-terminal subdomain 2; FAD-linked oxidase, C-terminal; CO dehydrogenase flavoprotein-like, FAD-binding, subdomain 2; FAD-linked oxidase-like, C-terminal; FAD-binding, type 2, subdomain 1; FAD linked oxidase, N-terminal;
KUI70943.1	60S ribosomal protein L20-B [Valsa mali]	0.727929	Down	0.000324611	20.42	0.561	0.496	0.476	1.763	1.784	1.856	0.496	0.432	0.419	1.253	1.363	1.317	nucleus	GO:0006518 peptide metabolic process; GO:0043043 peptide biosynthetic process; GO:0044267 cellular protein metabolic process; GO:0006807 nitrogen compound metabolic process; GO:0009058 biosynthetic process; GO:0043603 cellular amide metabolic process; GO:0044238 primary metabolic process; GO:1901566 organonitrogen compound biosynthetic process; GO:1901576 organic substance biosynthetic process; G…	GO:0005840 ribosome; GO:0043226 organelle; GO:0043229 intracellular organelle; GO:0043232 intracellular non-membrane-bounded organelle; GO:0044464 cell part; GO:0005622 intracellular; GO:0005737 cytoplasm; GO:0032991 macromolecular complex; GO:0044424 intracellular part; GO:1990904 ribonucleoprotein complex; GO:0005623 cell; GO:0030529 intracellular ribonucleoprotein complex; GO:0044444 cytoplasm…	GO:0003735 structural constituent of ribosome; GO:0005198 structural molecule activity;	K02882	RP-L18Ae; large subunit ribosomal protein L18Ae	sce03010 Ribosome - Saccharomyces cerevisiae (budding yeast);	IPR023573;	Ribosomal protein 50S-L18Ae/60S-L20/60S-L18A;
KUI69203.1	Phosphoenolpyruvate carboxykinase [ATP] [Valsa mali]	0.727434	Down	0.00503102	76.145	0.61		0.606	1.664		1.726	0.568		0.523	1.222		1.244	mitochondria	GO:0016051 carbohydrate biosynthetic process; GO:0019319 hexose biosynthetic process; GO:0044711 single-organism biosynthetic process; GO:0044281 small molecule metabolic process; GO:0044699 single-organism process; GO:0009058 biosynthetic process; GO:0046364 monosaccharide biosynthetic process; GO:0044238 primary metabolic process; GO:0005975 carbohydrate metabolic process; GO:1901576 organic su…		GO:0005524 ATP binding; GO:1901265 nucleoside phosphate binding; GO:0004611 phosphoenolpyruvate carboxykinase activity; GO:0001882 nucleoside binding; GO:0043167 ion binding; GO:0016829 lyase activity; GO:0000166 nucleotide binding; GO:0004612 phosphoenolpyruvate carboxykinase (ATP) activity; GO:0097159 organic cyclic compound binding; GO:1901363 heterocyclic compound binding; GO:0032549 ribonucl…	K01610	E4.1.1.49; phosphoenolpyruvate carboxykinase (ATP) [EC:4.1.1.49]	sce00010 Glycolysis / Gluconeogenesis - Saccharomyces cerevisiae (budding yeast); sce00620 Pyruvate metabolism - Saccharomyces cerevisiae (budding yeast); sce01110 Biosynthesis of secondary metabolites - Saccharomyces cerevisiae (budding yeast); sce01200 Carbon metabolism - Saccharomyces cerevisiae (budding yeast); sce00020 Citrate cycle (TCA cycle) - Saccharomyces cerevisiae (budding yeast); sce…	IPR008210; IPR013035;	Phosphoenolpyruvate carboxykinase, N-terminal; Phosphoenolpyruvate carboxykinase, C-terminal;
KUI68504.1	Serine/threonine-protein kinase cot-1 [Valsa mali]	0.727324	Down	0.000441667	74.268	0.58	0.497	0.458	1.773	1.741	1.855	0.474	0.515	0.452	1.242	1.318	1.345	nucleus	GO:0016310 phosphorylation; GO:0044267 cellular protein metabolic process; GO:0044238 primary metabolic process; GO:0044237 cellular metabolic process; GO:0006796 phosphate-containing compound metabolic process; GO:0071704 organic substance metabolic process; GO:0008152 metabolic process; GO:0006468 protein phosphorylation; GO:0006793 phosphorus metabolic process; GO:0044260 cellular macromolecul…		GO:0005524 ATP binding; GO:1901265 nucleoside phosphate binding; GO:0016773 phosphotransferase activity, alcohol group as acceptor; GO:0001882 nucleoside binding; GO:0043167 ion binding; GO:0004672 protein kinase activity; GO:0000166 nucleotide binding; GO:0097159 organic cyclic compound binding; GO:1901363 heterocyclic compound binding; GO:0032549 ribonucleoside binding; GO:0097367 carbohydrate …	K08286			IPR000719; IPR011009; IPR000961;	Protein kinase domain; Protein kinase-like domain; AGC-kinase, C-terminal;
KUI69135.1	hypothetical protein VM1G_04528 [Valsa mali]	0.727321	Down	8.55e-05	72.326	0.466	0.372	0.416	1.874	1.942	1.872	0.409	0.333	0.399	1.336	1.41	1.391	mitochondria	GO:0006457 protein folding; GO:0009987 cellular process;		GO:0005524 ATP binding; GO:1901265 nucleoside phosphate binding; GO:0001882 nucleoside binding; GO:0043167 ion binding; GO:0005515 protein binding; GO:0000166 nucleotide binding; GO:0097159 organic cyclic compound binding; GO:1901363 heterocyclic compound binding; GO:0032549 ribonucleoside binding; GO:0097367 carbohydrate derivative binding; GO:0032553 ribonucleotide binding; GO:0005488 binding; …	K04043	dnaK; molecular chaperone DnaK	sce03018 RNA degradation - Saccharomyces cerevisiae (budding yeast);	IPR029048; IPR029047;	Heat shock protein 70kD, C-terminal domain; Heat shock protein 70kD, peptide-binding domain;
KUI64431.1	"Malate dehydrogenase, mitochondrial [Valsa mali]"	0.726819	Down	0.000421548	35.746	0.422	0.466	0.47	1.963	1.81	1.835	0.398	0.428	0.398	1.358	1.356	1.362	mitochondria	GO:0043648 dicarboxylic acid metabolic process; GO:0055114 oxidation-reduction process; GO:0044281 small molecule metabolic process; GO:0044763 single-organism cellular process; GO:0044699 single-organism process; GO:0005975 carbohydrate metabolic process; GO:0044238 primary metabolic process; GO:0044237 cellular metabolic process; GO:0071704 organic substance metabolic process; GO:0008152 metabo…		GO:0016614 oxidoreductase activity, acting on CH-OH group of donors; GO:0016616 oxidoreductase activity, acting on the CH-OH group of donors, NAD or NADP as acceptor; GO:0016615 malate dehydrogenase activity; GO:0003824 catalytic activity; GO:0030060 L-malate dehydrogenase activity; GO:0016491 oxidoreductase activity;	K00026	MDH2; malate dehydrogenase [EC:1.1.1.37]	sce00620 Pyruvate metabolism - Saccharomyces cerevisiae (budding yeast); sce01130 Biosynthesis of antibiotics - Saccharomyces cerevisiae (budding yeast); sce01100 Metabolic pathways - Saccharomyces cerevisiae (budding yeast); sce01110 Biosynthesis of secondary metabolites - Saccharomyces cerevisiae (budding yeast); sce00630 Glyoxylate and dicarboxylate metabolism - Saccharomyces cerevisiae (buddi…	IPR022383; IPR016040; IPR001236; IPR015955;	Lactate/malate dehydrogenase, C-terminal; NAD(P)-binding domain; Lactate/malate dehydrogenase, N-terminal; Lactate dehydrogenase/glycoside hydrolase, family 4, C-terminal;
KUI70094.1	Pyruvate kinase [Valsa mali]	0.726387	Down	0.000707985	57.985	0.498	0.482	0.432	1.793	1.88	1.97	0.448	0.38	0.327	1.333	1.366	1.4	cytoplasm	GO:0006757 ATP generation from ADP; GO:0009116 nucleoside metabolic process; GO:0042278 purine nucleoside metabolic process; GO:0006165 nucleoside diphosphate phosphorylation; GO:0046031 ADP metabolic process; GO:0019362 pyridine nucleotide metabolic process; GO:0006096 glycolytic process; GO:0009167 purine ribonucleoside monophosphate metabolic process; GO:0009117 nucleotide metabolic process; G…		GO:0000287 magnesium ion binding; GO:0004743 pyruvate kinase activity; GO:0016773 phosphotransferase activity, alcohol group as acceptor; GO:0003824 catalytic activity; GO:0005488 binding; GO:0043167 ion binding; GO:0030955 potassium ion binding; GO:0046872 metal ion binding; GO:0043169 cation binding; GO:0031420 alkali metal ion binding; GO:0016740 transferase activity; GO:0016772 transferase ac…	K00873	PK; pyruvate kinase [EC:2.7.1.40]	sce00010 Glycolysis / Gluconeogenesis - Saccharomyces cerevisiae (budding yeast); sce00620 Pyruvate metabolism - Saccharomyces cerevisiae (budding yeast); sce01230 Biosynthesis of amino acids - Saccharomyces cerevisiae (budding yeast); sce01130 Biosynthesis of antibiotics - Saccharomyces cerevisiae (budding yeast); sce01100 Metabolic pathways - Saccharomyces cerevisiae (budding yeast); sce00230 P…	IPR011037; IPR015794; IPR015813; IPR015806; IPR015795; IPR015793;	Pyruvate kinase-like, insert domain; Pyruvate kinase, alpha/beta; Pyruvate/Phosphoenolpyruvate kinase-like domain; Pyruvate kinase, beta-barrel insert domain; Pyruvate kinase, C-terminal; Pyruvate kinase, barrel;
KUI63961.1	Woronin body major protein [Valsa mali]	0.724306	Down	0.00573556	34.553	0.486	0.409	0.474	1.913	1.965	1.668	0.456	0.352	0.473	1.298	1.339	1.38	nucleus	GO:0032270 positive regulation of cellular protein metabolic process; GO:0006518 peptide metabolic process; GO:0010608 posttranscriptional regulation of gene expression; GO:0043243 positive regulation of protein complex disassembly; GO:0006449 regulation of translational termination; GO:0009891 positive regulation of biosynthetic process; GO:0009058 biosynthetic process; GO:0044237 cellular metab…		GO:0097159 organic cyclic compound binding; GO:1901363 heterocyclic compound binding; GO:0043022 ribosome binding; GO:0008135 translation factor activity, RNA binding; GO:0003723 RNA binding; GO:0003746 translation elongation factor activity; GO:0005488 binding; GO:0003676 nucleic acid binding; GO:0044877 macromolecular complex binding; GO:0043021 ribonucleoprotein complex binding;				IPR008991; IPR012340; IPR014722; IPR020189;	Translation protein SH3-like domain; Nucleic acid-binding, OB-fold; Ribosomal protein L2 domain 2; Translation elongation factor, IF5A C-terminal;
KUI66896.1	60S ribosomal protein L35 [Valsa mali]	0.724289	Down	0.00429394	14.672	0.794		0.808	1.624		1.575	0.511		0.533	1.143		1.174	nucleus	GO:0006518 peptide metabolic process; GO:0043043 peptide biosynthetic process; GO:0044267 cellular protein metabolic process; GO:0006807 nitrogen compound metabolic process; GO:0009058 biosynthetic process; GO:0043603 cellular amide metabolic process; GO:0044238 primary metabolic process; GO:1901566 organonitrogen compound biosynthetic process; GO:1901576 organic substance biosynthetic process; G…	GO:0005840 ribosome; GO:0043226 organelle; GO:0043229 intracellular organelle; GO:0043232 intracellular non-membrane-bounded organelle; GO:0044464 cell part; GO:0005622 intracellular; GO:0005737 cytoplasm; GO:0032991 macromolecular complex; GO:0044424 intracellular part; GO:1990904 ribonucleoprotein complex; GO:0005623 cell; GO:0030529 intracellular ribonucleoprotein complex; GO:0044444 cytoplasm…	GO:0003735 structural constituent of ribosome; GO:0005198 structural molecule activity;	K02918	RP-L35e; large subunit ribosomal protein L35e	sce03010 Ribosome - Saccharomyces cerevisiae (budding yeast);
KUI65478.1	Aflatoxin B1 aldehyde reductase member 2 [Valsa mali]	0.724132	Down	3.27e-05	38.475	0.443	0.474	0.444	1.83	1.889	1.896	0.437	0.399	0.431	1.381	1.351	1.334	cytoplasm,mitochondria				K15303			IPR023210;	NADP-dependent oxidoreductase domain;
KUI66435.1	Thioredoxin-like protein 1 [Valsa mali]	0.723773	Down	0.00984005	37.734	0.403	0.411		1.896	1.974		0.417	0.271		1.364	1.437		mitochondria	GO:0050794 regulation of cellular process; GO:0065008 regulation of biological quality; GO:0045454 cell redox homeostasis; GO:0044281 small molecule metabolic process; GO:0044763 single-organism cellular process; GO:0019725 cellular homeostasis; GO:0018904 ether metabolic process; GO:0044699 single-organism process; GO:0071704 organic substance metabolic process; GO:0042592 homeostatic process; G…		GO:0015035 protein disulfide oxidoreductase activity; GO:0016667 oxidoreductase activity, acting on a sulfur group of donors; GO:0015036 disulfide oxidoreductase activity; GO:0003824 catalytic activity; GO:0016491 oxidoreductase activity;				IPR012336; IPR013766; IPR008979; IPR010400;	Thioredoxin-like fold; Thioredoxin domain; Galactose-binding domain-like; PITH domain;
KUI70675.1	NADH-cytochrome b5 reductase 2 [Valsa mali]	0.722781	Down	0.00356746	37.284	0.487	0.398	0.611	1.87	1.91	1.685	0.447	0.324	0.544	1.298	1.401	1.251	mitochondria	GO:0044699 single-organism process; GO:0008152 metabolic process; GO:0055114 oxidation-reduction process; GO:0044710 single-organism metabolic process;		GO:0003824 catalytic activity; GO:0016491 oxidoreductase activity;	K00326	E1.6.2.2; cytochrome-b5 reductase [EC:1.6.2.2]	sce00520 Amino sugar and nucleotide sugar metabolism - Saccharomyces cerevisiae (budding yeast);	IPR001433; IPR017927; IPR008333; IPR017938; IPR001709;	Oxidoreductase FAD/NAD(P)-binding; Ferredoxin reductase-type FAD-binding domain; Oxidoreductase, FAD-binding domain; Riboflavin synthase-like beta-barrel; Flavoprotein pyridine nucleotide cytochrome reductase;
KUI66795.1	Putative branched-chain-amino-acid aminotransferase TOXF [Valsa mali]	0.722705	Down	0.000343869	44.136	0.6	0.614	0.487	1.743	1.756	1.795	0.428	0.513	0.483	1.313	1.195	1.318	cytoplasm	GO:0044281 small molecule metabolic process; GO:0044763 single-organism cellular process; GO:0006807 nitrogen compound metabolic process; GO:0044699 single-organism process; GO:0044238 primary metabolic process; GO:0044237 cellular metabolic process; GO:0071704 organic substance metabolic process; GO:0008152 metabolic process; GO:0006520 cellular amino acid metabolic process; GO:0044710 single-or…		GO:0004084 branched-chain-amino-acid transaminase activity; GO:0016769 transferase activity, transferring nitrogenous groups; GO:0008483 transaminase activity; GO:0003824 catalytic activity; GO:0016740 transferase activity;	K00826	E2.6.1.42; branched-chain amino acid aminotransferase [EC:2.6.1.42]	sce00290 Valine, leucine and isoleucine biosynthesis - Saccharomyces cerevisiae (budding yeast); sce00280 Valine, leucine and isoleucine degradation - Saccharomyces cerevisiae (budding yeast); sce01210 2-Oxocarboxylic acid metabolism - Saccharomyces cerevisiae (budding yeast); sce01230 Biosynthesis of amino acids - Saccharomyces cerevisiae (budding yeast); sce01130 Biosynthesis of antibiotics - S…
KUI66748.1	"6-phosphogluconate dehydrogenase, decarboxylating 2 [Valsa mali]"	0.722166	Down	1.72e-06	54.105	0.359	0.346	0.37	1.994	1.984	1.968	0.295	0.296	0.308	1.411	1.439	1.444	cytoplasm	GO:0006739 NADP metabolic process; GO:0019362 pyridine nucleotide metabolic process; GO:0006725 cellular aromatic compound metabolic process; GO:0046496 nicotinamide nucleotide metabolic process; GO:0009117 nucleotide metabolic process; GO:0044699 single-organism process; GO:0072524 pyridine-containing compound metabolic process; GO:0044237 cellular metabolic process; GO:0006796 phosphate-contain…		GO:0016614 oxidoreductase activity, acting on CH-OH group of donors; GO:0016616 oxidoreductase activity, acting on the CH-OH group of donors, NAD or NADP as acceptor; GO:0004616 phosphogluconate dehydrogenase (decarboxylating) activity; GO:0003824 catalytic activity; GO:0016491 oxidoreductase activity;	K00033	PGD; 6-phosphogluconate dehydrogenase [EC:1.1.1.44 1.1.1.343]	sce01110 Biosynthesis of secondary metabolites - Saccharomyces cerevisiae (budding yeast); sce01200 Carbon metabolism - Saccharomyces cerevisiae (budding yeast); sce00030 Pentose phosphate pathway - Saccharomyces cerevisiae (budding yeast); sce01130 Biosynthesis of antibiotics - Saccharomyces cerevisiae (budding yeast); sce01100 Metabolic pathways - Saccharomyces cerevisiae (budding yeast); sce00…	IPR006115; IPR008927; IPR013328; IPR006114; IPR016040; IPR012284;	6-phosphogluconate dehydrogenase, NADP-binding; 6-phosphogluconate dehydrogenase C-terminal domain-like; 6-phosphogluconate dehydrogenase, domain 2; 6-phosphogluconate dehydrogenase, C-terminal; NAD(P)-binding domain; 6-phosphogluconate dehydrogenase, domain 3;
KUI70628.1	UDP-N-acetylglucosamine pyrophosphorylase [Valsa mali]	0.722084	Down	5.64e-06	56.041	0.546	0.531	0.601	1.757	1.748	1.734	0.506	0.49	0.544	1.262	1.284	1.237	cytoplasm	GO:0008152 metabolic process;		GO:0016779 nucleotidyltransferase activity; GO:0070569 uridylyltransferase activity; GO:0003824 catalytic activity; GO:0016740 transferase activity; GO:0016772 transferase activity, transferring phosphorus-containing groups;	K00972	UAP1; UDP-N-acetylglucosamine/UDP-N-acetylgalactosamine diphosphorylase [EC:2.7.7.23 2.7.7.83]	sce00520 Amino sugar and nucleotide sugar metabolism - Saccharomyces cerevisiae (budding yeast); sce01130 Biosynthesis of antibiotics - Saccharomyces cerevisiae (budding yeast); sce01100 Metabolic pathways - Saccharomyces cerevisiae (budding yeast);	IPR029044;	Nucleotide-diphospho-sugar transferases;
KUI72724.1	40S ribosomal protein S9 [Valsa mali]	0.722007	Down	0.0113915	21.869	0.745	0.648		1.685	1.664		0.485	0.499		1.16	1.258		mitochondria	GO:0006518 peptide metabolic process; GO:0043043 peptide biosynthetic process; GO:0044267 cellular protein metabolic process; GO:0006807 nitrogen compound metabolic process; GO:0009058 biosynthetic process; GO:0043603 cellular amide metabolic process; GO:0044238 primary metabolic process; GO:1901566 organonitrogen compound biosynthetic process; GO:1901576 organic substance biosynthetic process; G…	GO:0043229 intracellular organelle; GO:0005840 ribosome; GO:0043232 intracellular non-membrane-bounded organelle; GO:0015935 small ribosomal subunit; GO:0005737 cytoplasm; GO:0044446 intracellular organelle part; GO:0032991 macromolecular complex; GO:0044424 intracellular part; GO:0005623 cell; GO:0044422 organelle part; GO:0043228 non-membrane-bounded organelle; GO:0043226 organelle; GO:0044464 …	GO:0097159 organic cyclic compound binding; GO:1901363 heterocyclic compound binding; GO:0003723 RNA binding; GO:0005488 binding; GO:0003676 nucleic acid binding; GO:0005198 structural molecule activity; GO:0003735 structural constituent of ribosome; GO:0019843 rRNA binding;	K02997	RP-S9e; small subunit ribosomal protein S9e	sce03010 Ribosome - Saccharomyces cerevisiae (budding yeast);	IPR001912; IPR002942;	Ribosomal protein S4/S9, N-terminal; RNA-binding S4 domain;
KUI73481.1	Aspergillopepsin-2 [Valsa mali]	0.721525	Down	0.00120387	28.101	0.209	0.077	0.064	2.167	2.275	2.327	0.218	0.081	0.069	1.508	1.676	1.7	extracellular	GO:0006508 proteolysis; GO:0008152 metabolic process; GO:0043170 macromolecule metabolic process; GO:0019538 protein metabolic process; GO:0044238 primary metabolic process; GO:0071704 organic substance metabolic process;		GO:0004175 endopeptidase activity; GO:0008233 peptidase activity; GO:0003824 catalytic activity; GO:0004190 aspartic-type endopeptidase activity; GO:0070011 peptidase activity, acting on L-amino acid peptides; GO:0016787 hydrolase activity; GO:0070001 aspartic-type peptidase activity;				IPR013320;	Concanavalin A-like lectin/glucanase domain;
KUI63740.1	Elongation factor 3 [Valsa mali]	0.720475	Down	3.25e-05	118.19	0.386	0.42	0.432	1.893	1.889	1.942	0.347	0.363	0.348	1.391	1.397	1.336	cytoplasm			GO:0005524 ATP binding; GO:1901265 nucleoside phosphate binding; GO:0001882 nucleoside binding; GO:0043167 ion binding; GO:0016817 hydrolase activity, acting on acid anhydrides; GO:0016787 hydrolase activity; GO:0000166 nucleotide binding; GO:0017111 nucleoside-triphosphatase activity; GO:0016887 ATPase activity; GO:0097159 organic cyclic compound binding; GO:1901363 heterocyclic compound binding…	K03235			IPR003593; IPR034085; IPR011989; IPR003439; IPR027417; IPR016024;	AAA+ ATPase domain; TOG domain; Armadillo-like helical; ABC transporter-like; P-loop containing nucleoside triphosphate hydrolase; Armadillo-type fold;
KUI67220.1	Glutathione S-transferase 2 [Valsa mali]	0.719888	Down	0.000445849	26.121	0.621	0.548	0.495	1.747	1.763	1.845	0.48	0.474	0.42	1.227	1.277	1.351	mitochondria			GO:0005515 protein binding; GO:0005488 binding;				IPR004046; IPR010987; IPR012336; IPR004045;	Glutathione S-transferase, C-terminal; Glutathione S-transferase, C-terminal-like; Thioredoxin-like fold; Glutathione S-transferase, N-terminal;
KUI73425.1	Superoxide dismutase [Cu-Zn] [Valsa mali]	0.718117	Down	0.000308926	17.558	0.534	0.536	0.549	1.853	1.879	1.749	0.38	0.391	0.456	1.303	1.284	1.349	extracellular	GO:0006801 superoxide metabolic process; GO:0008152 metabolic process; GO:0072593 reactive oxygen species metabolic process; GO:0055114 oxidation-reduction process; GO:0044710 single-organism metabolic process; GO:0044699 single-organism process; GO:0009987 cellular process; GO:0044237 cellular metabolic process;		GO:0004784 superoxide dismutase activity; GO:0003824 catalytic activity; GO:0016721 oxidoreductase activity, acting on superoxide radicals as acceptor; GO:0005488 binding; GO:0043167 ion binding; GO:0016209 antioxidant activity; GO:0043169 cation binding; GO:0046872 metal ion binding; GO:0016491 oxidoreductase activity;	K04565	SOD1; superoxide dismutase, Cu-Zn family [EC:1.15.1.1]	sce04146 Peroxisome - Saccharomyces cerevisiae (budding yeast); sce04213 Longevity regulating pathway - multiple species - Saccharomyces cerevisiae (budding yeast);	IPR001424;	Superoxide dismutase, copper/zinc binding domain;
KUI67272.1	SWI/SNF and RSC complexes subunit ssr3 [Valsa mali]	0.717192	Down	0.0101558	55.18		0.401	0.397		1.988	1.944		0.349	0.318		1.358	1.462	nucleus			GO:0005515 protein binding; GO:0005488 binding;	K11650			IPR003121; IPR019835;	SWIB/MDM2 domain; SWIB domain;
KUI66553.1	"Saccharopine dehydrogenase [NAD(+), L-lysine-forming] [Valsa mali]"	0.716508	Down	0.00257716	41.711	0.402	0.522	0.498	2.02	1.746	1.892	0.363	0.447	0.372	1.332	1.358	1.364	cytoplasm	GO:0009067 aspartate family amino acid biosynthetic process; GO:0008652 cellular amino acid biosynthetic process; GO:0016053 organic acid biosynthetic process; GO:0044711 single-organism biosynthetic process; GO:0044281 small molecule metabolic process; GO:0044763 single-organism cellular process; GO:0006553 lysine metabolic process; GO:0009066 aspartate family amino acid metabolic process; GO:00…		GO:0004754 saccharopine dehydrogenase (NAD+, L-lysine-forming) activity; GO:0016645 oxidoreductase activity, acting on the CH-NH group of donors; GO:0016646 oxidoreductase activity, acting on the CH-NH group of donors, NAD or NADP as acceptor; GO:0003824 catalytic activity; GO:0016491 oxidoreductase activity; GO:0004753 saccharopine dehydrogenase activity;	K00290	LYS1; saccharopine dehydrogenase (NAD+, L-lysine forming) [EC:1.5.1.7]	sce00310 Lysine degradation - Saccharomyces cerevisiae (budding yeast); sce01110 Biosynthesis of secondary metabolites - Saccharomyces cerevisiae (budding yeast); sce01230 Biosynthesis of amino acids - Saccharomyces cerevisiae (budding yeast); sce01130 Biosynthesis of antibiotics - Saccharomyces cerevisiae (budding yeast); sce00300 Lysine biosynthesis - Saccharomyces cerevisiae (budding yeast); s…	IPR007698; IPR016040; IPR007886;	Alanine dehydrogenase/pyridine nucleotide transhydrogenase, NAD(H)-binding domain; NAD(P)-binding domain; Alanine dehydrogenase/pyridine nucleotide transhydrogenase, N-terminal;
KUI70788.1	"Peptidyl-prolyl cis-trans isomerase, mitochondrial [Valsa mali]"	0.715701	Down	0.000410408	26.275	0.464	0.384	0.372	1.908	1.923	2.022	0.405	0.315	0.327	1.325	1.446	1.418	mitochondria	GO:0044267 cellular protein metabolic process; GO:0044238 primary metabolic process; GO:0018208 peptidyl-proline modification; GO:0000413 protein peptidyl-prolyl isomerization; GO:0044237 cellular metabolic process; GO:0071704 organic substance metabolic process; GO:0006457 protein folding; GO:0018193 peptidyl-amino acid modification; GO:0008152 metabolic process; GO:0044260 cellular macromolecul…		GO:0003755 peptidyl-prolyl cis-trans isomerase activity; GO:0016853 isomerase activity; GO:0003824 catalytic activity; GO:0016859 cis-trans isomerase activity;	K01802			IPR002130; IPR029000;	Cyclophilin-type peptidyl-prolyl cis-trans isomerase domain; Cyclophilin-like domain;
KUI64324.1	Transaldolase [Valsa mali]	0.715623	Down	0.0167016	37.748	0.647	0.426	0.432	1.65	1.969	1.828	0.642	0.351	0.416	1.121	1.348	1.429	cytoplasm	GO:0008152 metabolic process; GO:0005975 carbohydrate metabolic process; GO:0044238 primary metabolic process; GO:0071704 organic substance metabolic process;		GO:0003824 catalytic activity;				IPR013785;	Aldolase-type TIM barrel;
KUI63935.1	Tropomyosin-2 [Valsa mali]	0.715398	Down	0.00139179	19.012	0.483	0.376	0.452	1.826	2.021	1.933	0.461	0.266	0.421	1.305	1.445	1.385	nucleus				K17945
KUI68923.1	HD domain-containing protein C4G3.17 [Valsa mali]	0.714216	Down	0.00576263	38.763		0.272	0.322		2.034	2.053		0.373	0.255		1.416	1.503	mitochondria				K07023			IPR006674; IPR003607;	HD domain; HD/PDEase domain;
KUI67903.1	"Quercetin 2,3-dioxygenase [Valsa mali]"	0.710393	Down	0.0017824	38.434	0.425	0.387	0.547	1.949	1.849	1.744	0.418	0.381	0.529	1.263	1.395	1.279	cytoplasm							IPR011051; IPR013096; IPR014710;	RmlC-like cupin domain; Cupin 2, conserved barrel; RmlC-like jelly roll fold;
KUI65737.1	Arginase [Valsa mali]	0.710003	Down	0.0374504	39.919	0.454	0.505		1.979	1.79		0.371	0.389		1.284	1.392		cytoplasm	GO:0009064 glutamine family amino acid metabolic process; GO:0044281 small molecule metabolic process; GO:0044763 single-organism cellular process; GO:0006525 arginine metabolic process; GO:0006807 nitrogen compound metabolic process; GO:0044699 single-organism process; GO:0044238 primary metabolic process; GO:1901605 alpha-amino acid metabolic process; GO:0044237 cellular metabolic process; GO:0…		GO:0004053 arginase activity; GO:0003824 catalytic activity; GO:0005488 binding; GO:0016813 hydrolase activity, acting on carbon-nitrogen (but not peptide) bonds, in linear amidines; GO:0043167 ion binding; GO:0043169 cation binding; GO:0046872 metal ion binding; GO:0016787 hydrolase activity; GO:0016810 hydrolase activity, acting on carbon-nitrogen (but not peptide) bonds;	K01476	E3.5.3.1; arginase [EC:3.5.3.1]	sce00330 Arginine and proline metabolism - Saccharomyces cerevisiae (budding yeast); sce01110 Biosynthesis of secondary metabolites - Saccharomyces cerevisiae (budding yeast); sce01230 Biosynthesis of amino acids - Saccharomyces cerevisiae (budding yeast); sce00220 Arginine biosynthesis - Saccharomyces cerevisiae (budding yeast); sce01130 Biosynthesis of antibiotics - Saccharomyces cerevisiae (bu…	IPR023696;	Ureohydrolase domain;
KUI64162.1	Mitochondrial peroxiredoxin PRX1 [Valsa mali]	0.7092	Down	1.6e-06	32.418	0.446	0.373	0.363	1.996	1.991	2.024	0.327	0.268	0.336	1.42	1.436	1.407	cytoplasm,nucleus	GO:0050794 regulation of cellular process; GO:0042592 homeostatic process; GO:0065008 regulation of biological quality; GO:0008152 metabolic process; GO:0050789 regulation of biological process; GO:0055114 oxidation-reduction process; GO:0044710 single-organism metabolic process; GO:0045454 cell redox homeostasis; GO:0044763 single-organism cellular process; GO:0019725 cellular homeostasis; GO:00…		GO:0016209 antioxidant activity; GO:0003824 catalytic activity; GO:0051920 peroxiredoxin activity; GO:0016684 oxidoreductase activity, acting on peroxide as acceptor; GO:0016491 oxidoreductase activity;				IPR019479; IPR000866; IPR012336; IPR013766;	Peroxiredoxin, C-terminal; Alkyl hydroperoxide reductase subunit C/ Thiol specific antioxidant; Thioredoxin-like fold; Thioredoxin domain;
KUI69852.1	hypothetical protein VM1G_05429 [Valsa mali]	0.708419	Down	0.0486685	19.475	0.323	0.314	0.577	2.098	2.176	1.546	0.295	0.161	0.529	1.379	1.437	1.307	nucleus
KUI71532.1	Myosin-2 [Valsa mali]	0.707642	Down	0.0213558	179.83	0.486	0.596		1.875	1.802		0.352	0.457		1.372	1.23		nucleus		GO:0043229 intracellular organelle; GO:0043232 intracellular non-membrane-bounded organelle; GO:0044430 cytoskeletal part; GO:0044446 intracellular organelle part; GO:0032991 macromolecular complex; GO:0044424 intracellular part; GO:0005623 cell; GO:0015629 actin cytoskeleton; GO:0044422 organelle part; GO:0043228 non-membrane-bounded organelle; GO:0043226 organelle; GO:0005856 cytoskeleton; GO:0…	GO:0051015 actin filament binding; GO:0003774 motor activity; GO:1901265 nucleoside phosphate binding; GO:0016817 hydrolase activity, acting on acid anhydrides; GO:0016787 hydrolase activity; GO:0005515 protein binding; GO:0097159 organic cyclic compound binding; GO:1901363 heterocyclic compound binding; GO:0016462 pyrophosphatase activity; GO:0008092 cytoskeletal protein binding; GO:0003824 cata…	K10357			IPR002710; IPR004009; IPR027417; IPR001609; IPR008989;	Dilute domain; Myosin, N-terminal, SH3-like; P-loop containing nucleoside triphosphate hydrolase; Myosin head, motor domain; Myosin S1 fragment, N-terminal;
KUI73682.1	Plasma membrane ATPase [Valsa mali]	0.707451	Down	3.06e-05	99.664	0.526	0.527	0.541	1.864	1.805	1.807	0.431	0.457	0.512	1.267	1.323	1.284	plasma membrane	GO:0009116 nucleoside metabolic process; GO:0042278 purine nucleoside metabolic process; GO:0009167 purine ribonucleoside monophosphate metabolic process; GO:0009117 nucleotide metabolic process; GO:0044699 single-organism process; GO:0046129 purine ribonucleoside biosynthetic process; GO:0009163 nucleoside biosynthetic process; GO:0009058 biosynthetic process; GO:0009156 ribonucleoside monophosp…	GO:0031224 intrinsic component of membrane; GO:0016020 membrane; GO:0016021 integral component of membrane; GO:0044425 membrane part;	GO:1901265 nucleoside phosphate binding; GO:0043167 ion binding; GO:0016817 hydrolase activity, acting on acid anhydrides; GO:0016787 hydrolase activity; GO:0000166 nucleotide binding; GO:0017111 nucleoside-triphosphatase activity; GO:0016887 ATPase activity; GO:1901363 heterocyclic compound binding; GO:0097159 organic cyclic compound binding; GO:0016462 pyrophosphatase activity; GO:0003824 catal…	K01535	PMA1; H+-transporting ATPase [EC:3.6.3.6]	sce00190 Oxidative phosphorylation - Saccharomyces cerevisiae (budding yeast);	IPR004014; IPR023298; IPR008250; IPR023299; IPR023214;	Cation-transporting P-type ATPase, N-terminal; P-type ATPase, transmembrane domain; P-type ATPase, A domain; P-type ATPase, cytoplasmic domain N; HAD-like domain;
KUI69233.1	Mitochondrial phosphate carrier protein [Valsa mali]	0.707361	Down	0.00126173	28.179	0.445	0.315	0.329	1.894	2.08	2.112	0.342	0.237	0.234	1.381	1.47	1.454	mitochondria				K15102			IPR023395;	Mitochondrial carrier domain;
KUI73510.1	Putative vacuolar protein sorting-associated protein TDA6 [Valsa mali]	0.707321	Down	0.00394695	38.042	0.346	0.404	0.489	2.052	1.971	1.741	0.351	0.37	0.479	1.342	1.349	1.386	extracellular
KUI71811.1	Nucleoside diphosphate kinase [Valsa mali]	0.707134	Down	4.99e-05	27.634	0.338	0.31	0.348	2.02	2.091	2.001	0.255	0.269	0.298	1.429	1.419	1.474	plasma membrane	GO:0042278 purine nucleoside metabolic process; GO:0009116 nucleoside metabolic process; GO:0046132 pyrimidine ribonucleoside biosynthetic process; GO:0006165 nucleoside diphosphate phosphorylation; GO:0009147 pyrimidine nucleoside triphosphate metabolic process; GO:0009117 nucleotide metabolic process; GO:0044699 single-organism process; GO:0046129 purine ribonucleoside biosynthetic process; GO:…		GO:0016301 kinase activity; GO:0003824 catalytic activity; GO:0004550 nucleoside diphosphate kinase activity; GO:0019205 nucleobase-containing compound kinase activity; GO:0016740 transferase activity; GO:0016776 phosphotransferase activity, phosphate group as acceptor; GO:0016772 transferase activity, transferring phosphorus-containing groups;	K00940	ndk; nucleoside-diphosphate kinase [EC:2.7.4.6]	sce00240 Pyrimidine metabolism - Saccharomyces cerevisiae (budding yeast); sce00230 Purine metabolism - Saccharomyces cerevisiae (budding yeast); sce01110 Biosynthesis of secondary metabolites - Saccharomyces cerevisiae (budding yeast); sce01130 Biosynthesis of antibiotics - Saccharomyces cerevisiae (budding yeast); sce01100 Metabolic pathways - Saccharomyces cerevisiae (budding yeast);
KUI71396.1	60S ribosomal protein L17 [Valsa mali]	0.705514	Down	0.0361515	20.826	0.476	0.822	0.665	1.995	1.473	1.646	0.318	0.614	0.624	1.305	1.148	1.155	mitochondria	GO:0006518 peptide metabolic process; GO:0043043 peptide biosynthetic process; GO:0044267 cellular protein metabolic process; GO:0006807 nitrogen compound metabolic process; GO:0009058 biosynthetic process; GO:0043603 cellular amide metabolic process; GO:0044238 primary metabolic process; GO:1901566 organonitrogen compound biosynthetic process; GO:1901576 organic substance biosynthetic process; G…	GO:0005840 ribosome; GO:0043229 intracellular organelle; GO:0043232 intracellular non-membrane-bounded organelle; GO:0044446 intracellular organelle part; GO:0005737 cytoplasm; GO:0032991 macromolecular complex; GO:0044424 intracellular part; GO:0005623 cell; GO:0044422 organelle part; GO:0043228 non-membrane-bounded organelle; GO:0043226 organelle; GO:0015934 large ribosomal subunit; GO:0044391 …	GO:0003735 structural constituent of ribosome; GO:0005198 structural molecule activity;	K02880	RP-L17e; large subunit ribosomal protein L17e	sce03010 Ribosome - Saccharomyces cerevisiae (budding yeast);
KUI69106.1	hypothetical protein VM1G_04505 [Valsa mali]	0.703491	Down	3.24e-05	55.617	0.664	0.65	0.632	1.638	1.691	1.713	0.597	0.545	0.56	1.164	1.189	1.194	nucleus
KUI73546.1	Nascent polypeptide-associated complex subunit alpha [Valsa mali]	0.703223	Down	7.83e-05	22.129	0.423	0.36	0.391	1.96	2.006	1.961	0.373	0.289	0.374	1.33	1.44	1.398	nucleus				K03626			IPR002715;	Nascent polypeptide-associated complex NAC domain;
KUI63888.1	NADP-specific glutamate dehydrogenase [Valsa mali]	0.702996	Down	0.000587635	48.82	0.389	0.414	0.47	2.009	1.976	1.823	0.33	0.326	0.399	1.357	1.346	1.38	cytoplasm	GO:0055114 oxidation-reduction process; GO:0044281 small molecule metabolic process; GO:0044763 single-organism cellular process; GO:0006807 nitrogen compound metabolic process; GO:0044699 single-organism process; GO:0044238 primary metabolic process; GO:0044237 cellular metabolic process; GO:0071704 organic substance metabolic process; GO:0008152 metabolic process; GO:0006520 cellular amino acid…		GO:0016638 oxidoreductase activity, acting on the CH-NH2 group of donors; GO:0004352 glutamate dehydrogenase (NAD+) activity; GO:0003824 catalytic activity; GO:0016639 oxidoreductase activity, acting on the CH-NH2 group of donors, NAD or NADP as acceptor; GO:0016491 oxidoreductase activity;	K00262	E1.4.1.4; glutamate dehydrogenase (NADP+) [EC:1.4.1.4]	sce00910 Nitrogen metabolism - Saccharomyces cerevisiae (budding yeast); sce00220 Arginine biosynthesis - Saccharomyces cerevisiae (budding yeast); sce00250 Alanine, aspartate and glutamate metabolism - Saccharomyces cerevisiae (budding yeast); sce01100 Metabolic pathways - Saccharomyces cerevisiae (budding yeast);	IPR006096; IPR016040; IPR033922; IPR006097;	Glutamate/phenylalanine/leucine/valine dehydrogenase, C-terminal; NAD(P)-binding domain; NAD(P) binding domain of glutamate dehydrogenase; Glutamate/phenylalanine/leucine/valine dehydrogenase, dimerisation domain;
KUI73558.1	Tripeptidyl-peptidase sed3 [Valsa mali]	0.702677	Down	0.0017426	63.77	0.362	0.312	0.218	1.965	2.115	2.233	0.351	0.243	0.198	1.414	1.517	1.505	extracellular	GO:0006508 proteolysis; GO:0008152 metabolic process; GO:0043170 macromolecule metabolic process; GO:0019538 protein metabolic process; GO:0044238 primary metabolic process; GO:0071704 organic substance metabolic process;		GO:0004252 serine-type endopeptidase activity; GO:0004175 endopeptidase activity; GO:0008233 peptidase activity; GO:0003824 catalytic activity; GO:0017171 serine hydrolase activity; GO:0008236 serine-type peptidase activity; GO:0070011 peptidase activity, acting on L-amino acid peptides; GO:0016787 hydrolase activity;	K01279			IPR009020; IPR030400; IPR000209; IPR015366;	Proteinase propeptide inhibitor; Sedolisin domain; Peptidase S8/S53 domain; Peptidase S53, activation domain;
KUI68475.1	Phosphoglycerate kinase [Valsa mali]	0.702615	Down	4.68e-05	44.099	0.381	0.343	0.326	2.055	2.036	2.066	0.301	0.265	0.24	1.38	1.467	1.479	cytoplasm	GO:0006757 ATP generation from ADP; GO:0009116 nucleoside metabolic process; GO:0042278 purine nucleoside metabolic process; GO:0006165 nucleoside diphosphate phosphorylation; GO:0046031 ADP metabolic process; GO:0019362 pyridine nucleotide metabolic process; GO:0006096 glycolytic process; GO:0009167 purine ribonucleoside monophosphate metabolic process; GO:0009117 nucleotide metabolic process; G…		GO:0016774 phosphotransferase activity, carboxyl group as acceptor; GO:0016301 kinase activity; GO:0003824 catalytic activity; GO:0016740 transferase activity; GO:0004618 phosphoglycerate kinase activity; GO:0016772 transferase activity, transferring phosphorus-containing groups;	K00927	PGK; phosphoglycerate kinase [EC:2.7.2.3]	sce00010 Glycolysis / Gluconeogenesis - Saccharomyces cerevisiae (budding yeast); sce01110 Biosynthesis of secondary metabolites - Saccharomyces cerevisiae (budding yeast); sce01200 Carbon metabolism - Saccharomyces cerevisiae (budding yeast); sce01230 Biosynthesis of amino acids - Saccharomyces cerevisiae (budding yeast); sce01130 Biosynthesis of antibiotics - Saccharomyces cerevisiae (budding y…	IPR015824; IPR015901;	Phosphoglycerate kinase, N-terminal; Phosphoglycerate kinase, C-terminal;
KUI73606.1	Histone H4 [Valsa mali]	0.702309	Down	7.83e-05	11.386	0.41	0.431	0.455	1.898	1.914	1.949	0.332	0.367	0.439	1.391	1.367	1.288	nucleus	GO:0044085 cellular component biogenesis; GO:0016043 cellular component organization; GO:0034728 nucleosome organization; GO:0034622 cellular macromolecular complex assembly; GO:0006333 chromatin assembly or disassembly; GO:0043933 macromolecular complex subunit organization; GO:0065004 protein-DNA complex assembly; GO:0006323 DNA packaging; GO:0006334 nucleosome assembly; GO:0051276 chromosome o…	GO:0043229 intracellular organelle; GO:0043232 intracellular non-membrane-bounded organelle; GO:0044446 intracellular organelle part; GO:0032991 macromolecular complex; GO:0044424 intracellular part; GO:0005623 cell; GO:0044422 organelle part; GO:0044427 chromosomal part; GO:0000786 nucleosome; GO:0043228 non-membrane-bounded organelle; GO:0043231 intracellular membrane-bounded organelle; GO:0043…	GO:0097159 organic cyclic compound binding; GO:1901363 heterocyclic compound binding; GO:0003677 DNA binding; GO:0046982 protein heterodimerization activity; GO:0005488 binding; GO:0046983 protein dimerization activity; GO:0003676 nucleic acid binding; GO:0005515 protein binding;	K11254			IPR009072;	Histone-fold;
KUI64609.1	Alkanesulfonate monooxygenase [Valsa mali]	0.70229	Down	2.35e-05	40.902	0.455	0.551	0.478	1.886	1.883	1.864	0.412	0.429	0.429	1.276	1.359	1.321	cytoplasm	GO:0044699 single-organism process; GO:0008152 metabolic process; GO:0055114 oxidation-reduction process; GO:0044710 single-organism metabolic process;		GO:0016705 oxidoreductase activity, acting on paired donors, with incorporation or reduction of molecular oxygen; GO:0003824 catalytic activity; GO:0016491 oxidoreductase activity;	K04091			IPR011251;	Luciferase-like domain;
KUI71613.1	hypothetical protein VM1G_06672 [Valsa mali]	0.701844	Down	0.0149557	36.779	0.619	0.417	0.432	1.568	1.98	1.929	0.643	0.374	0.466	1.225	1.326	1.293	nucleus			GO:0097159 organic cyclic compound binding; GO:1901363 heterocyclic compound binding; GO:1901265 nucleoside phosphate binding; GO:0005488 binding; GO:0003676 nucleic acid binding; GO:0000166 nucleotide binding; GO:0036094 small molecule binding;				IPR000504; IPR012677; IPR003954;	RNA recognition motif domain; Nucleotide-binding alpha-beta plait domain; RNA recognition motif domain, eukaryote;
KUI64835.1	Triosephosphate isomerase [Valsa mali]	0.701261	Down	0.000194728	27.035	0.315	0.485	0.378	1.964	1.954	1.95	0.301	0.362	0.295	1.346	1.311	1.458	mitochondria	GO:0006757 ATP generation from ADP; GO:0009116 nucleoside metabolic process; GO:0042278 purine nucleoside metabolic process; GO:0006165 nucleoside diphosphate phosphorylation; GO:0046031 ADP metabolic process; GO:0019362 pyridine nucleotide metabolic process; GO:0006096 glycolytic process; GO:0009167 purine ribonucleoside monophosphate metabolic process; GO:0009117 nucleotide metabolic process; G…		GO:0016853 isomerase activity; GO:0016860 intramolecular oxidoreductase activity; GO:0004807 triose-phosphate isomerase activity; GO:0003824 catalytic activity; GO:0016861 intramolecular oxidoreductase activity, interconverting aldoses and ketoses;	K01803	TPI; triosephosphate isomerase (TIM) [EC:5.3.1.1]	sce00010 Glycolysis / Gluconeogenesis - Saccharomyces cerevisiae (budding yeast); sce00051 Fructose and mannose metabolism - Saccharomyces cerevisiae (budding yeast); sce01230 Biosynthesis of amino acids - Saccharomyces cerevisiae (budding yeast); sce00562 Inositol phosphate metabolism - Saccharomyces cerevisiae (budding yeast); sce01130 Biosynthesis of antibiotics - Saccharomyces cerevisiae (bud…	IPR013785;	Aldolase-type TIM barrel;
KUI72987.1	putative beta-glucosidase I [Valsa mali]	0.699696	Down	0.000247677	90.443	0.495	0.456	0.523	1.902	1.92	1.779	0.434	0.398	0.49	1.3	1.293	1.326	cytoplasm	GO:0008152 metabolic process; GO:0005975 carbohydrate metabolic process; GO:0044238 primary metabolic process; GO:0071704 organic substance metabolic process;		GO:0004553 hydrolase activity, hydrolyzing O-glycosyl compounds; GO:0016787 hydrolase activity; GO:0003824 catalytic activity; GO:0016798 hydrolase activity, acting on glycosyl bonds;	K05349			IPR001764; IPR002772; IPR011658; IPR026891; IPR017853;	Glycoside hydrolase, family 3, N-terminal; Glycoside hydrolase family 3 C-terminal domain; PA14 domain; Fibronectin type III-like domain; Glycoside hydrolase superfamily;
KUI68233.1	"Altered inheritance of mitochondria protein 41, mitochondrial [Valsa mali]"	0.699642	Down	0.00239281	22.156		0.643	0.655		1.701	1.655		0.567	0.598		1.165	1.183	mitochondria			GO:0016879 ligase activity, forming carbon-nitrogen bonds; GO:0016884 carbon-nitrogen ligase activity, with glutamine as amido-N-donor; GO:0003824 catalytic activity; GO:0016874 ligase activity;	K09117			IPR019004; IPR003789;	Uncharacterised domain YOR215C, mitochondrial; Aspartyl/glutamyl-tRNA amidotransferase subunit B-related;
KUI69378.1	Alcohol dehydrogenase [NADP(+)] [Valsa mali]	0.696092	Down	2.31e-05	38.039	0.393	0.433	0.456	1.958	1.894	1.982	0.38	0.404	0.341	1.354	1.355	1.352	cytoplasm	GO:0044699 single-organism process; GO:0008152 metabolic process; GO:0055114 oxidation-reduction process; GO:0044710 single-organism metabolic process;		GO:0003824 catalytic activity; GO:0016491 oxidoreductase activity;	K18107			IPR023210;	NADP-dependent oxidoreductase domain;
KUI64990.1	Aldehyde dehydrogenase [Valsa mali]	0.692138	Down	6.13e-05	60.023	0.42	0.411	0.434	1.963	2.012	1.901	0.364	0.325	0.405	1.337	1.378	1.352	mitochondria	GO:0044699 single-organism process; GO:0008152 metabolic process; GO:0055114 oxidation-reduction process; GO:0044710 single-organism metabolic process;		GO:0016620 oxidoreductase activity, acting on the aldehyde or oxo group of donors, NAD or NADP as acceptor; GO:0003824 catalytic activity; GO:0016491 oxidoreductase activity; GO:0016903 oxidoreductase activity, acting on the aldehyde or oxo group of donors;	K00129	E1.2.1.5; aldehyde dehydrogenase (NAD(P)+) [EC:1.2.1.5]	sce00360 Phenylalanine metabolism - Saccharomyces cerevisiae (budding yeast); sce00410 beta-Alanine metabolism - Saccharomyces cerevisiae (budding yeast); sce00340 Histidine metabolism - Saccharomyces cerevisiae (budding yeast); sce00010 Glycolysis / Gluconeogenesis - Saccharomyces cerevisiae (budding yeast); sce00350 Tyrosine metabolism - Saccharomyces cerevisiae (budding yeast); sce01110 Biosyn…	IPR016161; IPR015590; IPR016162; IPR016163;	Aldehyde/histidinol dehydrogenase; Aldehyde dehydrogenase domain; Aldehyde dehydrogenase N-terminal domain; Aldehyde dehydrogenase, C-terminal;
KUI69651.1	Serum paraoxonase/arylesterase 1 [Valsa mali]	0.690611	Down	0.00723987	46.505	0.599	0.442	0.631	1.77	2.037	1.678	0.49	0.305	0.543	1.215	1.321	1.252	cytoplasm			GO:0016787 hydrolase activity; GO:0052689 carboxylic ester hydrolase activity; GO:0004064 arylesterase activity; GO:0003824 catalytic activity; GO:0016788 hydrolase activity, acting on ester bonds;				IPR011042;	Six-bladed beta-propeller, TolB-like;
KUI63477.1	UDP-arabinose 4-epimerase 1 [Valsa mali]	0.690556	Down	0.00560603	38.959	0.513	0.512		1.777	1.823		0.57	0.47		1.208	1.278		mitochondria			GO:0048037 cofactor binding; GO:0003824 catalytic activity; GO:0005488 binding; GO:0050662 coenzyme binding;				IPR001509; IPR016040;	NAD-dependent epimerase/dehydratase; NAD(P)-binding domain;
KUI67075.1	60S ribosomal protein L27-A [Valsa mali]	0.681713	Down	5.9e-06	15.6	0.385	0.434	0.452	2.02	2.03	1.998	0.257	0.299	0.297	1.397	1.339	1.387	mitochondria	GO:0006518 peptide metabolic process; GO:0043043 peptide biosynthetic process; GO:0044267 cellular protein metabolic process; GO:0006807 nitrogen compound metabolic process; GO:0009058 biosynthetic process; GO:0043603 cellular amide metabolic process; GO:0044238 primary metabolic process; GO:1901566 organonitrogen compound biosynthetic process; GO:1901576 organic substance biosynthetic process; G…	GO:0005840 ribosome; GO:0043226 organelle; GO:0043229 intracellular organelle; GO:0043232 intracellular non-membrane-bounded organelle; GO:0044464 cell part; GO:0005622 intracellular; GO:0005737 cytoplasm; GO:0032991 macromolecular complex; GO:0044424 intracellular part; GO:1990904 ribonucleoprotein complex; GO:0005623 cell; GO:0030529 intracellular ribonucleoprotein complex; GO:0044444 cytoplasm…	GO:0003735 structural constituent of ribosome; GO:0005198 structural molecule activity;	K02901	RP-L27e; large subunit ribosomal protein L27e	sce03010 Ribosome - Saccharomyces cerevisiae (budding yeast);	IPR008991; IPR014722;	Translation protein SH3-like domain; Ribosomal protein L2 domain 2;
KUI73998.1	O-acetylhomoserine (thiol)-lyase [Valsa mali]	0.681395	Down	0.0280072	48.565	0.311	0.654	0.579	2.188	1.676	1.726	0.207	0.563	0.585	1.4	1.18	1.229	cytoplasm	GO:0044281 small molecule metabolic process; GO:0044763 single-organism cellular process; GO:0006807 nitrogen compound metabolic process; GO:0044699 single-organism process; GO:0044238 primary metabolic process; GO:0044237 cellular metabolic process; GO:0071704 organic substance metabolic process; GO:0008152 metabolic process; GO:0006520 cellular amino acid metabolic process; GO:0044710 single-or…		GO:0097159 organic cyclic compound binding; GO:1901363 heterocyclic compound binding; GO:0003824 catalytic activity; GO:0005488 binding; GO:0043167 ion binding; GO:0016765 transferase activity, transferring alkyl or aryl (other than methyl) groups; GO:0043168 anion binding; GO:0016740 transferase activity; GO:0048037 cofactor binding; GO:0030170 pyridoxal phosphate binding;	K17069	MET17; O-acetylhomoserine/O-acetylserine sulfhydrylase [EC:2.5.1.49 2.5.1.47]	sce00920 Sulfur metabolism - Saccharomyces cerevisiae (budding yeast); sce01110 Biosynthesis of secondary metabolites - Saccharomyces cerevisiae (budding yeast); sce01200 Carbon metabolism - Saccharomyces cerevisiae (budding yeast); sce01230 Biosynthesis of amino acids - Saccharomyces cerevisiae (budding yeast); sce01130 Biosynthesis of antibiotics - Saccharomyces cerevisiae (budding yeast); sce0…	IPR015424; IPR015421; IPR015422;	Pyridoxal phosphate-dependent transferase; Pyridoxal phosphate-dependent transferase, major region, subdomain 1; Pyridoxal phosphate-dependent transferase, major region, subdomain 2;
KUI66470.1	Prohibitin-2 [Valsa mali]	0.679668	Down	7.05e-05	33.956	0.362	0.311	0.36	2.019	2.155	2.082	0.265	0.23	0.28	1.42	1.414	1.418	mitochondria		GO:0016020 membrane;		K17081			IPR001107;	Band 7 domain;
KUI67578.1	Glyceraldehyde-3-phosphate dehydrogenase [Valsa mali]	0.676896	Down	5.02e-05	35.997	0.406	0.338	0.428	2.041	2.086	2.032	0.307	0.224	0.333	1.355	1.453	1.361	cytoplasm	GO:0006006 glucose metabolic process; GO:0044723 single-organism carbohydrate metabolic process; GO:0008152 metabolic process; GO:0055114 oxidation-reduction process; GO:0044710 single-organism metabolic process; GO:0044281 small molecule metabolic process; GO:0005996 monosaccharide metabolic process; GO:0044699 single-organism process; GO:0044238 primary metabolic process; GO:0005975 carbohydrat…		GO:0097159 organic cyclic compound binding; GO:1901363 heterocyclic compound binding; GO:0016620 oxidoreductase activity, acting on the aldehyde or oxo group of donors, NAD or NADP as acceptor; GO:1901265 nucleoside phosphate binding; GO:0051287 NAD binding; GO:0003824 catalytic activity; GO:0005488 binding; GO:0016903 oxidoreductase activity, acting on the aldehyde or oxo group of donors; GO:005…	K00134	GAPDH; glyceraldehyde 3-phosphate dehydrogenase [EC:1.2.1.12]	sce00010 Glycolysis / Gluconeogenesis - Saccharomyces cerevisiae (budding yeast); sce01110 Biosynthesis of secondary metabolites - Saccharomyces cerevisiae (budding yeast); sce01200 Carbon metabolism - Saccharomyces cerevisiae (budding yeast); sce01230 Biosynthesis of amino acids - Saccharomyces cerevisiae (budding yeast); sce01130 Biosynthesis of antibiotics - Saccharomyces cerevisiae (budding y…	IPR020829; IPR016040; IPR020828;	Glyceraldehyde 3-phosphate dehydrogenase, catalytic domain; NAD(P)-binding domain; Glyceraldehyde 3-phosphate dehydrogenase, NAD(P) binding domain;
KUI69596.1	Carboxylic acid reductase [Valsa mali]	0.676778	Down	1.27e-05	117.58	0.368	0.387	0.4	1.985	2	2.048	0.304	0.323	0.293	1.379	1.329	1.375	cytoplasm	GO:0008152 metabolic process;		GO:0003824 catalytic activity;				IPR009081; IPR016040; IPR000873; IPR013120;	Phosphopantetheine binding ACP domain; NAD(P)-binding domain; AMP-dependent synthetase/ligase; Male sterility, NAD-binding;
KUI65201.1	hypothetical protein VM1G_00598 [Valsa mali]	0.674581	Down	0.00146491	37.267	0.529	0.684	0.65	1.827	1.841	1.639	0.428	0.464	0.638	1.263	1.154	1.163	mitochondria	GO:0044699 single-organism process; GO:0008152 metabolic process; GO:0055114 oxidation-reduction process; GO:0044710 single-organism metabolic process;		GO:0097159 organic cyclic compound binding; GO:1901363 heterocyclic compound binding; GO:0097367 carbohydrate derivative binding; GO:1901265 nucleoside phosphate binding; GO:0003824 catalytic activity; GO:0032553 ribonucleotide binding; GO:0005488 binding; GO:0043167 ion binding; GO:0043168 anion binding; GO:0000166 nucleotide binding; GO:0010181 FMN binding; GO:0048037 cofactor binding; GO:00164…				IPR002563; IPR012349;	Flavin reductase like domain; FMN-binding split barrel;
KUI65763.1	"2,4-dichlorophenol 6-monooxygenase [Valsa mali]"	0.674127	Down	0.000118242	68.78	0.394	0.468	0.391	1.951	1.984	1.963	0.349	0.4	0.433	1.392	1.248	1.336	cytoplasm	GO:0044699 single-organism process; GO:0008152 metabolic process; GO:0055114 oxidation-reduction process; GO:0044710 single-organism metabolic process;		GO:0097159 organic cyclic compound binding; GO:1901363 heterocyclic compound binding; GO:1901265 nucleoside phosphate binding; GO:0050660 flavin adenine dinucleotide binding; GO:0003824 catalytic activity; GO:0005488 binding; GO:0043167 ion binding; GO:0043168 anion binding; GO:0000166 nucleotide binding; GO:0048037 cofactor binding; GO:0016491 oxidoreductase activity; GO:0036094 small molecule b…				IPR002938; IPR023753;	FAD-binding domain; FAD/NAD(P)-binding domain;
KUI63426.1	Glucose-6-phosphate isomerase [Valsa mali]	0.673408	Down	7.3e-05	61.581	0.428	0.352	0.401	2.041	1.973	2.018	0.375	0.352	0.302	1.287	1.389	1.386	cytoplasm	GO:0006757 ATP generation from ADP; GO:0009116 nucleoside metabolic process; GO:0042278 purine nucleoside metabolic process; GO:0006165 nucleoside diphosphate phosphorylation; GO:0046031 ADP metabolic process; GO:0019362 pyridine nucleotide metabolic process; GO:0006096 glycolytic process; GO:0009167 purine ribonucleoside monophosphate metabolic process; GO:0019319 hexose biosynthetic process; GO…		GO:0004347 glucose-6-phosphate isomerase activity; GO:0016853 isomerase activity; GO:0016860 intramolecular oxidoreductase activity; GO:0003824 catalytic activity; GO:0016861 intramolecular oxidoreductase activity, interconverting aldoses and ketoses;	K01810	GPI; glucose-6-phosphate isomerase [EC:5.3.1.9]	sce00520 Amino sugar and nucleotide sugar metabolism - Saccharomyces cerevisiae (budding yeast); sce00010 Glycolysis / Gluconeogenesis - Saccharomyces cerevisiae (budding yeast); sce00500 Starch and sucrose metabolism - Saccharomyces cerevisiae (budding yeast); sce01130 Biosynthesis of antibiotics - Saccharomyces cerevisiae (budding yeast); sce01100 Metabolic pathways - Saccharomyces cerevisiae (…	IPR023096;	Phosphoglucose isomerase, C-terminal;
KUI73952.1	Acetyl-CoA hydrolase [Valsa mali]	0.671524	Down	0.000317889	58.498	0.5	0.428	0.54	1.883	1.995	1.818	0.423	0.38	0.459	1.247	1.299	1.279	mitochondria	GO:0006790 sulfur compound metabolic process; GO:0008152 metabolic process; GO:0006793 phosphorus metabolic process; GO:0035383 thioester metabolic process; GO:0006732 coenzyme metabolic process; GO:0006084 acetyl-CoA metabolic process; GO:0044237 cellular metabolic process; GO:0009987 cellular process; GO:0006637 acyl-CoA metabolic process; GO:0051186 cofactor metabolic process; GO:0071704 organ…		GO:0003824 catalytic activity;	K01067	E3.1.2.1; acetyl-CoA hydrolase [EC:3.1.2.1]	sce00620 Pyruvate metabolism - Saccharomyces cerevisiae (budding yeast);	IPR026888;	Acetyl-CoA hydrolase/transferase C-terminal domain;
KUI70839.1	hypothetical protein VM1G_06185 [Valsa mali]	0.664253	Down	0.000179399	59.316	0.241	0.318	0.208	2.232	2.111	2.287	0.183	0.23	0.161	1.452	1.446	1.506	mitochondria							IPR012336;	Thioredoxin-like fold;
KUI63576.1	Catalase-peroxidase [Valsa mali]	0.662301	Down	4.79e-05	88.26	0.438	0.393	0.378	1.921	2.039	1.995	0.39	0.363	0.398	1.331	1.316	1.297	mitochondria	GO:0008152 metabolic process; GO:0006950 response to stress; GO:0055114 oxidation-reduction process; GO:0044710 single-organism metabolic process; GO:0006979 response to oxidative stress; GO:0044699 single-organism process; GO:0050896 response to stimulus;		GO:0097159 organic cyclic compound binding; GO:1901363 heterocyclic compound binding; GO:0020037 heme binding; GO:0003824 catalytic activity; GO:0005488 binding; GO:0016209 antioxidant activity; GO:0004096 catalase activity; GO:0004601 peroxidase activity; GO:0046906 tetrapyrrole binding; GO:0016491 oxidoreductase activity; GO:0016684 oxidoreductase activity, acting on peroxide as acceptor;	K03782			IPR002016;	Haem peroxidase, plant/fungal/bacterial;
KUI70031.1	Tubulin beta chain [Valsa mali]	0.662283	Down	0.000193372	49.818	0.491	0.397	0.406	1.905	2.01	2.016	0.436	0.378	0.346	1.242	1.322	1.364	nucleus	GO:0007017 microtubule-based process; GO:0009987 cellular process;	GO:0043229 intracellular organelle; GO:0099513 polymeric cytoskeletal fiber; GO:0005874 microtubule; GO:0043232 intracellular non-membrane-bounded organelle; GO:0044430 cytoskeletal part; GO:0044446 intracellular organelle part; GO:0099512 supramolecular fiber; GO:0044424 intracellular part; GO:0005623 cell; GO:0099080 supramolecular complex; GO:0044422 organelle part; GO:0099081 supramolecular p…	GO:1901265 nucleoside phosphate binding; GO:0001882 nucleoside binding; GO:0043167 ion binding; GO:0016817 hydrolase activity, acting on acid anhydrides; GO:0016787 hydrolase activity; GO:0000166 nucleotide binding; GO:0017111 nucleoside-triphosphatase activity; GO:0097159 organic cyclic compound binding; GO:1901363 heterocyclic compound binding; GO:0032549 ribonucleoside binding; GO:0097367 carb…	K07375	TUBB; tubulin beta	sce04145 Phagosome - Saccharomyces cerevisiae (budding yeast);	IPR003008; IPR023123; IPR018316; IPR008280;	Tubulin/FtsZ, GTPase domain; Tubulin, C-terminal; Tubulin/FtsZ, 2-layer sandwich domain; Tubulin/FtsZ, C-terminal;
KUI73864.1	"Aspartate aminotransferase, mitochondrial [Valsa mali]"	0.661119	Down	0.000185521	46.218	0.358	0.428	0.403	2.099	1.93	1.979	0.311	0.37	0.405	1.306	1.328	1.338	mitochondria	GO:0044281 small molecule metabolic process; GO:0044763 single-organism cellular process; GO:0006807 nitrogen compound metabolic process; GO:0044699 single-organism process; GO:0009058 biosynthetic process; GO:0044238 primary metabolic process; GO:0044237 cellular metabolic process; GO:0071704 organic substance metabolic process; GO:0008152 metabolic process; GO:0006520 cellular amino acid metabo…		GO:0097159 organic cyclic compound binding; GO:1901363 heterocyclic compound binding; GO:0016769 transferase activity, transferring nitrogenous groups; GO:0003824 catalytic activity; GO:0005488 binding; GO:0043167 ion binding; GO:0043168 anion binding; GO:0008483 transaminase activity; GO:0016740 transferase activity; GO:0048037 cofactor binding; GO:0030170 pyridoxal phosphate binding;	K14455	GOT2; aspartate aminotransferase, mitochondrial [EC:2.6.1.1]	sce00360 Phenylalanine metabolism - Saccharomyces cerevisiae (budding yeast); sce00330 Arginine and proline metabolism - Saccharomyces cerevisiae (budding yeast); sce01210 2-Oxocarboxylic acid metabolism - Saccharomyces cerevisiae (budding yeast); sce00400 Phenylalanine, tyrosine and tryptophan biosynthesis - Saccharomyces cerevisiae (budding yeast); sce01230 Biosynthesis of amino acids - Sacchar…	IPR015424; IPR004839; IPR015421;	Pyridoxal phosphate-dependent transferase; Aminotransferase, class I/classII; Pyridoxal phosphate-dependent transferase, major region, subdomain 1;
KUI73461.1	Transaldolase [Valsa mali]	0.659054	Down	0.000105075	35.578	0.383	0.4	0.407	2.121	1.976	2.077	0.293	0.329	0.317	1.335	1.387	1.347	cytoplasm	GO:0006739 NADP metabolic process; GO:0019362 pyridine nucleotide metabolic process; GO:0006725 cellular aromatic compound metabolic process; GO:0046496 nicotinamide nucleotide metabolic process; GO:0009117 nucleotide metabolic process; GO:0044699 single-organism process; GO:0072524 pyridine-containing compound metabolic process; GO:0044237 cellular metabolic process; GO:0006796 phosphate-contain…	GO:0044424 intracellular part; GO:0005623 cell; GO:0044464 cell part; GO:0005622 intracellular; GO:0005737 cytoplasm;	GO:0004801 sedoheptulose-7-phosphate:D-glyceraldehyde-3-phosphate glyceronetransferase activity; GO:0003824 catalytic activity; GO:0016740 transferase activity; GO:0016744 transferase activity, transferring aldehyde or ketonic groups;	K00616	E2.2.1.2; transaldolase [EC:2.2.1.2]	sce01110 Biosynthesis of secondary metabolites - Saccharomyces cerevisiae (budding yeast); sce01200 Carbon metabolism - Saccharomyces cerevisiae (budding yeast); sce01230 Biosynthesis of amino acids - Saccharomyces cerevisiae (budding yeast); sce00030 Pentose phosphate pathway - Saccharomyces cerevisiae (budding yeast); sce01130 Biosynthesis of antibiotics - Saccharomyces cerevisiae (budding yeas…	IPR013785;	Aldolase-type TIM barrel;
KUI70459.1	hypothetical protein VM1G_06003 [Valsa mali]	0.658337	Down	0.00140872	46.899	0.612	0.62	0.737	1.793	1.849	1.6	0.496	0.472	0.55	1.149	1.165	1.137	cytoplasm							IPR003033;	SCP2 sterol-binding domain;
KUI69432.1	Disulfide-bond oxidoreductase YfcG [Valsa mali]	0.653094	Down	0.000965736	40.045	0.281	0.419	0.458	2.194	2.004	1.942	0.223	0.355	0.394	1.394	1.29	1.326	mitochondria			GO:0005515 protein binding; GO:0005488 binding;	K00799	GST; glutathione S-transferase [EC:2.5.1.18]	sce00480 Glutathione metabolism - Saccharomyces cerevisiae (budding yeast);	IPR010987; IPR004046; IPR004045; IPR012336;	Glutathione S-transferase, C-terminal-like; Glutathione S-transferase, C-terminal; Glutathione S-transferase, N-terminal; Thioredoxin-like fold;
KUI65799.1	Tubulin alpha chain [Valsa mali]	0.648583	Down	5.92e-05	50.176	0.403	0.313	0.429	2.07	2.115	1.99	0.322	0.32	0.365	1.3	1.36	1.345	cytoplasm	GO:0007017 microtubule-based process; GO:0009987 cellular process;	GO:0043229 intracellular organelle; GO:0099513 polymeric cytoskeletal fiber; GO:0005874 microtubule; GO:0043232 intracellular non-membrane-bounded organelle; GO:0044430 cytoskeletal part; GO:0044446 intracellular organelle part; GO:0099512 supramolecular fiber; GO:0044424 intracellular part; GO:0005623 cell; GO:0099080 supramolecular complex; GO:0044422 organelle part; GO:0099081 supramolecular p…	GO:1901265 nucleoside phosphate binding; GO:0001882 nucleoside binding; GO:0043167 ion binding; GO:0016817 hydrolase activity, acting on acid anhydrides; GO:0016787 hydrolase activity; GO:0000166 nucleotide binding; GO:0017111 nucleoside-triphosphatase activity; GO:0097159 organic cyclic compound binding; GO:1901363 heterocyclic compound binding; GO:0032549 ribonucleoside binding; GO:0097367 carb…	K07374	TUBA; tubulin alpha	sce04145 Phagosome - Saccharomyces cerevisiae (budding yeast);	IPR003008; IPR023123; IPR008280; IPR018316;	Tubulin/FtsZ, GTPase domain; Tubulin, C-terminal; Tubulin/FtsZ, C-terminal; Tubulin/FtsZ, 2-layer sandwich domain;
KUI67316.1	Adenylate kinase [Valsa mali]	0.648038	Down	0.000170856	29.613	0.432	0.486	0.479	2.046	1.88	1.961	0.344	0.434	0.381	1.254	1.255	1.306	cytoplasm	GO:0009116 nucleoside metabolic process; GO:0042278 purine nucleoside metabolic process; GO:0009136 purine nucleoside diphosphate biosynthetic process; GO:0046031 ADP metabolic process; GO:0009167 purine ribonucleoside monophosphate metabolic process; GO:0006172 ADP biosynthetic process; GO:0009117 nucleotide metabolic process; GO:0044699 single-organism process; GO:0009180 purine ribonucleoside …		GO:0005524 ATP binding; GO:1901265 nucleoside phosphate binding; GO:0004017 adenylate kinase activity; GO:0019205 nucleobase-containing compound kinase activity; GO:0001882 nucleoside binding; GO:0043167 ion binding; GO:0000166 nucleotide binding; GO:0019201 nucleotide kinase activity; GO:0016776 phosphotransferase activity, phosphate group as acceptor; GO:0097159 organic cyclic compound binding;…	K00939	adk; adenylate kinase [EC:2.7.4.3]	sce00230 Purine metabolism - Saccharomyces cerevisiae (budding yeast); sce00730 Thiamine metabolism - Saccharomyces cerevisiae (budding yeast); sce01110 Biosynthesis of secondary metabolites - Saccharomyces cerevisiae (budding yeast); sce01130 Biosynthesis of antibiotics - Saccharomyces cerevisiae (budding yeast); sce01100 Metabolic pathways - Saccharomyces cerevisiae (budding yeast);	IPR007862; IPR027417;	Adenylate kinase, active site lid domain; P-loop containing nucleoside triphosphate hydrolase;
KUI68176.1	Glycogen phosphorylase [Valsa mali]	0.645734	Down	0.000306889	100.25	0.496	0.482	0.443	1.905	1.884	2.071	0.407	0.452	0.386	1.256	1.261	1.267	cytoplasm	GO:0008152 metabolic process; GO:0005975 carbohydrate metabolic process; GO:0044238 primary metabolic process; GO:0071704 organic substance metabolic process;		GO:0097159 organic cyclic compound binding; GO:1901363 heterocyclic compound binding; GO:0016758 transferase activity, transferring hexosyl groups; GO:0003824 catalytic activity; GO:0005488 binding; GO:0043167 ion binding; GO:0004645 phosphorylase activity; GO:0043168 anion binding; GO:0016757 transferase activity, transferring glycosyl groups; GO:0048037 cofactor binding; GO:0016740 transferase …	K00688	PYG; glycogen phosphorylase [EC:2.4.1.1]	sce01110 Biosynthesis of secondary metabolites - Saccharomyces cerevisiae (budding yeast); sce00500 Starch and sucrose metabolism - Saccharomyces cerevisiae (budding yeast); sce01100 Metabolic pathways - Saccharomyces cerevisiae (budding yeast);
KUI64464.1	NAD-specific glutamate dehydrogenase [Valsa mali]	0.641561	Down	0.00514218	123.85	0.569	0.509	0.387	1.715	2.001	2.126	0.561	0.415	0.346	1.187	1.272	1.289	cytoplasm,nucleus	GO:0043648 dicarboxylic acid metabolic process; GO:1901606 alpha-amino acid catabolic process; GO:0044699 single-organism process; GO:0006538 glutamate catabolic process; GO:0044237 cellular metabolic process; GO:0071704 organic substance metabolic process; GO:0008152 metabolic process; GO:0043649 dicarboxylic acid catabolic process; GO:0006520 cellular amino acid metabolic process; GO:0006536 gl…		GO:0016638 oxidoreductase activity, acting on the CH-NH2 group of donors; GO:0004352 glutamate dehydrogenase (NAD+) activity; GO:0003824 catalytic activity; GO:0016639 oxidoreductase activity, acting on the CH-NH2 group of donors, NAD or NADP as acceptor; GO:0016491 oxidoreductase activity;	K15371	GDH2; glutamate dehydrogenase [EC:1.4.1.2]	sce00430 Taurine and hypotaurine metabolism - Saccharomyces cerevisiae (budding yeast); sce00910 Nitrogen metabolism - Saccharomyces cerevisiae (budding yeast); sce00220 Arginine biosynthesis - Saccharomyces cerevisiae (budding yeast); sce00250 Alanine, aspartate and glutamate metabolism - Saccharomyces cerevisiae (budding yeast); sce01100 Metabolic pathways - Saccharomyces cerevisiae (budding ye…	IPR006096; IPR016040;	Glutamate/phenylalanine/leucine/valine dehydrogenase, C-terminal; NAD(P)-binding domain;
KUI71620.1	L-threo-3-deoxy-hexylosonate aldolase [Valsa mali]	0.641262	Down	1.47e-05	34.525	0.393	0.439	0.477	2.032	1.982	1.943	0.392	0.366	0.419	1.266	1.296	1.258	mitochondria	GO:0008152 metabolic process;		GO:0016829 lyase activity; GO:0003824 catalytic activity;	K18103			IPR013785;	Aldolase-type TIM barrel;
KUI64347.1	6-hydroxy-D-nicotine oxidase [Valsa mali]	0.637402	Down	0.00831681	48.606	0.485	0.564	0.617	2.114	1.857	1.633	0.303	0.485	0.539	1.216	1.181	1.175	cytoplasm	GO:0044699 single-organism process; GO:0008152 metabolic process; GO:0055114 oxidation-reduction process; GO:0044710 single-organism metabolic process;		GO:0097159 organic cyclic compound binding; GO:1901363 heterocyclic compound binding; GO:0016614 oxidoreductase activity, acting on CH-OH group of donors; GO:1901265 nucleoside phosphate binding; GO:0050660 flavin adenine dinucleotide binding; GO:0003824 catalytic activity; GO:0005488 binding; GO:0043167 ion binding; GO:0043168 anion binding; GO:0000166 nucleotide binding; GO:0048037 cofactor bin…				IPR016166; IPR016169; IPR012951; IPR016167; IPR006094;	FAD-binding, type 2; CO dehydrogenase flavoprotein-like, FAD-binding, subdomain 2; Berberine/berberine-like; FAD-binding, type 2, subdomain 1; FAD linked oxidase, N-terminal;
KUI69564.1	Cytochrome b-c1 complex subunit 6 [Valsa mali]	0.636637	Down	0.000249809	15.562	0.187	0.153	0.164	2.346	2.252	2.395	0.195	0.138	0.119	1.383	1.57	1.499	cytoplasm				K00416	QCR6; ubiquinol-cytochrome c reductase subunit 6	sce01100 Metabolic pathways - Saccharomyces cerevisiae (budding yeast); sce00190 Oxidative phosphorylation - Saccharomyces cerevisiae (budding yeast);	IPR023184;	Ubiquinol-cytochrome C reductase hinge domain;
KUI67866.1	hypothetical protein VM1G_03492 [Valsa mali]	0.632972	Down	0.000243698	88.274	0.223	0.195	0.348	2.288	2.326	2.113	0.188	0.165	0.276	1.411	1.44	1.407	extracellular
KUI63718.1	Phospholipase D2 [Valsa mali]	0.631261	Down	0.000586384	98.944	0.457	0.548	0.585	2.01	1.839	1.781	0.394	0.519	0.592	1.206	1.187	1.161	cytoplasm			GO:0003824 catalytic activity;	K01115	PLD1_2; phospholipase D1/2 [EC:3.1.4.4]	sce00564 Glycerophospholipid metabolism - Saccharomyces cerevisiae (budding yeast); sce01110 Biosynthesis of secondary metabolites - Saccharomyces cerevisiae (budding yeast); sce00565 Ether lipid metabolism - Saccharomyces cerevisiae (budding yeast); sce04144 Endocytosis - Saccharomyces cerevisiae (budding yeast); sce01100 Metabolic pathways - Saccharomyces cerevisiae (budding yeast);	IPR025202; IPR001736;	Phospholipase D-like domain; Phospholipase D/Transphosphatidylase;
KUI65117.1	NADH oxidase [Valsa mali]	0.628628	Down	3.12e-05	43.983	0.589	0.471	0.605	1.855	1.916	1.811	0.49	0.473	0.525	1.146	1.191	1.172	mitochondria	GO:0044699 single-organism process; GO:0008152 metabolic process; GO:0055114 oxidation-reduction process; GO:0044710 single-organism metabolic process;		GO:0097159 organic cyclic compound binding; GO:1901363 heterocyclic compound binding; GO:0097367 carbohydrate derivative binding; GO:1901265 nucleoside phosphate binding; GO:0003824 catalytic activity; GO:0032553 ribonucleotide binding; GO:0005488 binding; GO:0043167 ion binding; GO:0043168 anion binding; GO:0000166 nucleotide binding; GO:0010181 FMN binding; GO:0048037 cofactor binding; GO:00164…				IPR013785; IPR001155;	Aldolase-type TIM barrel; NADH:flavin oxidoreductase/NADH oxidase, N-terminal;
KUI74575.1	Glycerol 2-dehydrogenase (NADP(+)) [Valsa mali]	0.62655	Down	0.0122796	36.796	0.587	0.659	0.404	1.91	1.626	2.189	0.418	0.652	0.353	1.172	1.171	1.244	cytoplasm	GO:0044699 single-organism process; GO:0008152 metabolic process; GO:0055114 oxidation-reduction process; GO:0044710 single-organism metabolic process;		GO:0003824 catalytic activity; GO:0016491 oxidoreductase activity;				IPR023210;	NADP-dependent oxidoreductase domain;
KUI73490.1	hypothetical protein VM1G_08814 [Valsa mali]	0.620162	Down	0.000182166	261.33	0.498	0.475	0.549	1.83	2.009	1.974	0.537	0.446	0.44	1.189	1.209	1.207	plasma membrane			GO:0005515 protein binding; GO:0005488 binding;				IPR003593; IPR011990; IPR027417;	AAA+ ATPase domain; Tetratricopeptide-like helical domain; P-loop containing nucleoside triphosphate hydrolase;
KUI73917.1	hypothetical protein VM1G_09606 [Valsa mali]	0.615385	Down	8.59e-08	38.032	0.572	0.579	0.613	1.824	1.822	1.814	0.519	0.533	0.53	1.134	1.114	1.112	cytoplasm	GO:0044699 single-organism process; GO:0008152 metabolic process; GO:0055114 oxidation-reduction process; GO:0044710 single-organism metabolic process;		GO:0003824 catalytic activity; GO:0016491 oxidoreductase activity;				IPR011032; IPR020843; IPR016040; IPR013154; IPR013149;	GroES-like; Polyketide synthase, enoylreductase domain; NAD(P)-binding domain; Alcohol dehydrogenase, N-terminal; Alcohol dehydrogenase, C-terminal;
KUI68780.1	Glyoxalase 3 [Valsa mali]	0.611374	Down	0.000210317	24.319	0.386	0.471	0.458	2.151	1.966	2.002	0.271	0.414	0.369	1.265	1.199	1.277	cytoplasm							IPR029062; IPR002818;	Class I glutamine amidotransferase-like; DJ-1/PfpI;
KUI69177.1	Aryl-alcohol dehydrogenase [Valsa mali]	0.607646	Down	0.00047321	40.086	0.58	0.66	0.514	1.874	1.779	2.023	0.476	0.498	0.454	1.151	1.149	1.149	cytoplasm	GO:0044699 single-organism process; GO:0008152 metabolic process; GO:0055114 oxidation-reduction process; GO:0044710 single-organism metabolic process;		GO:0046914 transition metal ion binding; GO:0003824 catalytic activity; GO:0005488 binding; GO:0043167 ion binding; GO:0046872 metal ion binding; GO:0043169 cation binding; GO:0008270 zinc ion binding; GO:0016491 oxidoreductase activity;				IPR011032; IPR020843; IPR016040; IPR013154; IPR013149;	GroES-like; Polyketide synthase, enoylreductase domain; NAD(P)-binding domain; Alcohol dehydrogenase, N-terminal; Alcohol dehydrogenase, C-terminal;
KUI67718.1	hypothetical protein VM1G_03570 [Valsa mali]	0.59963	Down	0.0270215	14.937	0.734		0.748	1.697		1.545	0.734		0.736	0.894		1.05	extracellular
KUI74572.1	hypothetical protein VM1G_10070 [Valsa mali]	0.598924	Down	4.92e-05	53.302	0.467	0.478	0.442	2.107	1.96	2.069	0.372	0.435	0.369	1.221	1.225	1.229	nucleus							IPR023214;	HAD-like domain;
KUI73816.1	Acetyl-coenzyme A synthetase [Valsa mali]	0.595266	Down	0.000186745	73.824	0.525	0.567	0.511	1.92	1.906	2.089	0.48	0.464	0.362	1.151	1.175	1.195	cytoplasm	GO:0019427 acetyl-CoA biosynthetic process from acetate; GO:0051188 cofactor biosynthetic process; GO:0044699 single-organism process; GO:0009058 biosynthetic process; GO:0044237 cellular metabolic process; GO:0035384 thioester biosynthetic process; GO:0044272 sulfur compound biosynthetic process; GO:0071704 organic substance metabolic process; GO:0006085 acetyl-CoA biosynthetic process; GO:00081…		GO:1901265 nucleoside phosphate binding; GO:0016405 CoA-ligase activity; GO:0001882 nucleoside binding; GO:0043167 ion binding; GO:0016874 ligase activity; GO:0016877 ligase activity, forming carbon-sulfur bonds; GO:0000166 nucleotide binding; GO:0097159 organic cyclic compound binding; GO:1901363 heterocyclic compound binding; GO:0003987 acetate-CoA ligase activity; GO:0032549 ribonucleoside bin…	K01895	ACSS; acetyl-CoA synthetase [EC:6.2.1.1]	sce00680 Methane metabolism - Saccharomyces cerevisiae (budding yeast); sce00010 Glycolysis / Gluconeogenesis - Saccharomyces cerevisiae (budding yeast); sce00620 Pyruvate metabolism - Saccharomyces cerevisiae (budding yeast); sce01130 Biosynthesis of antibiotics - Saccharomyces cerevisiae (budding yeast); sce00640 Propanoate metabolism - Saccharomyces cerevisiae (budding yeast); sce01100 Metabol…	IPR032387; IPR025110; IPR000873;	Acetyl-coenzyme A synthetase, N-terminal domain; AMP-binding enzyme C-terminal domain; AMP-dependent synthetase/ligase;
KUI68644.1	"Aspartate aminotransferase, cytoplasmic [Valsa mali]"	0.591107	Down	0.00178811	49.427	0.436	0.614	0.449	2.142	1.794	2.046	0.354	0.572	0.462	1.231	1.106	1.199	cytoplasm	GO:0044281 small molecule metabolic process; GO:0044763 single-organism cellular process; GO:0006807 nitrogen compound metabolic process; GO:0044699 single-organism process; GO:0009058 biosynthetic process; GO:0044238 primary metabolic process; GO:0044237 cellular metabolic process; GO:0071704 organic substance metabolic process; GO:0008152 metabolic process; GO:0006520 cellular amino acid metabo…		GO:0097159 organic cyclic compound binding; GO:1901363 heterocyclic compound binding; GO:0016769 transferase activity, transferring nitrogenous groups; GO:0003824 catalytic activity; GO:0005488 binding; GO:0043167 ion binding; GO:0043168 anion binding; GO:0008483 transaminase activity; GO:0016740 transferase activity; GO:0048037 cofactor binding; GO:0030170 pyridoxal phosphate binding;	K14454	GOT1; aspartate aminotransferase, cytoplasmic [EC:2.6.1.1]	sce00360 Phenylalanine metabolism - Saccharomyces cerevisiae (budding yeast); sce00330 Arginine and proline metabolism - Saccharomyces cerevisiae (budding yeast); sce01210 2-Oxocarboxylic acid metabolism - Saccharomyces cerevisiae (budding yeast); sce00400 Phenylalanine, tyrosine and tryptophan biosynthesis - Saccharomyces cerevisiae (budding yeast); sce01230 Biosynthesis of amino acids - Sacchar…	IPR004839; IPR015424; IPR015421;	Aminotransferase, class I/classII; Pyridoxal phosphate-dependent transferase; Pyridoxal phosphate-dependent transferase, major region, subdomain 1;
KUI66842.1	Cyanide hydratase [Valsa mali]	0.579039	Down	0.000271827	41.473	0.482	0.45	0.392	2.013	2.072	2.241	0.412	0.366	0.279	1.166	1.247	1.25	cytoplasm	GO:0006807 nitrogen compound metabolic process; GO:0008152 metabolic process;		GO:0016787 hydrolase activity; GO:0003824 catalytic activity; GO:0016810 hydrolase activity, acting on carbon-nitrogen (but not peptide) bonds;	K10675			IPR003010;	Carbon-nitrogen hydrolase;
KUI72900.1	Isocitrate lyase [Valsa mali]	0.573512	Down	1.73e-05	60.689	0.477	0.552	0.504	2.075	1.959	1.999	0.433	0.473	0.423	1.138	1.15	1.172	cytoplasm	GO:0008152 metabolic process; GO:0044710 single-organism metabolic process; GO:0044281 small molecule metabolic process; GO:0044763 single-organism cellular process; GO:0019752 carboxylic acid metabolic process; GO:0044699 single-organism process; GO:0006082 organic acid metabolic process; GO:0044237 cellular metabolic process; GO:0009987 cellular process; GO:0043436 oxoacid metabolic process; GO…		GO:0016829 lyase activity; GO:0016833 oxo-acid-lyase activity; GO:0003824 catalytic activity; GO:0004451 isocitrate lyase activity; GO:0016830 carbon-carbon lyase activity;	K01637	E4.1.3.1; isocitrate lyase [EC:4.1.3.1]	sce00630 Glyoxylate and dicarboxylate metabolism - Saccharomyces cerevisiae (budding yeast); sce01110 Biosynthesis of secondary metabolites - Saccharomyces cerevisiae (budding yeast); sce01200 Carbon metabolism - Saccharomyces cerevisiae (budding yeast); sce01100 Metabolic pathways - Saccharomyces cerevisiae (budding yeast);	IPR015813;	Pyruvate/Phosphoenolpyruvate kinase-like domain;
KUI67505.1	Oxidoreductase UcpA [Valsa mali]	0.565217	Down	0.0268413	26.405		0.48	0.538		2.171	1.9		0.384	0.474		1.091	1.21	extracellular							IPR016040;	NAD(P)-binding domain;
KUI74097.1	Versicolorin reductase [Valsa mali]	0.539774	Down	0.000398775	29.365	0.335	0.494	0.518	2.265	2.174	2.01	0.266	0.395	0.435	1.241	1.065	1.175	cytoplasm			GO:0003824 catalytic activity; GO:0016491 oxidoreductase activity;	K00059	fabG; 3-oxoacyl-[acyl-carrier protein] reductase [EC:1.1.1.100]	sce00780 Biotin metabolism - Saccharomyces cerevisiae (budding yeast); sce01212 Fatty acid metabolism - Saccharomyces cerevisiae (budding yeast); sce01040 Biosynthesis of unsaturated fatty acids - Saccharomyces cerevisiae (budding yeast); sce01100 Metabolic pathways - Saccharomyces cerevisiae (budding yeast); sce00061 Fatty acid biosynthesis - Saccharomyces cerevisiae (budding yeast);	IPR016040;	NAD(P)-binding domain;
KUI68318.1	hypothetical protein VM1G_04384 [Valsa mali]	0.523494	Down	0.00352229	37.834	0.445	0.29	0.774	2.118	2.386	1.838	0.37	0.335	0.491	1.162	1.132	1.026	extracellular
KUI73428.1	Diadenosine hexaphosphate hydrolase [Valsa mali]	0.523337	Down	2.5e-05	24.687		0.492	0.532		2.072	2.063		0.467	0.473		1.084	1.08	nucleus			GO:0016787 hydrolase activity; GO:0003824 catalytic activity;				IPR015797; IPR000086;	NUDIX hydrolase domain-like; NUDIX hydrolase domain;
KUI70584.1	hypothetical protein VM1G_05716 [Valsa mali]	0.507398	Down	0.00362668	12.652	0.589	0.611	0.368	1.886	2.081	2.454	0.524	0.474	0.25	1.046	1.037	1.175	nucleus							IPR011058;	Cyanovirin-N;
KUI74469.1	"Malate synthase, glyoxysomal [Valsa mali]"	0.503033	Down	1.03e-05	61.026	0.384	0.441	0.498	2.263	2.189	2.142	0.375	0.372	0.473	1.07	1.13	1.117	peroxisome	GO:0006097 glyoxylate cycle; GO:0044281 small molecule metabolic process; GO:0044763 single-organism cellular process; GO:0006081 cellular aldehyde metabolic process; GO:0044699 single-organism process; GO:0044238 primary metabolic process; GO:0005975 carbohydrate metabolic process; GO:0044237 cellular metabolic process; GO:0071704 organic substance metabolic process; GO:0044723 single-organism c…		GO:0004474 malate synthase activity; GO:0016746 transferase activity, transferring acyl groups; GO:0003824 catalytic activity; GO:0016740 transferase activity; GO:0046912 transferase activity, transferring acyl groups, acyl groups converted into alkyl on transfer;	K01638	aceB; malate synthase [EC:2.3.3.9]	sce00630 Glyoxylate and dicarboxylate metabolism - Saccharomyces cerevisiae (budding yeast); sce00620 Pyruvate metabolism - Saccharomyces cerevisiae (budding yeast); sce01110 Biosynthesis of secondary metabolites - Saccharomyces cerevisiae (budding yeast); sce01200 Carbon metabolism - Saccharomyces cerevisiae (budding yeast); sce01100 Metabolic pathways - Saccharomyces cerevisiae (budding yeast);	IPR011076;	Malate synthase-like;
KUI69483.1	hypothetical protein VM1G_04932 [Valsa mali]	0.496474	Down	0.0138735	36.744	0.478	0.533	0.729	2.528	2.189	1.664	0.168	0.301	0.603	0.959	1.107	1.102	extracellular
KUI64193.1	Pectin lyase B [Valsa mali]	0.460852	Down	1.85e-05	39.828		0.768	0.804		1.739	1.735		0.781	0.777		0.804	0.797	extracellular				K01732			IPR011050; IPR002022; IPR012334;	Pectin lyase fold/virulence factor; Pectate lyase/Amb allergen; Pectin lyase fold;
KUI71878.1	Rhamnogalacturonan acetylesterase [Valsa mali]	0.382476	Down	6.29e-05	27.956	0.53	0.555	0.593	2.46	2.476	2.254	0.294	0.225	0.339	0.84	0.913	0.997	extracellular				K15530			IPR013830;	SGNH hydrolase-type esterase domain;
KUI67956.1	hypothetical protein VM1G_02888 [Valsa mali]	0.375367	Down	0.00440473	14.707	0.532	0.643	0.614	2.553	1.796	2.455	0.273	0.59	0.346	0.773	0.962	0.819	extracellular
KUI73692.1	hypothetical protein VM1G_09650 [Valsa mali]	0.352958	Down	0.00106935	43.906	0.605	0.39	0.594	2.09	2.67	2.204	0.561	0.315	0.562	0.832	0.812	0.814	extracellular		GO:0005623 cell; GO:0044464 cell part; GO:0042597 periplasmic space;	GO:0016829 lyase activity; GO:0003824 catalytic activity;				IPR008397; IPR008929;	Alginate lyase domain; Chondroitin AC/alginate lyase;
KUI70218.1	hypothetical protein VM1G_05910 [Valsa mali]	0.338143	Down	1.96e-05	94.752	0.654	0.669	0.694	2.265	2.179	2.071	0.469	0.561	0.616	0.693	0.732	0.778	plasma membrane
KUI72794.1	hypothetical protein VM1G_08430 [Valsa mali]	0.149453	Down	9.08e-05	38.908	0.516	0.619	0.497	2.991	2.726	3.249	0.252	0.374	0.226	0.39	0.55	0.4	extracellular	GO:0008152 metabolic process; GO:0005975 carbohydrate metabolic process; GO:0044238 primary metabolic process; GO:0071704 organic substance metabolic process;		GO:0004553 hydrolase activity, hydrolyzing O-glycosyl compounds; GO:0016787 hydrolase activity; GO:0003824 catalytic activity; GO:0004650 polygalacturonase activity; GO:0016798 hydrolase activity, acting on glycosyl bonds;	K01184	E3.2.1.15; polygalacturonase [EC:3.2.1.15]	sce00040 Pentose and glucuronate interconversions - Saccharomyces cerevisiae (budding yeast); sce01100 Metabolic pathways - Saccharomyces cerevisiae (budding yeast);	IPR011050; IPR012334;	Pectin lyase fold/virulence factor; Pectin lyase fold;

## Sheet: WT-VvsWT-H
Protein accession	Protein description	WT-V/WT-H Ratio	Regulated Type	WT-V/WT-H P value	MW [kDa]	WT-H-1	WT-H-2	WT-H-3	WT-V-1	WT-V-2	WT-V-3	PacC-H-1	PacC-H-2	PacC-H-3	PacC-V-1	PacC-V-2	PacC-V-3	Subcellular localization	Biological Process	Cellular Component	Molecular Function	KEGG KO No.	KEGG Gene	KEGG pathway	IPR ID	Domain description
KUI73481.1	Aspergillopepsin-2 [Valsa mali]	19.34	Up	5.42e-06	28.101	0.209	0.077	0.064	2.167	2.275	2.327	0.218	0.081	0.069	1.508	1.676	1.7	extracellular	GO:0006508 proteolysis; GO:0008152 metabolic process; GO:0043170 macromolecule metabolic process; GO:0019538 protein metabolic process; GO:0044238 primary metabolic process; GO:0071704 organic substance metabolic process;		GO:0004175 endopeptidase activity; GO:0008233 peptidase activity; GO:0003824 catalytic activity; GO:0004190 aspartic-type endopeptidase activity; GO:0070011 peptidase activity, acting on L-amino acid peptides; GO:0016787 hydrolase activity; GO:0070001 aspartic-type peptidase activity;				IPR013320;	Concanavalin A-like lectin/glucanase domain;
KUI72608.1	60S acidic ribosomal protein P1 [Valsa mali]	15.927	Up	2.01e-06	10.935	0.12	0.137	0.165	2.326	2.157	2.238	0.063	0.092	0.084	1.607	1.661	1.666	cytoplasm	GO:0006518 peptide metabolic process; GO:0006414 translational elongation; GO:0043043 peptide biosynthetic process; GO:0044267 cellular protein metabolic process; GO:0006807 nitrogen compound metabolic process; GO:0009058 biosynthetic process; GO:0043603 cellular amide metabolic process; GO:0044238 primary metabolic process; GO:1901566 organonitrogen compound biosynthetic process; GO:1901576 orga…	GO:0005840 ribosome; GO:0043226 organelle; GO:0043229 intracellular organelle; GO:0043232 intracellular non-membrane-bounded organelle; GO:0044464 cell part; GO:0005622 intracellular; GO:0005737 cytoplasm; GO:0032991 macromolecular complex; GO:0044424 intracellular part; GO:1990904 ribonucleoprotein complex; GO:0005623 cell; GO:0030529 intracellular ribonucleoprotein complex; GO:0044444 cytoplasm…	GO:0003735 structural constituent of ribosome; GO:0005198 structural molecule activity;	K02942	RP-LP1; large subunit ribosomal protein LP1	sce03010 Ribosome - Saccharomyces cerevisiae (budding yeast);
KUI69564.1	Cytochrome b-c1 complex subunit 6 [Valsa mali]	13.875	Up	9.46e-07	15.562	0.187	0.153	0.164	2.346	2.252	2.395	0.195	0.138	0.119	1.383	1.57	1.499	cytoplasm				K00416	QCR6; ubiquinol-cytochrome c reductase subunit 6	sce01100 Metabolic pathways - Saccharomyces cerevisiae (budding yeast); sce00190 Oxidative phosphorylation - Saccharomyces cerevisiae (budding yeast);	IPR023184;	Ubiquinol-cytochrome C reductase hinge domain;
KUI68218.1	Protein MSP1 [Valsa mali]	9.731	Up	0.000815567	46.072		0.208	0.205		2.061	1.958		0.165	0.177		1.656	1.771	extracellular			GO:0005524 ATP binding; GO:1901265 nucleoside phosphate binding; GO:0001882 nucleoside binding; GO:0043167 ion binding; GO:0000166 nucleotide binding; GO:0097159 organic cyclic compound binding; GO:1901363 heterocyclic compound binding; GO:0032549 ribonucleoside binding; GO:0097367 carbohydrate derivative binding; GO:0032553 ribonucleotide binding; GO:0005488 binding; GO:0032550 purine ribonucleo…				IPR003593; IPR003959; IPR027417;	AAA+ ATPase domain; ATPase, AAA-type, core; P-loop containing nucleoside triphosphate hydrolase;
KUI65722.1	"ATP synthase subunit delta, mitochondrial [Valsa mali]"	9.516	Up	3.27e-05	16.427	0.147	0.18	0.315	2.169	2.018	1.922	0.099	0.125	0.23	1.691	1.668	1.622	mitochondria	GO:0009116 nucleoside metabolic process; GO:0042278 purine nucleoside metabolic process; GO:0009167 purine ribonucleoside monophosphate metabolic process; GO:0009117 nucleotide metabolic process; GO:0044699 single-organism process; GO:0046129 purine ribonucleoside biosynthetic process; GO:0009163 nucleoside biosynthetic process; GO:0009058 biosynthetic process; GO:0009156 ribonucleoside monophosp…	GO:0045261 proton-transporting ATP synthase complex, catalytic core F(1); GO:0016020 membrane; GO:0098796 membrane protein complex; GO:0044425 membrane part; GO:0044464 cell part; GO:0005622 intracellular; GO:0016469 proton-transporting two-sector ATPase complex; GO:0032991 macromolecular complex; GO:0033178 proton-transporting two-sector ATPase complex, catalytic domain; GO:0044424 intracellular…	GO:0022804 active transmembrane transporter activity; GO:0042625 ATPase coupled ion transmembrane transporter activity; GO:0015075 ion transmembrane transporter activity; GO:0022853 active ion transmembrane transporter activity; GO:0015399 primary active transmembrane transporter activity; GO:0022892 substrate-specific transporter activity; GO:0044769 ATPase activity, coupled to transmembrane mov…	K02134	ATPeF1D; F-type H+-transporting ATPase subunit delta	sce01100 Metabolic pathways - Saccharomyces cerevisiae (budding yeast); sce00190 Oxidative phosphorylation - Saccharomyces cerevisiae (budding yeast);	IPR020546;	ATP synthase, F1 complex, delta/epsilon subunit, N-terminal;
KUI67866.1	hypothetical protein VM1G_03492 [Valsa mali]	8.782	Up	1.62e-05	88.274	0.223	0.195	0.348	2.288	2.326	2.113	0.188	0.165	0.276	1.411	1.44	1.407	extracellular
KUI70839.1	hypothetical protein VM1G_06185 [Valsa mali]	8.644	Up	5.79e-06	59.316	0.241	0.318	0.208	2.232	2.111	2.287	0.183	0.23	0.161	1.452	1.446	1.506	mitochondria							IPR012336;	Thioredoxin-like fold;
KUI74080.1	Rhamnolipids biosynthesis 3-oxoacyl-[acyl-carrier-protein] reductase [Valsa mali]	8.54	Up	0.00320572	28.227	0.285	0.117		1.698	1.735		0.186	0.04		1.909	2.146		cytoplasm			GO:0003824 catalytic activity; GO:0016491 oxidoreductase activity;				IPR016040;	NAD(P)-binding domain;
KUI73844.1	Endothiapepsin [Valsa mali]	8.535	Up	5.3e-06	44.157	0.208	0.192	0.189	1.641	1.621	1.765	0.203	0.171	0.205	2.033	1.973	1.869	extracellular	GO:0006508 proteolysis; GO:0008152 metabolic process; GO:0043170 macromolecule metabolic process; GO:0019538 protein metabolic process; GO:0044238 primary metabolic process; GO:0071704 organic substance metabolic process;		GO:0004175 endopeptidase activity; GO:0008233 peptidase activity; GO:0003824 catalytic activity; GO:0004190 aspartic-type endopeptidase activity; GO:0070011 peptidase activity, acting on L-amino acid peptides; GO:0016787 hydrolase activity; GO:0070001 aspartic-type peptidase activity;				IPR034163; IPR033121; IPR021109;	Aspergillopepsin-like catalytic domain; Peptidase family A1 domain; Aspartic peptidase domain;
KUI73366.1	"putative methylcrotonoyl-CoA carboxylase beta chain, mitochondrial [Valsa mali]"	8.519	Up	4.45e-06	63.716	0.296	0.222	0.166	1.898	1.921	2.008	0.286	0.177	0.141	1.604	1.752	1.802	mitochondria			GO:0003824 catalytic activity; GO:0016874 ligase activity;	K01969			IPR011762; IPR000022; IPR029045; IPR011763;	Acetyl-coenzyme A carboxyltransferase, N-terminal; Carboxyl transferase; ClpP/crotonase-like domain; Acetyl-coenzyme A carboxyltransferase, C-terminal;
KUI66595.1	"6,7-dimethyl-8-ribityllumazine synthase [Valsa mali]"	8.356	Up	0.00128798	20.988		0.292	0.194		1.989	2.072		0.238	0.168		1.568	1.693	cytoplasm	GO:0009110 vitamin biosynthetic process; GO:0018130 heterocycle biosynthetic process; GO:0044711 single-organism biosynthetic process; GO:0009231 riboflavin biosynthetic process; GO:0044281 small molecule metabolic process; GO:0044763 single-organism cellular process; GO:0044699 single-organism process; GO:1901360 organic cyclic compound metabolic process; GO:0006807 nitrogen compound metabolic p…	GO:0032991 macromolecular complex; GO:1902494 catalytic complex; GO:1990234 transferase complex; GO:0005623 cell; GO:0044464 cell part; GO:0009349 riboflavin synthase complex;		K00794	ribH; 6,7-dimethyl-8-ribityllumazine synthase [EC:2.5.1.78]	sce01110 Biosynthesis of secondary metabolites - Saccharomyces cerevisiae (budding yeast); sce00740 Riboflavin metabolism - Saccharomyces cerevisiae (budding yeast); sce01100 Metabolic pathways - Saccharomyces cerevisiae (budding yeast);
KUI64588.1	hypothetical protein VM1G_00634 [Valsa mali]	7.598	Up	0.000378029	36.991	0.232		0.3	2.018		2.024	0.188		0.247	1.657		1.556	cytoplasm
KUI66853.1	hypothetical protein VM1G_01494 [Valsa mali]	7.581	Up	0.0001803	17.069		0.251	0.288		2.058	2.028		0.217	0.267		1.568	1.543	cytoplasm
KUI65508.1	hypothetical protein VM1G_01180 [Valsa mali]	7.138	Up	0.000239058	120.69	0.26	0.3		2.016	1.981		0.188	0.298		1.631	1.509		nucleus				K20061			IPR011022;	Arrestin C-terminal-like domain;
KUI73558.1	Tripeptidyl-peptidase sed3 [Valsa mali]	7.077	Up	3.37e-05	63.77	0.362	0.312	0.218	1.965	2.115	2.233	0.351	0.243	0.198	1.414	1.517	1.505	extracellular	GO:0006508 proteolysis; GO:0008152 metabolic process; GO:0043170 macromolecule metabolic process; GO:0019538 protein metabolic process; GO:0044238 primary metabolic process; GO:0071704 organic substance metabolic process;		GO:0004252 serine-type endopeptidase activity; GO:0004175 endopeptidase activity; GO:0008233 peptidase activity; GO:0003824 catalytic activity; GO:0017171 serine hydrolase activity; GO:0008236 serine-type peptidase activity; GO:0070011 peptidase activity, acting on L-amino acid peptides; GO:0016787 hydrolase activity;	K01279			IPR009020; IPR030400; IPR000209; IPR015366;	Proteinase propeptide inhibitor; Sedolisin domain; Peptidase S8/S53 domain; Peptidase S53, activation domain;
KUI70393.1	putative peptide methionine sulfoxide reductase [Valsa mali]	7.063	Up	0.00030542	23.373	0.252	0.178	0.426	2.052	2.217	1.777	0.163	0.091	0.428	1.632	1.622	1.465	mitochondria	GO:0044699 single-organism process; GO:0008152 metabolic process; GO:0055114 oxidation-reduction process; GO:0044710 single-organism metabolic process;		GO:0016667 oxidoreductase activity, acting on a sulfur group of donors; GO:0008113 peptide-methionine (S)-S-oxide reductase activity; GO:0016671 oxidoreductase activity, acting on a sulfur group of donors, disulfide as acceptor; GO:0003824 catalytic activity; GO:0016491 oxidoreductase activity;	K07304			IPR002569;	Peptide methionine sulphoxide reductase MsrA;
KUI66135.1	hypothetical protein VM1G_01615 [Valsa mali]	6.949	Up	0.000606695	17.527		0.286	0.287		2.033	1.949		0.225	0.229		1.549	1.65	mitochondria				K11663
KUI67685.1	Perilipin-2 [Valsa mali]	6.944	Up	3.12e-07	20.349	0.299	0.297	0.259	1.935	2.003	1.999	0.263	0.249	0.247	1.591	1.53	1.61	cytoplasm
KUI68923.1	HD domain-containing protein C4G3.17 [Valsa mali]	6.88	Up	0.000234406	38.763		0.272	0.322		2.034	2.053		0.373	0.255		1.416	1.503	mitochondria				K07023			IPR006674; IPR003607;	HD domain; HD/PDEase domain;
KUI66871.1	ADP-ribosylation factor [Valsa mali]	6.435	Up	1.27e-05	21.755	0.265	0.341	0.308	1.941	1.869	2.072	0.2	0.254	0.27	1.685	1.61	1.485	mitochondria	GO:0050794 regulation of cellular process; GO:0044700 single organism signaling; GO:0051716 cellular response to stimulus; GO:0007165 signal transduction; GO:0050789 regulation of biological process; GO:0007154 cell communication; GO:0035556 intracellular signal transduction; GO:0044699 single-organism process; GO:0007264 small GTPase mediated signal transduction; GO:0023052 signaling; GO:0050896…	GO:0005623 cell; GO:0005622 intracellular; GO:0044464 cell part;	GO:1901265 nucleoside phosphate binding; GO:0001882 nucleoside binding; GO:0043167 ion binding; GO:0000166 nucleotide binding; GO:0097159 organic cyclic compound binding; GO:1901363 heterocyclic compound binding; GO:0032549 ribonucleoside binding; GO:0097367 carbohydrate derivative binding; GO:0032553 ribonucleotide binding; GO:0005488 binding; GO:0032550 purine ribonucleoside binding; GO:0043168…	K07937	ARF1; ADP-ribosylation factor 1	sce04144 Endocytosis - Saccharomyces cerevisiae (budding yeast);	IPR005225; IPR027417;	Small GTP-binding protein domain; P-loop containing nucleoside triphosphate hydrolase;
KUI67540.1	Mitochondrial inner membrane i-AAA protease supercomplex subunit YME1 [Valsa mali]	6.354	Up	1.96e-05	91.131	0.303	0.339	0.312	1.955	1.943	2.164	0.266	0.252	0.139	1.565	1.55	1.536	mitochondria	GO:0006508 proteolysis; GO:0008152 metabolic process; GO:0043170 macromolecule metabolic process; GO:0019538 protein metabolic process; GO:0044238 primary metabolic process; GO:0071704 organic substance metabolic process;	GO:0016020 membrane;	GO:0005524 ATP binding; GO:0004222 metalloendopeptidase activity; GO:0008233 peptidase activity; GO:1901265 nucleoside phosphate binding; GO:0001882 nucleoside binding; GO:0043167 ion binding; GO:0016787 hydrolase activity; GO:0008237 metallopeptidase activity; GO:0000166 nucleotide binding; GO:0004175 endopeptidase activity; GO:0097159 organic cyclic compound binding; GO:1901363 heterocyclic com…	K08955	YME1; ATP-dependent metalloprotease [EC:3.4.24.-]	sce04139 Mitophagy - yeast - Saccharomyces cerevisiae (budding yeast);	IPR003959; IPR003593; IPR000642; IPR027417;	ATPase, AAA-type, core; AAA+ ATPase domain; Peptidase M41; P-loop containing nucleoside triphosphate hydrolase;
KUI63305.1	hypothetical protein VM1G_11046 [Valsa mali]	6.345	Up	0.0116179	48.043		0.4	0.234		1.847	2.176		0.313	0.207		1.516	1.529	nucleus
KUI72745.1	Ribonuclease T2-like [Valsa mali]	6.31	Up	0.000209797	44.462	0.181	0.387	0.162	1.633	1.4	1.573	0.19	0.38	0.17	2.082	1.849	2.106	extracellular			GO:0003723 RNA binding; GO:0004521 endoribonuclease activity; GO:0016787 hydrolase activity; GO:0016894 endonuclease activity, active with either ribo- or deoxyribonucleic acids and producing 3'-phosphomonoesters; GO:1901363 heterocyclic compound binding; GO:0097159 organic cyclic compound binding; GO:0003824 catalytic activity; GO:0033897 ribonuclease T2 activity; GO:0005488 binding; GO:0016892 …	K01166
KUI70421.1	Exosome complex component SKI6 [Valsa mali]	6.303	Up	0.0276728	29.882	0.467	0.157		1.732	2.201		0.416	0.102		1.458	1.644		cytoplasm				K11600	RRP41; exosome complex component RRP41	sce03018 RNA degradation - Saccharomyces cerevisiae (budding yeast);	IPR015847; IPR001247; IPR020568; IPR027408;	Exoribonuclease, phosphorolytic domain 2; Exoribonuclease, phosphorolytic domain 1; Ribosomal protein S5 domain 2-type fold; PNPase/RNase PH domain;
KUI72198.1	Zinc-type alcohol dehydrogenase-like protein PB24D3.08c [Valsa mali]	6.268	Up	2.69e-05	37.991	0.386	0.267	0.249	1.767	1.954	1.933	0.326	0.172	0.195	1.598	1.687	1.732	cytoplasm	GO:0044699 single-organism process; GO:0008152 metabolic process; GO:0055114 oxidation-reduction process; GO:0044710 single-organism metabolic process;		GO:0003824 catalytic activity; GO:0016491 oxidoreductase activity;	K07119			IPR011032; IPR020843; IPR016040; IPR013149;	GroES-like; Polyketide synthase, enoylreductase domain; NAD(P)-binding domain; Alcohol dehydrogenase, C-terminal;
KUI64338.1	Sugar transporter STL1 [Valsa mali]	6.22	Up	0.00361655	61.008	0.241	0.399		2.053	1.928		0.212	0.307		1.59	1.452		plasma membrane	GO:0006810 transport; GO:0055085 transmembrane transport; GO:0051179 localization; GO:0051234 establishment of localization;	GO:0031224 intrinsic component of membrane; GO:0016020 membrane; GO:0016021 integral component of membrane; GO:0044425 membrane part;	GO:0022892 substrate-specific transporter activity; GO:0022891 substrate-specific transmembrane transporter activity; GO:0022857 transmembrane transporter activity; GO:0005215 transporter activity;				IPR020846;	Major facilitator superfamily domain;
KUI73579.1	"Heat shock protein 60, mitochondrial [Valsa mali]"	6.218	Up	2.69e-07	61.705	0.316	0.325	0.325	2.043	1.959	2.005	0.231	0.286	0.295	1.487	1.457	1.451	mitochondria	GO:0006457 protein folding; GO:0009987 cellular process; GO:0042026 protein refolding;	GO:0044424 intracellular part; GO:0005623 cell; GO:0044464 cell part; GO:0005622 intracellular; GO:0005737 cytoplasm;	GO:0005524 ATP binding; GO:1901265 nucleoside phosphate binding; GO:0001882 nucleoside binding; GO:0043167 ion binding; GO:0000166 nucleotide binding; GO:0097159 organic cyclic compound binding; GO:1901363 heterocyclic compound binding; GO:0032549 ribonucleoside binding; GO:0097367 carbohydrate derivative binding; GO:0032553 ribonucleotide binding; GO:0005488 binding; GO:0032550 purine ribonucleo…	K04077	groEL; chaperonin GroEL	sce03018 RNA degradation - Saccharomyces cerevisiae (budding yeast);	IPR027409; IPR027413;	GroEL-like apical domain; GroEL-like equatorial domain;
KUI65996.1	hypothetical protein VM1G_01792 [Valsa mali]	6.199	Up	3.43e-06	30.006	0.314	0.263	0.371	1.939	2.023	1.915	0.215	0.205	0.328	1.552	1.618	1.466	cytoplasm			GO:0019904 protein domain specific binding; GO:0005515 protein binding; GO:0005488 binding;	K06630	YWHAE; 14-3-3 protein epsilon	sce04011 MAPK signaling pathway - yeast - Saccharomyces cerevisiae (budding yeast);	IPR023410;	14-3-3 domain;
KUI69950.1	"Phospho-2-dehydro-3-deoxyheptonate aldolase, tyrosine-inhibited [Valsa mali]"	6.155	Up	0.00202586	40.794		0.327	0.293		1.838	1.978		0.236	0.183		1.667	1.666	cytoskeleton	GO:0008652 cellular amino acid biosynthetic process; GO:0009072 aromatic amino acid family metabolic process; GO:0016053 organic acid biosynthetic process; GO:0044711 single-organism biosynthetic process; GO:0006725 cellular aromatic compound metabolic process; GO:0044281 small molecule metabolic process; GO:0044763 single-organism cellular process; GO:0044699 single-organism process; GO:0006807 …		GO:0016765 transferase activity, transferring alkyl or aryl (other than methyl) groups; GO:0003849 3-deoxy-7-phosphoheptulonate synthase activity; GO:0003824 catalytic activity; GO:0016740 transferase activity;	K01626	E2.5.1.54; 3-deoxy-7-phosphoheptulonate synthase [EC:2.5.1.54]	sce01110 Biosynthesis of secondary metabolites - Saccharomyces cerevisiae (budding yeast); sce00400 Phenylalanine, tyrosine and tryptophan biosynthesis - Saccharomyces cerevisiae (budding yeast); sce01230 Biosynthesis of amino acids - Saccharomyces cerevisiae (budding yeast); sce01130 Biosynthesis of antibiotics - Saccharomyces cerevisiae (budding yeast); sce01100 Metabolic pathways - Saccharomyc…	IPR006218; IPR013785;	DAHP synthetase I/KDSA; Aldolase-type TIM barrel;
KUI72011.1	Vacuolar protease A [Valsa mali]	6.147	Up	4.69e-07	42.747	0.336	0.345	0.301	2.043	1.963	2.03	0.261	0.265	0.272	1.467	1.479	1.56	extracellular	GO:0006508 proteolysis; GO:0008152 metabolic process; GO:0043170 macromolecule metabolic process; GO:0019538 protein metabolic process; GO:0044238 primary metabolic process; GO:0071704 organic substance metabolic process;		GO:0004175 endopeptidase activity; GO:0008233 peptidase activity; GO:0003824 catalytic activity; GO:0004190 aspartic-type endopeptidase activity; GO:0070011 peptidase activity, acting on L-amino acid peptides; GO:0016787 hydrolase activity; GO:0070001 aspartic-type peptidase activity;	K01381	PEP4; saccharopepsin [EC:3.4.23.25]	sce04138 Autophagy - yeast - Saccharomyces cerevisiae (budding yeast);	IPR021109; IPR033121;	Aspartic peptidase domain; Peptidase family A1 domain;
KUI71811.1	Nucleoside diphosphate kinase [Valsa mali]	6.137	Up	5.48e-07	27.634	0.338	0.31	0.348	2.02	2.091	2.001	0.255	0.269	0.298	1.429	1.419	1.474	plasma membrane	GO:0042278 purine nucleoside metabolic process; GO:0009116 nucleoside metabolic process; GO:0046132 pyrimidine ribonucleoside biosynthetic process; GO:0006165 nucleoside diphosphate phosphorylation; GO:0009147 pyrimidine nucleoside triphosphate metabolic process; GO:0009117 nucleotide metabolic process; GO:0044699 single-organism process; GO:0046129 purine ribonucleoside biosynthetic process; GO:…		GO:0016301 kinase activity; GO:0003824 catalytic activity; GO:0004550 nucleoside diphosphate kinase activity; GO:0019205 nucleobase-containing compound kinase activity; GO:0016740 transferase activity; GO:0016776 phosphotransferase activity, phosphate group as acceptor; GO:0016772 transferase activity, transferring phosphorus-containing groups;	K00940	ndk; nucleoside-diphosphate kinase [EC:2.7.4.6]	sce00240 Pyrimidine metabolism - Saccharomyces cerevisiae (budding yeast); sce00230 Purine metabolism - Saccharomyces cerevisiae (budding yeast); sce01110 Biosynthesis of secondary metabolites - Saccharomyces cerevisiae (budding yeast); sce01130 Biosynthesis of antibiotics - Saccharomyces cerevisiae (budding yeast); sce01100 Metabolic pathways - Saccharomyces cerevisiae (budding yeast);
KUI69969.1	L-galactonate dehydratase [Valsa mali]	6.097	Up	0.000175984	50.357	0.412	0.346	0.21	1.846	1.876	2.18	0.403	0.333	0.214	1.404	1.482	1.54	cytoplasm	GO:0044712 single-organism catabolic process; GO:0044281 small molecule metabolic process; GO:0044763 single-organism cellular process; GO:0006807 nitrogen compound metabolic process; GO:0044699 single-organism process; GO:0044282 small molecule catabolic process; GO:0044238 primary metabolic process; GO:0044237 cellular metabolic process; GO:0071704 organic substance metabolic process; GO:004639…			K18102			IPR029065; IPR029017; IPR013342;	Enolase C-terminal domain-like; Enolase N-terminal domain-like; Mandelate racemase/muconate lactonizing enzyme, C-terminal;
KUI66470.1	Prohibitin-2 [Valsa mali]	6.056	Up	2.16e-06	33.956	0.362	0.311	0.36	2.019	2.155	2.082	0.265	0.23	0.28	1.42	1.414	1.418	mitochondria		GO:0016020 membrane;		K17081			IPR001107;	Band 7 domain;
KUI73580.1	hypothetical protein VM1G_09273 [Valsa mali]	6.049	Up	6.64e-06	16.996	0.275	0.315	0.382	2.046	1.919	1.915	0.214	0.282	0.322	1.561	1.553	1.495	cytoplasm	GO:0051261 protein depolymerization; GO:0016043 cellular component organization; GO:0071822 protein complex subunit organization; GO:0044763 single-organism cellular process; GO:0032984 macromolecular complex disassembly; GO:0007015 actin filament organization; GO:0008154 actin polymerization or depolymerization; GO:0044699 single-organism process; GO:0030042 actin filament depolymerization; GO:0…	GO:0043226 organelle; GO:0005856 cytoskeleton; GO:0043229 intracellular organelle; GO:0043232 intracellular non-membrane-bounded organelle; GO:0005622 intracellular; GO:0044464 cell part; GO:0044424 intracellular part; GO:0005623 cell; GO:0015629 actin cytoskeleton; GO:0043228 non-membrane-bounded organelle;	GO:0003779 actin binding; GO:0005515 protein binding; GO:0008092 cytoskeletal protein binding; GO:0005488 binding;	K05765			IPR002108; IPR029006;	Actin-depolymerising factor homology domain; ADF-H/Gelsolin-like domain;
KUI72383.1	hypothetical protein VM1G_07688 [Valsa mali]	6.017	Up	1.84e-06	46.932	0.381	0.251	0.332	1.934	1.937	1.929	0.284	0.172	0.282	1.489	1.584	1.572	cytoplasm,nucleus	GO:1901575 organic substance catabolic process; GO:0008152 metabolic process; GO:0030163 protein catabolic process; GO:0009057 macromolecule catabolic process; GO:0043170 macromolecule metabolic process; GO:0019538 protein metabolic process; GO:0044238 primary metabolic process; GO:0009056 catabolic process; GO:0071704 organic substance metabolic process;	GO:0044424 intracellular part; GO:0005623 cell; GO:0044464 cell part; GO:0005622 intracellular; GO:0005737 cytoplasm;	GO:0005524 ATP binding; GO:1901265 nucleoside phosphate binding; GO:0001882 nucleoside binding; GO:0043167 ion binding; GO:0016787 hydrolase activity; GO:0000166 nucleotide binding; GO:0097159 organic cyclic compound binding; GO:1901363 heterocyclic compound binding; GO:0032549 ribonucleoside binding; GO:0097367 carbohydrate derivative binding; GO:0003824 catalytic activity; GO:0032553 ribonucleo…	K03063	PSMC4; 26S proteasome regulatory subunit T3	sce03050 Proteasome - Saccharomyces cerevisiae (budding yeast);	IPR003959; IPR003593; IPR027417;	ATPase, AAA-type, core; AAA+ ATPase domain; P-loop containing nucleoside triphosphate hydrolase;
KUI71761.1	Dihydroxyacetone kinase 1 [Valsa mali]	5.94	Up	2.71e-06	62.138	0.285	0.253	0.362	1.784	1.817	1.745	0.242	0.224	0.247	1.719	1.749	1.679	cytoplasm	GO:0019400 alditol metabolic process; GO:1901615 organic hydroxy compound metabolic process; GO:0006066 alcohol metabolic process; GO:0044281 small molecule metabolic process; GO:0044763 single-organism cellular process; GO:0006071 glycerol metabolic process; GO:0044699 single-organism process; GO:0044238 primary metabolic process; GO:0005975 carbohydrate metabolic process; GO:0019751 polyol meta…		GO:0005524 ATP binding; GO:1901265 nucleoside phosphate binding; GO:0016773 phosphotransferase activity, alcohol group as acceptor; GO:0004371 glycerone kinase activity; GO:0001882 nucleoside binding; GO:0043167 ion binding; GO:0000166 nucleotide binding; GO:0097159 organic cyclic compound binding; GO:1901363 heterocyclic compound binding; GO:0032549 ribonucleoside binding; GO:0097367 carbohydrat…	K00863	DAK; triose/dihydroxyacetone kinase / FAD-AMP lyase (cyclizing) [EC:2.7.1.28 2.7.1.29 4.6.1.15]	sce00561 Glycerolipid metabolism - Saccharomyces cerevisiae (budding yeast); sce00680 Methane metabolism - Saccharomyces cerevisiae (budding yeast); sce00051 Fructose and mannose metabolism - Saccharomyces cerevisiae (budding yeast); sce01200 Carbon metabolism - Saccharomyces cerevisiae (budding yeast); sce01100 Metabolic pathways - Saccharomyces cerevisiae (budding yeast);	IPR004007; IPR004006;	DhaL domain; DhaK domain;
KUI68475.1	Phosphoglycerate kinase [Valsa mali]	5.864	Up	8.31e-08	44.099	0.381	0.343	0.326	2.055	2.036	2.066	0.301	0.265	0.24	1.38	1.467	1.479	cytoplasm	GO:0006757 ATP generation from ADP; GO:0009116 nucleoside metabolic process; GO:0042278 purine nucleoside metabolic process; GO:0006165 nucleoside diphosphate phosphorylation; GO:0046031 ADP metabolic process; GO:0019362 pyridine nucleotide metabolic process; GO:0006096 glycolytic process; GO:0009167 purine ribonucleoside monophosphate metabolic process; GO:0009117 nucleotide metabolic process; G…		GO:0016774 phosphotransferase activity, carboxyl group as acceptor; GO:0016301 kinase activity; GO:0003824 catalytic activity; GO:0016740 transferase activity; GO:0004618 phosphoglycerate kinase activity; GO:0016772 transferase activity, transferring phosphorus-containing groups;	K00927	PGK; phosphoglycerate kinase [EC:2.7.2.3]	sce00010 Glycolysis / Gluconeogenesis - Saccharomyces cerevisiae (budding yeast); sce01110 Biosynthesis of secondary metabolites - Saccharomyces cerevisiae (budding yeast); sce01200 Carbon metabolism - Saccharomyces cerevisiae (budding yeast); sce01230 Biosynthesis of amino acids - Saccharomyces cerevisiae (budding yeast); sce01130 Biosynthesis of antibiotics - Saccharomyces cerevisiae (budding y…	IPR015824; IPR015901;	Phosphoglycerate kinase, N-terminal; Phosphoglycerate kinase, C-terminal;
KUI69861.1	"Catechol 1,2-dioxygenase [Valsa mali]"	5.836	Up	6.41e-06	33.43	0.313	0.311	0.38	2.04	1.879	1.94	0.231	0.272	0.318	1.492	1.536	1.495	cytoplasm	GO:0008152 metabolic process; GO:1901615 organic hydroxy compound metabolic process; GO:0006725 cellular aromatic compound metabolic process; GO:0018958 phenol-containing compound metabolic process; GO:0055114 oxidation-reduction process; GO:0044710 single-organism metabolic process; GO:1901360 organic cyclic compound metabolic process; GO:0044699 single-organism process; GO:0009712 catechol-cont…		GO:0016702 oxidoreductase activity, acting on single donors with incorporation of molecular oxygen, incorporation of two atoms of oxygen; GO:0005506 iron ion binding; GO:0016701 oxidoreductase activity, acting on single donors with incorporation of molecular oxygen; GO:0008199 ferric iron binding; GO:0046914 transition metal ion binding; GO:0003824 catalytic activity; GO:0005488 binding; GO:00512…	K03381			IPR000627; IPR015889; IPR007535;	Intradiol ring-cleavage dioxygenase, C-terminal; Intradiol ring-cleavage dioxygenase, core; Catechol dioxygenase, N-terminal;
KUI65608.1	hypothetical protein VM1G_00567 [Valsa mali]	5.828	Up	2.65e-05	18.484	0.339	0.42	0.244	1.956	1.851	2.038	0.291	0.379	0.235	1.502	1.429	1.56	cytoplasm							IPR011323; IPR011057;	Mss4/translationally controlled tumour-associated TCTP; Mss4-like;
KUI71998.1	hypothetical protein VM1G_07646 [Valsa mali]	5.757	Up	0.000219082	122.37		0.284	0.284		1.615	1.655		0.252	0.284		1.885	1.845	cytoskeleton	GO:0044699 single-organism process; GO:0008152 metabolic process; GO:0055114 oxidation-reduction process; GO:0044710 single-organism metabolic process;		GO:0016651 oxidoreductase activity, acting on NAD(P)H; GO:0005506 iron ion binding; GO:1901265 nucleoside phosphate binding; GO:0016653 oxidoreductase activity, acting on NAD(P)H, heme protein as acceptor; GO:0043167 ion binding; GO:0016705 oxidoreductase activity, acting on paired donors, with incorporation or reduction of molecular oxygen; GO:0000166 nucleotide binding; GO:0048037 cofactor bind…	K14338			IPR001433; IPR017927; IPR017938; IPR008254; IPR003097; IPR023173; IPR029039;	Oxidoreductase FAD/NAD(P)-binding; Ferredoxin reductase-type FAD-binding domain; Riboflavin synthase-like beta-barrel; Flavodoxin/nitric oxide synthase; FAD-binding, type 1; NADPH-cytochrome p450 reductase, FAD-binding, alpha-helical domain-3; Flavoprotein-like domain;
KUI65167.1	Microtubule integrity protein mal3 [Valsa mali]	5.717	Up	4.62e-05	27.556	0.283	0.351	0.399	2.126	1.876	1.904	0.202	0.34	0.351	1.483	1.491	1.431	cytoplasm			GO:0015631 tubulin binding; GO:0005515 protein binding; GO:0008092 cytoskeletal protein binding; GO:0008017 microtubule binding; GO:0005488 binding;	K10436			IPR001715; IPR004953;	Calponin homology domain; EB1, C-terminal;
KUI73932.1	Mitochondrial phosphate carrier protein [Valsa mali]	5.701	Up	2.03e-06	33.79	0.325	0.293	0.382	1.947	1.852	1.902	0.296	0.208	0.338	1.566	1.559	1.525	mitochondria	GO:0006810 transport; GO:0055085 transmembrane transport; GO:0051179 localization; GO:0051234 establishment of localization;			K15102			IPR023395;	Mitochondrial carrier domain;
KUI74215.1	Aspartic protease pep1 [Valsa mali]	5.656	Up	2.32e-07	47.733	0.378	0.328	0.305	1.902	1.901	1.915	0.377	0.335	0.368	1.455	1.532	1.441	cytoplasm,nucleus	GO:0006508 proteolysis; GO:0008152 metabolic process; GO:0043170 macromolecule metabolic process; GO:0019538 protein metabolic process; GO:0044238 primary metabolic process; GO:0071704 organic substance metabolic process;		GO:0004175 endopeptidase activity; GO:0008233 peptidase activity; GO:0003824 catalytic activity; GO:0004190 aspartic-type endopeptidase activity; GO:0070011 peptidase activity, acting on L-amino acid peptides; GO:0016787 hydrolase activity; GO:0070001 aspartic-type peptidase activity;				IPR034163; IPR033121; IPR021109;	Aspergillopepsin-like catalytic domain; Peptidase family A1 domain; Aspartic peptidase domain;
KUI67048.1	Actin-related protein 2/3 complex subunit 5 [Valsa mali]	5.597	Up	8.36e-06	21.421	0.396	0.279	0.277	1.734	1.757	1.837	0.367	0.211	0.211	1.518	1.807	1.754	cytoplasm	GO:0030833 regulation of actin filament polymerization; GO:0050794 regulation of cellular process; GO:0016043 cellular component organization; GO:0034314 Arp2/3 complex-mediated actin nucleation; GO:0065008 regulation of biological quality; GO:0032273 positive regulation of protein polymerization; GO:0032956 regulation of actin cytoskeleton organization; GO:0007015 actin filament organization; GO…	GO:0043229 intracellular organelle; GO:0043232 intracellular non-membrane-bounded organelle; GO:0044430 cytoskeletal part; GO:0044446 intracellular organelle part; GO:0032991 macromolecular complex; GO:0044424 intracellular part; GO:0005623 cell; GO:0015629 actin cytoskeleton; GO:0044422 organelle part; GO:0043228 non-membrane-bounded organelle; GO:0043226 organelle; GO:0005856 cytoskeleton; GO:0…		K05754	ARPC5; actin related protein 2/3 complex, subunit 5	sce04144 Endocytosis - Saccharomyces cerevisiae (budding yeast);
KUI69233.1	Mitochondrial phosphate carrier protein [Valsa mali]	5.589	Up	3.06e-05	28.179	0.445	0.315	0.329	1.894	2.08	2.112	0.342	0.237	0.234	1.381	1.47	1.454	mitochondria				K15102			IPR023395;	Mitochondrial carrier domain;
KUI66748.1	"6-phosphogluconate dehydrogenase, decarboxylating 2 [Valsa mali]"	5.531	Up	9.6e-09	54.105	0.359	0.346	0.37	1.994	1.984	1.968	0.295	0.296	0.308	1.411	1.439	1.444	cytoplasm	GO:0006739 NADP metabolic process; GO:0019362 pyridine nucleotide metabolic process; GO:0006725 cellular aromatic compound metabolic process; GO:0046496 nicotinamide nucleotide metabolic process; GO:0009117 nucleotide metabolic process; GO:0044699 single-organism process; GO:0072524 pyridine-containing compound metabolic process; GO:0044237 cellular metabolic process; GO:0006796 phosphate-contain…		GO:0016614 oxidoreductase activity, acting on CH-OH group of donors; GO:0016616 oxidoreductase activity, acting on the CH-OH group of donors, NAD or NADP as acceptor; GO:0004616 phosphogluconate dehydrogenase (decarboxylating) activity; GO:0003824 catalytic activity; GO:0016491 oxidoreductase activity;	K00033	PGD; 6-phosphogluconate dehydrogenase [EC:1.1.1.44 1.1.1.343]	sce01110 Biosynthesis of secondary metabolites - Saccharomyces cerevisiae (budding yeast); sce01200 Carbon metabolism - Saccharomyces cerevisiae (budding yeast); sce00030 Pentose phosphate pathway - Saccharomyces cerevisiae (budding yeast); sce01130 Biosynthesis of antibiotics - Saccharomyces cerevisiae (budding yeast); sce01100 Metabolic pathways - Saccharomyces cerevisiae (budding yeast); sce00…	IPR006115; IPR008927; IPR013328; IPR006114; IPR016040; IPR012284;	6-phosphogluconate dehydrogenase, NADP-binding; 6-phosphogluconate dehydrogenase C-terminal domain-like; 6-phosphogluconate dehydrogenase, domain 2; 6-phosphogluconate dehydrogenase, C-terminal; NAD(P)-binding domain; 6-phosphogluconate dehydrogenase, domain 3;
KUI72794.1	hypothetical protein VM1G_08430 [Valsa mali]	5.494	Up	9.6e-05	38.908	0.516	0.619	0.497	2.991	2.726	3.249	0.252	0.374	0.226	0.39	0.55	0.4	extracellular	GO:0008152 metabolic process; GO:0005975 carbohydrate metabolic process; GO:0044238 primary metabolic process; GO:0071704 organic substance metabolic process;		GO:0004553 hydrolase activity, hydrolyzing O-glycosyl compounds; GO:0016787 hydrolase activity; GO:0003824 catalytic activity; GO:0004650 polygalacturonase activity; GO:0016798 hydrolase activity, acting on glycosyl bonds;	K01184	E3.2.1.15; polygalacturonase [EC:3.2.1.15]	sce00040 Pentose and glucuronate interconversions - Saccharomyces cerevisiae (budding yeast); sce01100 Metabolic pathways - Saccharomyces cerevisiae (budding yeast);	IPR011050; IPR012334;	Pectin lyase fold/virulence factor; Pectin lyase fold;
KUI71870.1	Importin subunit beta-3 [Valsa mali]	5.488	Up	3.96e-06	122	0.381	0.329	0.331	1.827	1.919	1.967	0.343	0.289	0.256	1.549	1.495	1.549	nucleus	GO:0045184 establishment of protein localization; GO:0006810 transport; GO:0046907 intracellular transport; GO:0070727 cellular macromolecule localization; GO:0051649 establishment of localization in cell; GO:0006886 intracellular protein transport; GO:0071702 organic substance transport; GO:0008104 protein localization; GO:0033036 macromolecule localization; GO:0034613 cellular protein localizat…		GO:0031267 small GTPase binding; GO:0017016 Ras GTPase binding; GO:0005488 binding; GO:0005515 protein binding; GO:0008536 Ran GTPase binding; GO:0051020 GTPase binding; GO:0019899 enzyme binding;	K20222			IPR001494; IPR034085; IPR011989; IPR016024;	Importin-beta, N-terminal domain; TOG domain; Armadillo-like helical; Armadillo-type fold;
KUI71562.1	60S ribosomal protein L12 [Valsa mali]	5.483	Up	8.53e-06	17.634	0.314	0.295	0.399	1.898	1.867	1.762	0.259	0.226	0.402	1.495	1.654	1.466	cytoplasm	GO:0006518 peptide metabolic process; GO:0043043 peptide biosynthetic process; GO:0044267 cellular protein metabolic process; GO:0006807 nitrogen compound metabolic process; GO:0009058 biosynthetic process; GO:0043603 cellular amide metabolic process; GO:0044238 primary metabolic process; GO:1901566 organonitrogen compound biosynthetic process; GO:1901576 organic substance biosynthetic process; G…	GO:0005840 ribosome; GO:0043226 organelle; GO:0043229 intracellular organelle; GO:0043232 intracellular non-membrane-bounded organelle; GO:0044464 cell part; GO:0005622 intracellular; GO:0005737 cytoplasm; GO:0032991 macromolecular complex; GO:0044424 intracellular part; GO:1990904 ribonucleoprotein complex; GO:0005623 cell; GO:0030529 intracellular ribonucleoprotein complex; GO:0044444 cytoplasm…	GO:0003735 structural constituent of ribosome; GO:0005198 structural molecule activity;	K02870	RP-L12e; large subunit ribosomal protein L12e	sce03010 Ribosome - Saccharomyces cerevisiae (budding yeast);	IPR020783; IPR020784;	Ribosomal protein L11, C-terminal; Ribosomal protein L11, N-terminal;
KUI70444.1	3-hydroxybenzoate 4-monooxygenase [Valsa mali]	5.482	Up	5.99e-05	78.078		0.355	0.338		1.891	1.908		0.275	0.349		1.557	1.516	plasma membrane	GO:0044699 single-organism process; GO:0008152 metabolic process; GO:0055114 oxidation-reduction process; GO:0044710 single-organism metabolic process;		GO:0097159 organic cyclic compound binding; GO:1901363 heterocyclic compound binding; GO:1901265 nucleoside phosphate binding; GO:0050660 flavin adenine dinucleotide binding; GO:0003824 catalytic activity; GO:0005488 binding; GO:0043167 ion binding; GO:0043168 anion binding; GO:0000166 nucleotide binding; GO:0048037 cofactor binding; GO:0016491 oxidoreductase activity; GO:0036094 small molecule b…				IPR002938; IPR012941; IPR012336; IPR023753;	FAD-binding domain; Phenol hydroxylase, C-terminal dimerisation domain; Thioredoxin-like fold; FAD/NAD(P)-binding domain;
KUI68933.1	"Cytochrome b2, mitochondrial [Valsa mali]"	5.439	Up	0.00515916	55.2	0.183	0.645	0.185	2.112	1.397	2.001	0.125	0.632	0.166	1.683	1.4	1.763	cytoskeleton	GO:0044699 single-organism process; GO:0008152 metabolic process; GO:0055114 oxidation-reduction process; GO:0044710 single-organism metabolic process;		GO:1901265 nucleoside phosphate binding; GO:0043167 ion binding; GO:0000166 nucleotide binding; GO:0048037 cofactor binding; GO:0016491 oxidoreductase activity; GO:1901363 heterocyclic compound binding; GO:0097159 organic cyclic compound binding; GO:0020037 heme binding; GO:0097367 carbohydrate derivative binding; GO:0032553 ribonucleotide binding; GO:0003824 catalytic activity; GO:0005488 bindin…	K00101	lldD; L-lactate dehydrogenase (cytochrome) [EC:1.1.2.3]	sce00620 Pyruvate metabolism - Saccharomyces cerevisiae (budding yeast); sce01100 Metabolic pathways - Saccharomyces cerevisiae (budding yeast);	IPR013785; IPR001199; IPR000262;	Aldolase-type TIM barrel; Cytochrome b5-like heme/steroid binding domain; FMN-dependent dehydrogenase;
KUI66743.1	Enolase [Valsa mali]	5.416	Up	3.08e-06	47.418	0.408	0.316	0.358	1.889	2.001	1.97	0.331	0.26	0.305	1.444	1.473	1.465	cytoplasm	GO:0006757 ATP generation from ADP; GO:0009116 nucleoside metabolic process; GO:0042278 purine nucleoside metabolic process; GO:0006165 nucleoside diphosphate phosphorylation; GO:0046031 ADP metabolic process; GO:0019362 pyridine nucleotide metabolic process; GO:0006096 glycolytic process; GO:0009167 purine ribonucleoside monophosphate metabolic process; GO:0009117 nucleotide metabolic process; G…	GO:1902494 catalytic complex; GO:0044464 cell part; GO:0005622 intracellular; GO:0005737 cytoplasm; GO:0032991 macromolecular complex; GO:0044424 intracellular part; GO:0044445 cytosolic part; GO:0005623 cell; GO:0005829 cytosol; GO:0000015 phosphopyruvate hydratase complex; GO:0044444 cytoplasmic part;	GO:0000287 magnesium ion binding; GO:0004634 phosphopyruvate hydratase activity; GO:0003824 catalytic activity; GO:0005488 binding; GO:0043167 ion binding; GO:0046872 metal ion binding; GO:0043169 cation binding; GO:0016829 lyase activity; GO:0016836 hydro-lyase activity; GO:0016835 carbon-oxygen lyase activity;	K01689	ENO; enolase [EC:4.2.1.11]	sce00680 Methane metabolism - Saccharomyces cerevisiae (budding yeast); sce00010 Glycolysis / Gluconeogenesis - Saccharomyces cerevisiae (budding yeast); sce01230 Biosynthesis of amino acids - Saccharomyces cerevisiae (budding yeast); sce01130 Biosynthesis of antibiotics - Saccharomyces cerevisiae (budding yeast); sce01100 Metabolic pathways - Saccharomyces cerevisiae (budding yeast); sce01110 Bi…	IPR029065; IPR029017; IPR020810; IPR020811;	Enolase C-terminal domain-like; Enolase N-terminal domain-like; Enolase, C-terminal TIM barrel domain; Enolase, N-terminal;
KUI65799.1	Tubulin alpha chain [Valsa mali]	5.393	Up	4.99e-06	50.176	0.403	0.313	0.429	2.07	2.115	1.99	0.322	0.32	0.365	1.3	1.36	1.345	cytoplasm	GO:0007017 microtubule-based process; GO:0009987 cellular process;	GO:0043229 intracellular organelle; GO:0099513 polymeric cytoskeletal fiber; GO:0005874 microtubule; GO:0043232 intracellular non-membrane-bounded organelle; GO:0044430 cytoskeletal part; GO:0044446 intracellular organelle part; GO:0099512 supramolecular fiber; GO:0044424 intracellular part; GO:0005623 cell; GO:0099080 supramolecular complex; GO:0044422 organelle part; GO:0099081 supramolecular p…	GO:1901265 nucleoside phosphate binding; GO:0001882 nucleoside binding; GO:0043167 ion binding; GO:0016817 hydrolase activity, acting on acid anhydrides; GO:0016787 hydrolase activity; GO:0000166 nucleotide binding; GO:0017111 nucleoside-triphosphatase activity; GO:0097159 organic cyclic compound binding; GO:1901363 heterocyclic compound binding; GO:0032549 ribonucleoside binding; GO:0097367 carb…	K07374	TUBA; tubulin alpha	sce04145 Phagosome - Saccharomyces cerevisiae (budding yeast);	IPR003008; IPR023123; IPR008280; IPR018316;	Tubulin/FtsZ, GTPase domain; Tubulin, C-terminal; Tubulin/FtsZ, C-terminal; Tubulin/FtsZ, 2-layer sandwich domain;
KUI73056.1	Dual specificity protein kinase FUZ7 [Valsa mali]	5.37	Up	8.59e-07	59.291	0.334	0.366	0.423	2.022	1.974	2.034	0.285	0.225	0.258	1.451	1.524	1.422	mitochondria	GO:0016310 phosphorylation; GO:0044267 cellular protein metabolic process; GO:0044238 primary metabolic process; GO:0044237 cellular metabolic process; GO:0006796 phosphate-containing compound metabolic process; GO:0071704 organic substance metabolic process; GO:0008152 metabolic process; GO:0006468 protein phosphorylation; GO:0006793 phosphorus metabolic process; GO:0044260 cellular macromolecul…		GO:0005524 ATP binding; GO:1901265 nucleoside phosphate binding; GO:0016773 phosphotransferase activity, alcohol group as acceptor; GO:0001882 nucleoside binding; GO:0043167 ion binding; GO:0004672 protein kinase activity; GO:0000166 nucleotide binding; GO:0097159 organic cyclic compound binding; GO:1901363 heterocyclic compound binding; GO:0032549 ribonucleoside binding; GO:0097367 carbohydrate …	K11226	STE7; mitogen-activated protein kinase kinase [EC:2.7.12.2]	sce04011 MAPK signaling pathway - yeast - Saccharomyces cerevisiae (budding yeast);	IPR000719; IPR011009;	Protein kinase domain; Protein kinase-like domain;
KUI69432.1	Disulfide-bond oxidoreductase YfcG [Valsa mali]	5.302	Up	5.76e-05	40.045	0.281	0.419	0.458	2.194	2.004	1.942	0.223	0.355	0.394	1.394	1.29	1.326	mitochondria			GO:0005515 protein binding; GO:0005488 binding;	K00799	GST; glutathione S-transferase [EC:2.5.1.18]	sce00480 Glutathione metabolism - Saccharomyces cerevisiae (budding yeast);	IPR010987; IPR004046; IPR004045; IPR012336;	Glutathione S-transferase, C-terminal-like; Glutathione S-transferase, C-terminal; Glutathione S-transferase, N-terminal; Thioredoxin-like fold;
KUI73193.1	Nicotinate-nucleotide pyrophosphorylase [carboxylating] [Valsa mali]	5.298	Up	0.00252364	32.38	0.275		0.426	1.864		1.85	0.319		0.352	1.621		1.479	mitochondria	GO:0051188 cofactor biosynthetic process; GO:0009165 nucleotide biosynthetic process; GO:0019362 pyridine nucleotide metabolic process; GO:0006725 cellular aromatic compound metabolic process; GO:0046496 nicotinamide nucleotide metabolic process; GO:0009117 nucleotide metabolic process; GO:0044699 single-organism process; GO:0009058 biosynthetic process; GO:0019363 pyridine nucleotide biosyntheti…		GO:0016763 transferase activity, transferring pentosyl groups; GO:0016757 transferase activity, transferring glycosyl groups; GO:0004514 nicotinate-nucleotide diphosphorylase (carboxylating) activity; GO:0003824 catalytic activity; GO:0016740 transferase activity;	K00767	nadC; nicotinate-nucleotide pyrophosphorylase (carboxylating) [EC:2.4.2.19]	sce00760 Nicotinate and nicotinamide metabolism - Saccharomyces cerevisiae (budding yeast); sce01100 Metabolic pathways - Saccharomyces cerevisiae (budding yeast);	IPR013785; IPR022412; IPR002638;	Aldolase-type TIM barrel; Quinolinate phosphoribosyl transferase, N-terminal; Quinolinate phosphoribosyl transferase, C-terminal;
KUI71185.1	Protein disulfide-isomerase erp38 [Valsa mali]	5.267	Up	6.55e-07	40.599	0.326	0.346	0.408	1.893	1.92	1.875	0.289	0.281	0.303	1.584	1.551	1.58	extracellular	GO:0050794 regulation of cellular process; GO:0042592 homeostatic process; GO:0065008 regulation of biological quality; GO:0050789 regulation of biological process; GO:0045454 cell redox homeostasis; GO:0044763 single-organism cellular process; GO:0019725 cellular homeostasis; GO:0044699 single-organism process; GO:0009987 cellular process; GO:0065007 biological regulation;	GO:0043226 organelle; GO:0043231 intracellular membrane-bounded organelle; GO:0043229 intracellular organelle; GO:0005783 endoplasmic reticulum; GO:0044464 cell part; GO:0005622 intracellular; GO:0005737 cytoplasm; GO:0012505 endomembrane system; GO:0044424 intracellular part; GO:0043227 membrane-bounded organelle; GO:0005623 cell; GO:0044444 cytoplasmic part;	GO:0016853 isomerase activity; GO:0003824 catalytic activity;	K09584	PDIA6; protein disulfide-isomerase A6 [EC:5.3.4.1]	sce04141 Protein processing in endoplasmic reticulum - Saccharomyces cerevisiae (budding yeast);	IPR005788; IPR012336; IPR013766; IPR011679;	Disulphide isomerase; Thioredoxin-like fold; Thioredoxin domain; Endoplasmic reticulum, protein ERp29, C-terminal;
KUI70658.1	putative D-xylulose reductase A [Valsa mali]	5.255	Up	8.8e-05	37.695	0.389	0.405	0.249	1.794	1.712	1.975	0.359	0.365	0.136	1.488	1.561	1.757	cytoplasm	GO:0044699 single-organism process; GO:0008152 metabolic process; GO:0055114 oxidation-reduction process; GO:0044710 single-organism metabolic process;		GO:0046914 transition metal ion binding; GO:0003824 catalytic activity; GO:0005488 binding; GO:0043167 ion binding; GO:0046872 metal ion binding; GO:0043169 cation binding; GO:0008270 zinc ion binding; GO:0016491 oxidoreductase activity;	K05351	E1.1.1.9; D-xylulose reductase [EC:1.1.1.9]	sce00040 Pentose and glucuronate interconversions - Saccharomyces cerevisiae (budding yeast); sce01100 Metabolic pathways - Saccharomyces cerevisiae (budding yeast);	IPR011032; IPR020843; IPR016040; IPR013154; IPR013149;	GroES-like; Polyketide synthase, enoylreductase domain; NAD(P)-binding domain; Alcohol dehydrogenase, N-terminal; Alcohol dehydrogenase, C-terminal;
KUI67578.1	Glyceraldehyde-3-phosphate dehydrogenase [Valsa mali]	5.255	Up	8.04e-07	35.997	0.406	0.338	0.428	2.041	2.086	2.032	0.307	0.224	0.333	1.355	1.453	1.361	cytoplasm	GO:0006006 glucose metabolic process; GO:0044723 single-organism carbohydrate metabolic process; GO:0008152 metabolic process; GO:0055114 oxidation-reduction process; GO:0044710 single-organism metabolic process; GO:0044281 small molecule metabolic process; GO:0005996 monosaccharide metabolic process; GO:0044699 single-organism process; GO:0044238 primary metabolic process; GO:0005975 carbohydrat…		GO:0097159 organic cyclic compound binding; GO:1901363 heterocyclic compound binding; GO:0016620 oxidoreductase activity, acting on the aldehyde or oxo group of donors, NAD or NADP as acceptor; GO:1901265 nucleoside phosphate binding; GO:0051287 NAD binding; GO:0003824 catalytic activity; GO:0005488 binding; GO:0016903 oxidoreductase activity, acting on the aldehyde or oxo group of donors; GO:005…	K00134	GAPDH; glyceraldehyde 3-phosphate dehydrogenase [EC:1.2.1.12]	sce00010 Glycolysis / Gluconeogenesis - Saccharomyces cerevisiae (budding yeast); sce01110 Biosynthesis of secondary metabolites - Saccharomyces cerevisiae (budding yeast); sce01200 Carbon metabolism - Saccharomyces cerevisiae (budding yeast); sce01230 Biosynthesis of amino acids - Saccharomyces cerevisiae (budding yeast); sce01130 Biosynthesis of antibiotics - Saccharomyces cerevisiae (budding y…	IPR020829; IPR016040; IPR020828;	Glyceraldehyde 3-phosphate dehydrogenase, catalytic domain; NAD(P)-binding domain; Glyceraldehyde 3-phosphate dehydrogenase, NAD(P) binding domain;
KUI71507.1	"Protein msp1, mitochondrial [Valsa mali]"	5.249	Up	0.00298379	102.37	0.246	0.257	0.612	2.137	2.191	1.525	0.182	0.128	0.577	1.537	1.534	1.354	mitochondria			GO:1901265 nucleoside phosphate binding; GO:0001882 nucleoside binding; GO:0043167 ion binding; GO:0016817 hydrolase activity, acting on acid anhydrides; GO:0016787 hydrolase activity; GO:0000166 nucleotide binding; GO:0017111 nucleoside-triphosphatase activity; GO:0097159 organic cyclic compound binding; GO:1901363 heterocyclic compound binding; GO:0032549 ribonucleoside binding; GO:0097367 carb…				IPR030381; IPR020850; IPR027417; IPR001401; IPR000375;	Dynamin-type guanine nucleotide-binding (G) domain; GTPase effector domain; P-loop containing nucleoside triphosphate hydrolase; Dynamin, GTPase domain; Dynamin central domain;
KUI69596.1	Carboxylic acid reductase [Valsa mali]	5.223	Up	1.72e-07	117.58	0.368	0.387	0.4	1.985	2	2.048	0.304	0.323	0.293	1.379	1.329	1.375	cytoplasm	GO:0008152 metabolic process;		GO:0003824 catalytic activity;				IPR009081; IPR016040; IPR000873; IPR013120;	Phosphopantetheine binding ACP domain; NAD(P)-binding domain; AMP-dependent synthetase/ligase; Male sterility, NAD-binding;
KUI63959.1	Vacuolar protein sorting-associated protein vps5 [Valsa mali]	5.218	Up	1.76e-06	65.999	0.344	0.375	0.39	1.974	1.863	1.95	0.297	0.31	0.336	1.475	1.528	1.444	nucleus			GO:0008289 lipid binding; GO:0043168 anion binding; GO:0005488 binding; GO:0035091 phosphatidylinositol binding; GO:0005543 phospholipid binding; GO:0043167 ion binding;	K17917	SNX1_2; sorting nexin-1/2	sce04144 Endocytosis - Saccharomyces cerevisiae (budding yeast);	IPR015404; IPR027267; IPR001683;	Sorting nexin Vps5-like, C-terminal; Arfaptin homology (AH) domain/BAR domain; Phox homologous domain;
KUI74323.1	ATPase get3 [Valsa mali]	5.216	Up	0.00071529	37.517		0.385	0.345		1.868	1.94		0.264	0.239		1.56	1.593	cytoskeleton			GO:0005524 ATP binding; GO:1901265 nucleoside phosphate binding; GO:0001882 nucleoside binding; GO:0043167 ion binding; GO:0016817 hydrolase activity, acting on acid anhydrides; GO:0016787 hydrolase activity; GO:0000166 nucleotide binding; GO:0017111 nucleoside-triphosphatase activity; GO:0016887 ATPase activity; GO:0097159 organic cyclic compound binding; GO:1901363 heterocyclic compound binding…	K01551			IPR027417; IPR025723;	P-loop containing nucleoside triphosphate hydrolase; Anion-transporting ATPase-like domain;
KUI67486.1	"Cytochrome b-c1 complex subunit 2, mitochondrial [Valsa mali]"	5.206	Up	2.49e-06	47.328	0.337	0.392	0.391	2.006	1.883	1.942	0.277	0.308	0.347	1.519	1.501	1.485	mitochondria			GO:0046872 metal ion binding; GO:0043169 cation binding; GO:0003824 catalytic activity; GO:0005488 binding; GO:0043167 ion binding;	K00415	QCR2; ubiquinol-cytochrome c reductase core subunit 2	sce01100 Metabolic pathways - Saccharomyces cerevisiae (budding yeast); sce00190 Oxidative phosphorylation - Saccharomyces cerevisiae (budding yeast);	IPR007863; IPR011765; IPR011249; IPR011237;	Peptidase M16, C-terminal; Peptidase M16, N-terminal; Metalloenzyme, LuxS/M16 peptidase-like; Peptidase M16 domain;
KUI69018.1	"ATP-dependent RNA helicase SUPV3L1, mitochondrial [Valsa mali]"	5.203	Up	0.00459053	90.781	0.614	0.392	0.162	1.543	2.13	2.404	0.684	0.286	0.148	1.209	1.305	1.463	mitochondria			GO:0016817 hydrolase activity, acting on acid anhydrides; GO:0016787 hydrolase activity; GO:0003824 catalytic activity;	K17675			IPR022192; IPR027417; IPR001650;	Mitochondrial degradasome RNA helicase subunit, C-terminal domain; P-loop containing nucleoside triphosphate hydrolase; Helicase, C-terminal;
KUI67890.1	hypothetical protein VM1G_02622 [Valsa mali]	5.202	Up	1.44e-07	29.908	0.346	0.384	0.365	1.922	1.905	1.869	0.277	0.308	0.333	1.436	1.483	1.46	cytoplasm,nucleus			GO:0019904 protein domain specific binding; GO:0005515 protein binding; GO:0005488 binding;	K06630	YWHAE; 14-3-3 protein epsilon	sce04011 MAPK signaling pathway - yeast - Saccharomyces cerevisiae (budding yeast);	IPR023410;	14-3-3 domain;
KUI73461.1	Transaldolase [Valsa mali]	5.188	Up	2.81e-06	35.578	0.383	0.4	0.407	2.121	1.976	2.077	0.293	0.329	0.317	1.335	1.387	1.347	cytoplasm	GO:0006739 NADP metabolic process; GO:0019362 pyridine nucleotide metabolic process; GO:0006725 cellular aromatic compound metabolic process; GO:0046496 nicotinamide nucleotide metabolic process; GO:0009117 nucleotide metabolic process; GO:0044699 single-organism process; GO:0072524 pyridine-containing compound metabolic process; GO:0044237 cellular metabolic process; GO:0006796 phosphate-contain…	GO:0044424 intracellular part; GO:0005623 cell; GO:0044464 cell part; GO:0005622 intracellular; GO:0005737 cytoplasm;	GO:0004801 sedoheptulose-7-phosphate:D-glyceraldehyde-3-phosphate glyceronetransferase activity; GO:0003824 catalytic activity; GO:0016740 transferase activity; GO:0016744 transferase activity, transferring aldehyde or ketonic groups;	K00616	E2.2.1.2; transaldolase [EC:2.2.1.2]	sce01110 Biosynthesis of secondary metabolites - Saccharomyces cerevisiae (budding yeast); sce01200 Carbon metabolism - Saccharomyces cerevisiae (budding yeast); sce01230 Biosynthesis of amino acids - Saccharomyces cerevisiae (budding yeast); sce00030 Pentose phosphate pathway - Saccharomyces cerevisiae (budding yeast); sce01130 Biosynthesis of antibiotics - Saccharomyces cerevisiae (budding yeas…	IPR013785;	Aldolase-type TIM barrel;
KUI70386.1	hypothetical protein VM1G_06234 [Valsa mali]	5.154	Up	8.24e-05	28.504	0.45	0.39	0.282	1.815	1.882	2.086	0.38	0.297	0.262	1.416	1.458	1.491	mitochondria							IPR016040;	NAD(P)-binding domain;
KUI66862.1	Ubiquitin-like protein SMT3 [Valsa mali]	5.154	Up	0.00188216	11.336		0.317	0.412		1.924	1.833		0.209	0.335		1.629	1.524	cytoplasm,nucleus	GO:0016925 protein sumoylation; GO:0044267 cellular protein metabolic process; GO:0070647 protein modification by small protein conjugation or removal; GO:0044238 primary metabolic process; GO:0044237 cellular metabolic process; GO:0071704 organic substance metabolic process; GO:0018193 peptidyl-amino acid modification; GO:0018205 peptidyl-lysine modification; GO:0008152 metabolic process; GO:003…		GO:0005515 protein binding; GO:0005488 binding;	K12160	SUMO; small ubiquitin-related modifier	sce03013 RNA transport - Saccharomyces cerevisiae (budding yeast);	IPR029071; IPR000626; IPR033950; IPR022617;	Ubiquitin-related domain; Ubiquitin domain; Sumo domain; Rad60/SUMO-like domain;
KUI69682.1	Protein vip1 [Valsa mali]	5.119	Up	4.58e-06	30.454	0.333	0.382	0.38	1.919	1.9	1.786	0.293	0.273	0.346	1.421	1.526	1.582	cytoplasm,nucleus			GO:0097159 organic cyclic compound binding; GO:1901363 heterocyclic compound binding; GO:1901265 nucleoside phosphate binding; GO:0005488 binding; GO:0003676 nucleic acid binding; GO:0000166 nucleotide binding; GO:0036094 small molecule binding;				IPR000504; IPR012677;	RNA recognition motif domain; Nucleotide-binding alpha-beta plait domain;
KUI65311.1	Alpha-acetolactate decarboxylase [Valsa mali]	5.115	Up	0.000220552	26.143	0.475	0.261	0.351	1.695	2.037	1.828	0.5	0.195	0.321	1.396	1.598	1.599	cytoskeleton	GO:0042181 ketone biosynthetic process; GO:0044711 single-organism biosynthetic process; GO:1901615 organic hydroxy compound metabolic process; GO:1902652 secondary alcohol metabolic process; GO:0006066 alcohol metabolic process; GO:0045151 acetoin biosynthetic process; GO:0044281 small molecule metabolic process; GO:0044763 single-organism cellular process; GO:1902653 secondary alcohol biosynthe…		GO:0016831 carboxy-lyase activity; GO:0047605 acetolactate decarboxylase activity; GO:0016829 lyase activity; GO:0003824 catalytic activity; GO:0016830 carbon-carbon lyase activity;
KUI63426.1	Glucose-6-phosphate isomerase [Valsa mali]	5.108	Up	6.99e-07	61.581	0.428	0.352	0.401	2.041	1.973	2.018	0.375	0.352	0.302	1.287	1.389	1.386	cytoplasm	GO:0006757 ATP generation from ADP; GO:0009116 nucleoside metabolic process; GO:0042278 purine nucleoside metabolic process; GO:0006165 nucleoside diphosphate phosphorylation; GO:0046031 ADP metabolic process; GO:0019362 pyridine nucleotide metabolic process; GO:0006096 glycolytic process; GO:0009167 purine ribonucleoside monophosphate metabolic process; GO:0019319 hexose biosynthetic process; GO…		GO:0004347 glucose-6-phosphate isomerase activity; GO:0016853 isomerase activity; GO:0016860 intramolecular oxidoreductase activity; GO:0003824 catalytic activity; GO:0016861 intramolecular oxidoreductase activity, interconverting aldoses and ketoses;	K01810	GPI; glucose-6-phosphate isomerase [EC:5.3.1.9]	sce00520 Amino sugar and nucleotide sugar metabolism - Saccharomyces cerevisiae (budding yeast); sce00010 Glycolysis / Gluconeogenesis - Saccharomyces cerevisiae (budding yeast); sce00500 Starch and sucrose metabolism - Saccharomyces cerevisiae (budding yeast); sce01130 Biosynthesis of antibiotics - Saccharomyces cerevisiae (budding yeast); sce01100 Metabolic pathways - Saccharomyces cerevisiae (…	IPR023096;	Phosphoglucose isomerase, C-terminal;
KUI64618.1	"Malate dehydrogenase, cytoplasmic [Valsa mali]"	5.103	Up	5.49e-06	34.995	0.348	0.432	0.312	1.916	1.821	1.835	0.262	0.406	0.332	1.563	1.511	1.628	extracellular	GO:0043648 dicarboxylic acid metabolic process; GO:0055114 oxidation-reduction process; GO:0044281 small molecule metabolic process; GO:0044763 single-organism cellular process; GO:0044699 single-organism process; GO:0005975 carbohydrate metabolic process; GO:0044238 primary metabolic process; GO:0044237 cellular metabolic process; GO:0071704 organic substance metabolic process; GO:0008152 metabo…		GO:0016614 oxidoreductase activity, acting on CH-OH group of donors; GO:0016616 oxidoreductase activity, acting on the CH-OH group of donors, NAD or NADP as acceptor; GO:0016615 malate dehydrogenase activity; GO:0003824 catalytic activity; GO:0030060 L-malate dehydrogenase activity; GO:0016491 oxidoreductase activity;	K00026	MDH2; malate dehydrogenase [EC:1.1.1.37]	sce00620 Pyruvate metabolism - Saccharomyces cerevisiae (budding yeast); sce01130 Biosynthesis of antibiotics - Saccharomyces cerevisiae (budding yeast); sce01100 Metabolic pathways - Saccharomyces cerevisiae (budding yeast); sce01110 Biosynthesis of secondary metabolites - Saccharomyces cerevisiae (budding yeast); sce00630 Glyoxylate and dicarboxylate metabolism - Saccharomyces cerevisiae (buddi…	IPR022383; IPR016040; IPR001236; IPR015955;	Lactate/malate dehydrogenase, C-terminal; NAD(P)-binding domain; Lactate/malate dehydrogenase, N-terminal; Lactate dehydrogenase/glycoside hydrolase, family 4, C-terminal;
KUI69417.1	Mitochondrial import inner membrane translocase subunit tim16 [Valsa mali]	5.101	Up	0.000304903	15.78	0.204	0.486	0.448	2.129	1.801	1.875	0.149	0.389	0.325	1.62	1.4	1.466	mitochondria				K17805			IPR001623;	DnaJ domain;
KUI64162.1	Mitochondrial peroxiredoxin PRX1 [Valsa mali]	5.085	Up	5.56e-07	32.418	0.446	0.373	0.363	1.996	1.991	2.024	0.327	0.268	0.336	1.42	1.436	1.407	cytoplasm,nucleus	GO:0050794 regulation of cellular process; GO:0042592 homeostatic process; GO:0065008 regulation of biological quality; GO:0008152 metabolic process; GO:0050789 regulation of biological process; GO:0055114 oxidation-reduction process; GO:0044710 single-organism metabolic process; GO:0045454 cell redox homeostasis; GO:0044763 single-organism cellular process; GO:0019725 cellular homeostasis; GO:00…		GO:0016209 antioxidant activity; GO:0003824 catalytic activity; GO:0051920 peroxiredoxin activity; GO:0016684 oxidoreductase activity, acting on peroxide as acceptor; GO:0016491 oxidoreductase activity;				IPR019479; IPR000866; IPR012336; IPR013766;	Peroxiredoxin, C-terminal; Alkyl hydroperoxide reductase subunit C/ Thiol specific antioxidant; Thioredoxin-like fold; Thioredoxin domain;
KUI66707.1	Ubiquitin-40S ribosomal protein S27a [Valsa mali]	5.08	Up	1.2e-07	17.561	0.384	0.36	0.368	1.897	1.85	1.902	0.311	0.286	0.32	1.494	1.577	1.523	nucleus	GO:0006518 peptide metabolic process; GO:0043043 peptide biosynthetic process; GO:0044267 cellular protein metabolic process; GO:0006807 nitrogen compound metabolic process; GO:0009058 biosynthetic process; GO:0043603 cellular amide metabolic process; GO:0044238 primary metabolic process; GO:1901566 organonitrogen compound biosynthetic process; GO:1901576 organic substance biosynthetic process; G…	GO:0005840 ribosome; GO:0043226 organelle; GO:0043229 intracellular organelle; GO:0043232 intracellular non-membrane-bounded organelle; GO:0044464 cell part; GO:0005622 intracellular; GO:0005737 cytoplasm; GO:0032991 macromolecular complex; GO:0044424 intracellular part; GO:1990904 ribonucleoprotein complex; GO:0005623 cell; GO:0030529 intracellular ribonucleoprotein complex; GO:0044444 cytoplasm…	GO:0005515 protein binding; GO:0003735 structural constituent of ribosome; GO:0005198 structural molecule activity; GO:0005488 binding;	K02977	RP-S27Ae; small subunit ribosomal protein S27Ae	sce03010 Ribosome - Saccharomyces cerevisiae (budding yeast);	IPR002906; IPR011332; IPR029071; IPR000626;	Ribosomal protein S27a; Zinc-binding ribosomal protein; Ubiquitin-related domain; Ubiquitin domain;
KUI70270.1	"putative arabinan endo-1,5-alpha-L-arabinosidase A [Valsa mali]"	5.074	Up	4.65e-07	34.945	0.383	0.437	0.362	2.021	1.971	2.006	0.22	0.25	0.233	1.473	1.436	1.528	extracellular	GO:0008152 metabolic process; GO:0005975 carbohydrate metabolic process; GO:0044238 primary metabolic process; GO:0071704 organic substance metabolic process;		GO:0004553 hydrolase activity, hydrolyzing O-glycosyl compounds; GO:0016787 hydrolase activity; GO:0046558 arabinan endo-1,5-alpha-L-arabinosidase activity; GO:0003824 catalytic activity; GO:0016798 hydrolase activity, acting on glycosyl bonds;	K06113			IPR023296;	Glycosyl hydrolase, five-bladed beta-propellor domain;
KUI72744.1	Putative glutathione-dependent formaldehyde-activating enzyme [Valsa mali]	5.069	Up	0.000114091	20.105	0.271	0.438	0.429	2.097	1.834	1.837	0.264	0.392	0.412	1.464	1.413	1.427	cytoplasm	GO:0044712 single-organism catabolic process; GO:0044281 small molecule metabolic process; GO:0044763 single-organism cellular process; GO:0006081 cellular aldehyde metabolic process; GO:0044699 single-organism process; GO:0044282 small molecule catabolic process; GO:0044237 cellular metabolic process; GO:0071704 organic substance metabolic process; GO:1901575 organic substance catabolic process;…		GO:0046914 transition metal ion binding; GO:0003824 catalytic activity; GO:0005488 binding; GO:0043167 ion binding; GO:0046872 metal ion binding; GO:0043169 cation binding; GO:0016829 lyase activity; GO:0016846 carbon-sulfur lyase activity; GO:0008270 zinc ion binding; GO:0051907 S-(hydroxymethyl)glutathione synthase activity;	K03396			IPR006913; IPR011057;	Glutathione-dependent formaldehyde-activating enzyme/centromere protein V; Mss4-like;
KUI73686.1	"Citrate synthase, mitochondrial [Valsa mali]"	5.066	Up	1.74e-07	52.308	0.388	0.36	0.395	1.948	1.896	1.947	0.292	0.314	0.311	1.451	1.46	1.484	mitochondria	GO:0072350 tricarboxylic acid metabolic process; GO:0055114 oxidation-reduction process; GO:0044281 small molecule metabolic process; GO:0006099 tricarboxylic acid cycle; GO:0044763 single-organism cellular process; GO:0044699 single-organism process; GO:0044238 primary metabolic process; GO:0045333 cellular respiration; GO:0044237 cellular metabolic process; GO:0071704 organic substance metaboli…		GO:0036440 citrate synthase activity; GO:0016746 transferase activity, transferring acyl groups; GO:0046912 transferase activity, transferring acyl groups, acyl groups converted into alkyl on transfer; GO:0003824 catalytic activity; GO:0016740 transferase activity; GO:0004108 citrate (Si)-synthase activity;	K01647	CS; citrate synthase [EC:2.3.3.1]	sce01210 2-Oxocarboxylic acid metabolism - Saccharomyces cerevisiae (budding yeast); sce01230 Biosynthesis of amino acids - Saccharomyces cerevisiae (budding yeast); sce01130 Biosynthesis of antibiotics - Saccharomyces cerevisiae (budding yeast); sce01100 Metabolic pathways - Saccharomyces cerevisiae (budding yeast); sce01110 Biosynthesis of secondary metabolites - Saccharomyces cerevisiae (buddi…	IPR016142;	Citrate synthase-like, large alpha subdomain;
KUI68214.1	putative U6 snRNA-associated Sm-like protein LSm4 [Valsa mali]	5.061	Up	5.03e-05	13.616	0.242	0.411	0.4	1.884	1.709	1.736	0.263	0.395	0.337	1.693	1.545	1.615	nucleus	GO:0006725 cellular aromatic compound metabolic process; GO:0060255 regulation of macromolecule metabolic process; GO:0048519 negative regulation of biological process; GO:0044237 cellular metabolic process; GO:0071704 organic substance metabolic process; GO:0044270 cellular nitrogen compound catabolic process; GO:0000398 mRNA splicing, via spliceosome; GO:0008152 metabolic process; GO:0000377 RN…			K12623	LSM4; U6 snRNA-associated Sm-like protein LSm4	sce03018 RNA degradation - Saccharomyces cerevisiae (budding yeast); sce03040 Spliceosome - Saccharomyces cerevisiae (budding yeast);	IPR034101; IPR001163; IPR010920;	Sm-like protein Lsm4; LSM domain, eukaryotic/archaea-type; LSM domain;
KUI68718.1	Glycolipid 2-alpha-mannosyltransferase 1 [Valsa mali]	5.06	Up	0.000226481	47.382	0.473	0.318	0.297	1.647	1.858	2	0.468	0.307	0.248	1.477	1.59	1.578	extracellular	GO:0006486 protein glycosylation; GO:0043413 macromolecule glycosylation; GO:0009101 glycoprotein biosynthetic process; GO:0044763 single-organism cellular process; GO:0044267 cellular protein metabolic process; GO:0009100 glycoprotein metabolic process; GO:0044699 single-organism process; GO:0009058 biosynthetic process; GO:0044238 primary metabolic process; GO:0044237 cellular metabolic process…	GO:0016020 membrane;	GO:0016757 transferase activity, transferring glycosyl groups; GO:0000030 mannosyltransferase activity; GO:0016758 transferase activity, transferring hexosyl groups; GO:0003824 catalytic activity; GO:0016740 transferase activity;	K10967	KTR1_3; alpha 1,2-mannosyltransferase [EC:2.4.1.-]	sce00514 Other types of O-glycan biosynthesis - Saccharomyces cerevisiae (budding yeast);	IPR029044;	Nucleotide-diphospho-sugar transferases;
KUI73864.1	"Aspartate aminotransferase, mitochondrial [Valsa mali]"	5.053	Up	7.73e-06	46.218	0.358	0.428	0.403	2.099	1.93	1.979	0.311	0.37	0.405	1.306	1.328	1.338	mitochondria	GO:0044281 small molecule metabolic process; GO:0044763 single-organism cellular process; GO:0006807 nitrogen compound metabolic process; GO:0044699 single-organism process; GO:0009058 biosynthetic process; GO:0044238 primary metabolic process; GO:0044237 cellular metabolic process; GO:0071704 organic substance metabolic process; GO:0008152 metabolic process; GO:0006520 cellular amino acid metabo…		GO:0097159 organic cyclic compound binding; GO:1901363 heterocyclic compound binding; GO:0016769 transferase activity, transferring nitrogenous groups; GO:0003824 catalytic activity; GO:0005488 binding; GO:0043167 ion binding; GO:0043168 anion binding; GO:0008483 transaminase activity; GO:0016740 transferase activity; GO:0048037 cofactor binding; GO:0030170 pyridoxal phosphate binding;	K14455	GOT2; aspartate aminotransferase, mitochondrial [EC:2.6.1.1]	sce00360 Phenylalanine metabolism - Saccharomyces cerevisiae (budding yeast); sce00330 Arginine and proline metabolism - Saccharomyces cerevisiae (budding yeast); sce01210 2-Oxocarboxylic acid metabolism - Saccharomyces cerevisiae (budding yeast); sce00400 Phenylalanine, tyrosine and tryptophan biosynthesis - Saccharomyces cerevisiae (budding yeast); sce01230 Biosynthesis of amino acids - Sacchar…	IPR015424; IPR004839; IPR015421;	Pyridoxal phosphate-dependent transferase; Aminotransferase, class I/classII; Pyridoxal phosphate-dependent transferase, major region, subdomain 1;
KUI73546.1	Nascent polypeptide-associated complex subunit alpha [Valsa mali]	5.049	Up	2.99e-07	22.129	0.423	0.36	0.391	1.96	2.006	1.961	0.373	0.289	0.374	1.33	1.44	1.398	nucleus				K03626			IPR002715;	Nascent polypeptide-associated complex NAC domain;
KUI71566.1	Elongation factor 1-gamma 1 [Valsa mali]	5.045	Up	7.92e-08	46.735	0.381	0.354	0.37	1.833	1.881	1.861	0.303	0.263	0.311	1.536	1.557	1.577	cytoplasm	GO:0006518 peptide metabolic process; GO:0006414 translational elongation; GO:0043043 peptide biosynthetic process; GO:0044267 cellular protein metabolic process; GO:0006807 nitrogen compound metabolic process; GO:0009058 biosynthetic process; GO:0043603 cellular amide metabolic process; GO:0044238 primary metabolic process; GO:1901566 organonitrogen compound biosynthetic process; GO:1901576 orga…		GO:0097159 organic cyclic compound binding; GO:1901363 heterocyclic compound binding; GO:0003723 RNA binding; GO:0008135 translation factor activity, RNA binding; GO:0005515 protein binding; GO:0003746 translation elongation factor activity; GO:0005488 binding; GO:0003676 nucleic acid binding;	K03233			IPR004046; IPR010987; IPR001662; IPR004045; IPR012336;	Glutathione S-transferase, C-terminal; Glutathione S-transferase, C-terminal-like; Translation elongation factor EF1B, gamma chain, conserved; Glutathione S-transferase, N-terminal; Thioredoxin-like fold;
KUI73254.1	hypothetical protein VM1G_09128 [Valsa mali]	5.001	Up	4e-07	27.898	0.37	0.361	0.404	1.933	1.872	1.871	0.326	0.345	0.411	1.457	1.497	1.423	mitochondria	GO:0043632 modification-dependent macromolecule catabolic process; GO:0051603 proteolysis involved in cellular protein catabolic process; GO:0044265 cellular macromolecule catabolic process; GO:0044257 cellular protein catabolic process; GO:0019941 modification-dependent protein catabolic process; GO:0044267 cellular protein metabolic process; GO:0006511 ubiquitin-dependent protein catabolic proc…	GO:0019773 proteasome core complex, alpha-subunit complex; GO:1902494 catalytic complex; GO:0000502 proteasome complex; GO:0044464 cell part; GO:0005622 intracellular; GO:0005839 proteasome core complex; GO:0032991 macromolecular complex; GO:0044424 intracellular part; GO:1905368 peptidase complex; GO:0005623 cell; GO:0043234 protein complex; GO:1905369 endopeptidase complex;	GO:0004175 endopeptidase activity; GO:0004298 threonine-type endopeptidase activity; GO:0008233 peptidase activity; GO:0070003 threonine-type peptidase activity; GO:0003824 catalytic activity; GO:0070011 peptidase activity, acting on L-amino acid peptides; GO:0016787 hydrolase activity;	K02728	PSMA4; 20S proteasome subunit alpha 3 [EC:3.4.25.1]	sce03050 Proteasome - Saccharomyces cerevisiae (budding yeast);	IPR000426; IPR029055;	Proteasome alpha-subunit, N-terminal domain; Nucleophile aminohydrolases, N-terminal;
KUI74469.1	"Malate synthase, glyoxysomal [Valsa mali]"	4.984	Up	3.38e-06	61.026	0.384	0.441	0.498	2.263	2.189	2.142	0.375	0.372	0.473	1.07	1.13	1.117	peroxisome	GO:0006097 glyoxylate cycle; GO:0044281 small molecule metabolic process; GO:0044763 single-organism cellular process; GO:0006081 cellular aldehyde metabolic process; GO:0044699 single-organism process; GO:0044238 primary metabolic process; GO:0005975 carbohydrate metabolic process; GO:0044237 cellular metabolic process; GO:0071704 organic substance metabolic process; GO:0044723 single-organism c…		GO:0004474 malate synthase activity; GO:0016746 transferase activity, transferring acyl groups; GO:0003824 catalytic activity; GO:0016740 transferase activity; GO:0046912 transferase activity, transferring acyl groups, acyl groups converted into alkyl on transfer;	K01638	aceB; malate synthase [EC:2.3.3.9]	sce00630 Glyoxylate and dicarboxylate metabolism - Saccharomyces cerevisiae (budding yeast); sce00620 Pyruvate metabolism - Saccharomyces cerevisiae (budding yeast); sce01110 Biosynthesis of secondary metabolites - Saccharomyces cerevisiae (budding yeast); sce01200 Carbon metabolism - Saccharomyces cerevisiae (budding yeast); sce01100 Metabolic pathways - Saccharomyces cerevisiae (budding yeast);	IPR011076;	Malate synthase-like;
KUI72521.1	hypothetical protein VM1G_08408 [Valsa mali]	4.983	Up	1.33e-08	75.569	0.356	0.38	0.389	1.872	1.871	1.863	0.343	0.297	0.348	1.514	1.556	1.517	mitochondria			GO:0016801 hydrolase activity, acting on ether bonds; GO:0008233 peptidase activity; GO:0046914 transition metal ion binding; GO:0004463 leukotriene-A4 hydrolase activity; GO:0003824 catalytic activity; GO:0005488 binding; GO:0043167 ion binding; GO:0070011 peptidase activity, acting on L-amino acid peptides; GO:0046872 metal ion binding; GO:0043169 cation binding; GO:0016787 hydrolase activity; …	K01254	LTA4H; leukotriene-A4 hydrolase [EC:3.3.2.6]	sce00590 Arachidonic acid metabolism - Saccharomyces cerevisiae (budding yeast); sce01100 Metabolic pathways - Saccharomyces cerevisiae (budding yeast);	IPR014782; IPR015211; IPR016024;	Peptidase M1, membrane alanine aminopeptidase, N-terminal; Peptidase M1, leukotriene A4 hydrolase/aminopeptidase C-terminal; Armadillo-type fold;
KUI64835.1	Triosephosphate isomerase [Valsa mali]	4.981	Up	6.13e-06	27.035	0.315	0.485	0.378	1.964	1.954	1.95	0.301	0.362	0.295	1.346	1.311	1.458	mitochondria	GO:0006757 ATP generation from ADP; GO:0009116 nucleoside metabolic process; GO:0042278 purine nucleoside metabolic process; GO:0006165 nucleoside diphosphate phosphorylation; GO:0046031 ADP metabolic process; GO:0019362 pyridine nucleotide metabolic process; GO:0006096 glycolytic process; GO:0009167 purine ribonucleoside monophosphate metabolic process; GO:0009117 nucleotide metabolic process; G…		GO:0016853 isomerase activity; GO:0016860 intramolecular oxidoreductase activity; GO:0004807 triose-phosphate isomerase activity; GO:0003824 catalytic activity; GO:0016861 intramolecular oxidoreductase activity, interconverting aldoses and ketoses;	K01803	TPI; triosephosphate isomerase (TIM) [EC:5.3.1.1]	sce00010 Glycolysis / Gluconeogenesis - Saccharomyces cerevisiae (budding yeast); sce00051 Fructose and mannose metabolism - Saccharomyces cerevisiae (budding yeast); sce01230 Biosynthesis of amino acids - Saccharomyces cerevisiae (budding yeast); sce00562 Inositol phosphate metabolism - Saccharomyces cerevisiae (budding yeast); sce01130 Biosynthesis of antibiotics - Saccharomyces cerevisiae (bud…	IPR013785;	Aldolase-type TIM barrel;
KUI70408.1	hypothetical protein VM1G_06424 [Valsa mali]	4.978	Up	0.000419419	55.467	0.339	0.548	0.233	1.946	1.655	1.974	0.29	0.451	0.213	1.513	1.408	1.694	cytoplasm	GO:0050794 regulation of cellular process; GO:0042592 homeostatic process; GO:0065008 regulation of biological quality; GO:0050789 regulation of biological process; GO:0045454 cell redox homeostasis; GO:0044763 single-organism cellular process; GO:0019725 cellular homeostasis; GO:0044699 single-organism process; GO:0009987 cellular process; GO:0065007 biological regulation;			K09584	PDIA6; protein disulfide-isomerase A6 [EC:5.3.4.1]	sce04141 Protein processing in endoplasmic reticulum - Saccharomyces cerevisiae (budding yeast);	IPR012336; IPR013766;	Thioredoxin-like fold; Thioredoxin domain;
KUI70278.1	Heat shock protein SSB [Valsa mali]	4.972	Up	5.68e-08	66.804	0.371	0.364	0.374	1.865	1.832	1.817	0.31	0.308	0.354	1.535	1.515	1.555	cytoplasm				K03283	HSPA1_8; heat shock 70kDa protein 1/8	sce04141 Protein processing in endoplasmic reticulum - Saccharomyces cerevisiae (budding yeast); sce04213 Longevity regulating pathway - multiple species - Saccharomyces cerevisiae (budding yeast); sce03040 Spliceosome - Saccharomyces cerevisiae (budding yeast); sce04144 Endocytosis - Saccharomyces cerevisiae (budding yeast);	IPR029048; IPR029047;	Heat shock protein 70kD, C-terminal domain; Heat shock protein 70kD, peptide-binding domain;
KUI65574.1	hypothetical protein VM1G_00545 [Valsa mali]	4.957	Up	0.000396791	60.313	0.495	0.403	0.254	1.724	1.856	2.131	0.49	0.312	0.185	1.338	1.506	1.571	mitochondria	GO:0044699 single-organism process; GO:0008152 metabolic process; GO:0055114 oxidation-reduction process; GO:0044710 single-organism metabolic process;		GO:0097159 organic cyclic compound binding; GO:1901363 heterocyclic compound binding; GO:0016614 oxidoreductase activity, acting on CH-OH group of donors; GO:1901265 nucleoside phosphate binding; GO:0050660 flavin adenine dinucleotide binding; GO:0003824 catalytic activity; GO:0005488 binding; GO:0043167 ion binding; GO:0043168 anion binding; GO:0000166 nucleotide binding; GO:0048037 cofactor bin…	K21618	DLD3; (R)-2-hydroxyglutarate---pyruvate transhydrogenase [EC:1.1.99.40]	sce00620 Pyruvate metabolism - Saccharomyces cerevisiae (budding yeast);	IPR016166; IPR016171; IPR004113; IPR016169; IPR016164; IPR016167; IPR006094;	FAD-binding, type 2; Vanillyl-alcohol oxidase, C-terminal subdomain 2; FAD-linked oxidase, C-terminal; CO dehydrogenase flavoprotein-like, FAD-binding, subdomain 2; FAD-linked oxidase-like, C-terminal; FAD-binding, type 2, subdomain 1; FAD linked oxidase, N-terminal;
KUI71093.1	"Homocitrate synthase, mitochondrial [Valsa mali]"	4.933	Up	0.000546709	45.284	0.226	0.414	0.486	2.086	1.807	1.662	0.105	0.333	0.432	1.686	1.519	1.502	cytoplasm	GO:0016053 organic acid biosynthetic process; GO:0009066 aspartate family amino acid metabolic process; GO:0044699 single-organism process; GO:0009058 biosynthetic process; GO:1901566 organonitrogen compound biosynthetic process; GO:0044237 cellular metabolic process; GO:0071704 organic substance metabolic process; GO:0008152 metabolic process; GO:0006520 cellular amino acid metabolic process; GO…		GO:0016746 transferase activity, transferring acyl groups; GO:0004410 homocitrate synthase activity; GO:0003824 catalytic activity; GO:0016740 transferase activity; GO:0046912 transferase activity, transferring acyl groups, acyl groups converted into alkyl on transfer;	K01655	LYS21; homocitrate synthase [EC:2.3.3.14]	sce01210 2-Oxocarboxylic acid metabolism - Saccharomyces cerevisiae (budding yeast); sce00620 Pyruvate metabolism - Saccharomyces cerevisiae (budding yeast); sce01230 Biosynthesis of amino acids - Saccharomyces cerevisiae (budding yeast); sce01130 Biosynthesis of antibiotics - Saccharomyces cerevisiae (budding yeast); sce00300 Lysine biosynthesis - Saccharomyces cerevisiae (budding yeast); sce011…	IPR013785; IPR000891;	Aldolase-type TIM barrel; Pyruvate carboxyltransferase;
KUI67272.1	SWI/SNF and RSC complexes subunit ssr3 [Valsa mali]	4.927	Up	0.000198679	55.18		0.401	0.397		1.988	1.944		0.349	0.318		1.358	1.462	nucleus			GO:0005515 protein binding; GO:0005488 binding;	K11650			IPR003121; IPR019835;	SWIB/MDM2 domain; SWIB domain;
KUI63576.1	Catalase-peroxidase [Valsa mali]	4.926	Up	2.18e-06	88.26	0.438	0.393	0.378	1.921	2.039	1.995	0.39	0.363	0.398	1.331	1.316	1.297	mitochondria	GO:0008152 metabolic process; GO:0006950 response to stress; GO:0055114 oxidation-reduction process; GO:0044710 single-organism metabolic process; GO:0006979 response to oxidative stress; GO:0044699 single-organism process; GO:0050896 response to stimulus;		GO:0097159 organic cyclic compound binding; GO:1901363 heterocyclic compound binding; GO:0020037 heme binding; GO:0003824 catalytic activity; GO:0005488 binding; GO:0016209 antioxidant activity; GO:0004096 catalase activity; GO:0004601 peroxidase activity; GO:0046906 tetrapyrrole binding; GO:0016491 oxidoreductase activity; GO:0016684 oxidoreductase activity, acting on peroxide as acceptor;	K03782			IPR002016;	Haem peroxidase, plant/fungal/bacterial;
KUI73422.1	6-hydroxy-D-nicotine oxidase [Valsa mali]	4.898	Up	0.00567113	56.504	0.467	0.301		1.804	1.958		0.4	0.322		1.406	1.505		cytoplasm	GO:0044699 single-organism process; GO:0008152 metabolic process; GO:0055114 oxidation-reduction process; GO:0044710 single-organism metabolic process;		GO:0097159 organic cyclic compound binding; GO:1901363 heterocyclic compound binding; GO:0016614 oxidoreductase activity, acting on CH-OH group of donors; GO:1901265 nucleoside phosphate binding; GO:0050660 flavin adenine dinucleotide binding; GO:0003824 catalytic activity; GO:0005488 binding; GO:0043167 ion binding; GO:0043168 anion binding; GO:0000166 nucleotide binding; GO:0048037 cofactor bin…				IPR016166; IPR016169; IPR006094; IPR016167;	FAD-binding, type 2; CO dehydrogenase flavoprotein-like, FAD-binding, subdomain 2; FAD linked oxidase, N-terminal; FAD-binding, type 2, subdomain 1;
KUI65661.1	Elongation factor 1-alpha [Valsa mali]	4.886	Up	1.13e-05	50.062	0.355	0.404	0.372	1.925	1.745	1.856	0.32	0.375	0.355	1.472	1.508	1.501	cytoplasm	GO:0006518 peptide metabolic process; GO:0006414 translational elongation; GO:0043043 peptide biosynthetic process; GO:0044267 cellular protein metabolic process; GO:0006807 nitrogen compound metabolic process; GO:0009058 biosynthetic process; GO:0043603 cellular amide metabolic process; GO:0044238 primary metabolic process; GO:1901566 organonitrogen compound biosynthetic process; GO:1901576 orga…	GO:0044424 intracellular part; GO:0005623 cell; GO:0044464 cell part; GO:0005622 intracellular; GO:0005737 cytoplasm;	GO:0003723 RNA binding; GO:1901265 nucleoside phosphate binding; GO:0003746 translation elongation factor activity; GO:0001882 nucleoside binding; GO:0043167 ion binding; GO:0016817 hydrolase activity, acting on acid anhydrides; GO:0016787 hydrolase activity; GO:0000166 nucleotide binding; GO:0017111 nucleoside-triphosphatase activity; GO:1901363 heterocyclic compound binding; GO:0097159 organic …	K03231	EEF1A; elongation factor 1-alpha	sce03013 RNA transport - Saccharomyces cerevisiae (budding yeast);	IPR004160; IPR004161; IPR009001; IPR027417; IPR000795; IPR009000;	Translation elongation factor EFTu/EF1A, C-terminal; Translation elongation factor EFTu-like, domain 2; Translation elongation factor EF1A/initiation factor IF2gamma, C-terminal; P-loop containing nucleoside triphosphate hydrolase; Transcription factor, GTP-binding domain; Translation protein, beta-barrel domain;
KUI68261.1	Eukaryotic translation initiation factor 2 subunit alpha [Valsa mali]	4.882	Up	4.28e-05	35.169	0.296	0.428	0.399	1.95	1.797	1.735	0.217	0.338	0.449	1.525	1.485	1.497	nucleus			GO:0097159 organic cyclic compound binding; GO:1901363 heterocyclic compound binding; GO:0008135 translation factor activity, RNA binding; GO:0003723 RNA binding; GO:0005488 binding; GO:0003676 nucleic acid binding; GO:0003743 translation initiation factor activity;	K03237	EIF2S1; translation initiation factor 2 subunit 1	sce04141 Protein processing in endoplasmic reticulum - Saccharomyces cerevisiae (budding yeast); sce04138 Autophagy - yeast - Saccharomyces cerevisiae (budding yeast); sce03013 RNA transport - Saccharomyces cerevisiae (budding yeast);	IPR024054; IPR012340; IPR003029; IPR022967; IPR024055;	Translation initiation factor 2, alpha subunit, middle domain; Nucleic acid-binding, OB-fold; S1 domain; RNA-binding domain, S1; Translation initiation factor 2, alpha subunit, C-terminal;
KUI66186.1	Phosphoglucomutase [Valsa mali]	4.874	Up	1.86e-06	59.833	0.407	0.366	0.418	1.896	2	1.909	0.354	0.311	0.358	1.395	1.481	1.446	cytoplasm	GO:0008152 metabolic process; GO:0005975 carbohydrate metabolic process; GO:0044238 primary metabolic process; GO:0071704 organic substance metabolic process;		GO:0000287 magnesium ion binding; GO:0016853 isomerase activity; GO:0003824 catalytic activity; GO:0005488 binding; GO:0016868 intramolecular transferase activity, phosphotransferases; GO:0043167 ion binding; GO:0046872 metal ion binding; GO:0043169 cation binding; GO:0016866 intramolecular transferase activity;	K01835	pgm; phosphoglucomutase [EC:5.4.2.2]	sce00520 Amino sugar and nucleotide sugar metabolism - Saccharomyces cerevisiae (budding yeast); sce00010 Glycolysis / Gluconeogenesis - Saccharomyces cerevisiae (budding yeast); sce00500 Starch and sucrose metabolism - Saccharomyces cerevisiae (budding yeast); sce01130 Biosynthesis of antibiotics - Saccharomyces cerevisiae (budding yeast); sce01100 Metabolic pathways - Saccharomyces cerevisiae (…	IPR005843; IPR005846; IPR005845; IPR016055; IPR005844;	Alpha-D-phosphohexomutase, C-terminal; Alpha-D-phosphohexomutase, alpha/beta/alpha domain III; Alpha-D-phosphohexomutase, alpha/beta/alpha domain II; Alpha-D-phosphohexomutase, alpha/beta/alpha I/II/III; Alpha-D-phosphohexomutase, alpha/beta/alpha domain I;
KUI69357.1	Protein transport protein sec13 [Valsa mali]	4.871	Up	6.66e-07	33.229	0.401	0.357	0.397	1.831	1.91	1.885	0.356	0.316	0.253	1.479	1.511	1.577	cytoplasm,nucleus			GO:0005515 protein binding; GO:0005488 binding;	K14004	SEC13; protein transport protein SEC13	sce04141 Protein processing in endoplasmic reticulum - Saccharomyces cerevisiae (budding yeast); sce03013 RNA transport - Saccharomyces cerevisiae (budding yeast);	IPR017986; IPR015943;	WD40-repeat-containing domain; WD40/YVTN repeat-like-containing domain;
KUI71060.1	Putative nitroreductase HBN1 [Valsa mali]	4.856	Up	2.53e-06	27.286	0.355	0.384	0.284	1.654	1.63	1.684	0.298	0.341	0.25	1.79	1.749	1.86	mitochondria	GO:0033554 cellular response to stress; GO:0051716 cellular response to stimulus; GO:0042221 response to chemical; GO:0006950 response to stress; GO:0006979 response to oxidative stress; GO:0034599 cellular response to oxidative stress; GO:0050896 response to stimulus; GO:0009987 cellular process; GO:0070887 cellular response to chemical stimulus;		GO:0016651 oxidoreductase activity, acting on NAD(P)H; GO:0003824 catalytic activity; GO:0016657 oxidoreductase activity, acting on NAD(P)H, nitrogenous group as acceptor; GO:0016491 oxidoreductase activity;	K07078			IPR000415; IPR033877; IPR029479;	Nitroreductase-like; Nitroreductase Frm2/Hbn1-like; Nitroreductase;
KUI67373.1	Fructose-bisphosphate aldolase [Valsa mali]	4.855	Up	4.23e-07	39.499	0.401	0.416	0.36	1.933	1.91	1.871	0.295	0.3	0.29	1.438	1.43	1.416	cytoplasm	GO:0006757 ATP generation from ADP; GO:0009116 nucleoside metabolic process; GO:0042278 purine nucleoside metabolic process; GO:0006165 nucleoside diphosphate phosphorylation; GO:0046031 ADP metabolic process; GO:0019362 pyridine nucleotide metabolic process; GO:0006096 glycolytic process; GO:0009167 purine ribonucleoside monophosphate metabolic process; GO:0009117 nucleotide metabolic process; G…		GO:0004332 fructose-bisphosphate aldolase activity; GO:0046914 transition metal ion binding; GO:0003824 catalytic activity; GO:0005488 binding; GO:0016830 carbon-carbon lyase activity; GO:0043167 ion binding; GO:0016829 lyase activity; GO:0046872 metal ion binding; GO:0043169 cation binding; GO:0008270 zinc ion binding; GO:0016832 aldehyde-lyase activity;	K01624	FBA; fructose-bisphosphate aldolase, class II [EC:4.1.2.13]	sce00680 Methane metabolism - Saccharomyces cerevisiae (budding yeast); sce00010 Glycolysis / Gluconeogenesis - Saccharomyces cerevisiae (budding yeast); sce00051 Fructose and mannose metabolism - Saccharomyces cerevisiae (budding yeast); sce01230 Biosynthesis of amino acids - Saccharomyces cerevisiae (budding yeast); sce01130 Biosynthesis of antibiotics - Saccharomyces cerevisiae (budding yeast)…	IPR013785;	Aldolase-type TIM barrel;
KUI70737.1	Histidine biosynthesis trifunctional protein [Valsa mali]	4.847	Up	4.54e-06	92.531	0.444	0.389	0.344	1.84	1.908	1.957	0.397	0.332	0.277	1.398	1.456	1.51	cytoplasm	GO:0006725 cellular aromatic compound metabolic process; GO:0016053 organic acid biosynthetic process; GO:0052803 imidazole-containing compound metabolic process; GO:0044699 single-organism process; GO:0009058 biosynthetic process; GO:0000105 histidine biosynthetic process; GO:1901566 organonitrogen compound biosynthetic process; GO:0044237 cellular metabolic process; GO:0071704 organic substance…		GO:1901265 nucleoside phosphate binding; GO:0043167 ion binding; GO:0004635 phosphoribosyl-AMP cyclohydrolase activity; GO:0016817 hydrolase activity, acting on acid anhydrides; GO:0016787 hydrolase activity; GO:0000166 nucleotide binding; GO:0008270 zinc ion binding; GO:0019238 cyclohydrolase activity; GO:0004399 histidinol dehydrogenase activity; GO:0048037 cofactor binding; GO:0016491 oxidored…	K14152	HIS4; phosphoribosyl-ATP pyrophosphohydrolase / phosphoribosyl-AMP cyclohydrolase / histidinol dehydrogenase [EC:3.6.1.31 3.5.4.19 1.1.1.23]	sce00340 Histidine metabolism - Saccharomyces cerevisiae (budding yeast); sce01110 Biosynthesis of secondary metabolites - Saccharomyces cerevisiae (budding yeast); sce01230 Biosynthesis of amino acids - Saccharomyces cerevisiae (budding yeast); sce01100 Metabolic pathways - Saccharomyces cerevisiae (budding yeast);	IPR016161; IPR002496;	Aldehyde/histidinol dehydrogenase; Phosphoribosyl-AMP cyclohydrolase domain;
KUI72054.1	Sec14 cytosolic factor [Valsa mali]	4.846	Up	3.04e-05	38.264	0.312	0.387	0.452	1.958	1.861	1.759	0.237	0.292	0.427	1.54	1.489	1.442	cytoplasm	GO:0006810 transport; GO:0051179 localization; GO:0051234 establishment of localization;	GO:0005623 cell; GO:0005622 intracellular; GO:0044464 cell part;	GO:0005215 transporter activity;				IPR001251; IPR011074;	CRAL-TRIO lipid binding domain; CRAL/TRIO, N-terminal domain;
KUI71112.1	hypothetical protein VM1G_07288 [Valsa mali]	4.831	Up	1.18e-06	80.188	0.35	0.353	0.417	1.817	1.831	1.763	0.32	0.321	0.387	1.523	1.556	1.492	cytoplasm	GO:0006457 protein folding; GO:0006950 response to stress; GO:0050896 response to stimulus; GO:0009987 cellular process;		GO:0005524 ATP binding; GO:1901265 nucleoside phosphate binding; GO:0001882 nucleoside binding; GO:0043167 ion binding; GO:0005515 protein binding; GO:0000166 nucleotide binding; GO:0097159 organic cyclic compound binding; GO:1901363 heterocyclic compound binding; GO:0032549 ribonucleoside binding; GO:0097367 carbohydrate derivative binding; GO:0032553 ribonucleotide binding; GO:0005488 binding; …	K04079	HSP90A; molecular chaperone HtpG	sce04141 Protein processing in endoplasmic reticulum - Saccharomyces cerevisiae (budding yeast);	IPR020575; IPR020568; IPR003594;	Heat shock protein Hsp90, N-terminal; Ribosomal protein S5 domain 2-type fold; Histidine kinase-like ATPase, C-terminal domain;
KUI71746.1	"Cytochrome c oxidase subunit 6, mitochondrial [Valsa mali]"	4.83	Up	0.000219006	17.45	0.394	0.268	0.507	1.915	2.027	1.704	0.296	0.173	0.496	1.483	1.6	1.377	mitochondria		GO:0016020 membrane; GO:0043229 intracellular organelle; GO:0044429 mitochondrial part; GO:0031090 organelle membrane; GO:0031967 organelle envelope; GO:0044446 intracellular organelle part; GO:0005737 cytoplasm; GO:0044424 intracellular part; GO:0005623 cell; GO:0044422 organelle part; GO:0005739 mitochondrion; GO:0005740 mitochondrial envelope; GO:0043231 intracellular membrane-bounded organell…	GO:0015075 ion transmembrane transporter activity; GO:0022892 substrate-specific transporter activity; GO:0015077 monovalent inorganic cation transmembrane transporter activity; GO:0016676 oxidoreductase activity, acting on a heme group of donors, oxygen as acceptor; GO:0016675 oxidoreductase activity, acting on a heme group of donors; GO:0015078 hydrogen ion transmembrane transporter activity; G…	K02264	COX5A; cytochrome c oxidase subunit 5a	sce01100 Metabolic pathways - Saccharomyces cerevisiae (budding yeast); sce00190 Oxidative phosphorylation - Saccharomyces cerevisiae (budding yeast);
KUI66179.1	hypothetical protein VM1G_01448 [Valsa mali]	4.827	Up	0.00284619	58.867	0.317	0.412		1.817	1.702		0.209	0.412		1.742	1.533		mitochondria							IPR032710;	NTF2-like domain;
KUI73936.1	Pectinesterase [Valsa mali]	4.821	Up	0.000118862	34.419	0.304	0.374	0.465	1.985	1.838	1.687	0.185	0.287	0.39	1.621	1.574	1.542	extracellular	GO:0071554 cell wall organization or biogenesis; GO:0016043 cellular component organization; GO:0071555 cell wall organization; GO:0045229 external encapsulating structure organization; GO:0009987 cellular process; GO:0071840 cellular component organization or biogenesis; GO:0042545 cell wall modification;	GO:0005618 cell wall; GO:0030312 external encapsulating structure; GO:0005623 cell; GO:0044464 cell part; GO:0071944 cell periphery;	GO:0016787 hydrolase activity; GO:0052689 carboxylic ester hydrolase activity; GO:0003824 catalytic activity; GO:0030599 pectinesterase activity; GO:0016788 hydrolase activity, acting on ester bonds;	K01051			IPR011050; IPR000070; IPR012334;	0
KUI70788.1	"Peptidyl-prolyl cis-trans isomerase, mitochondrial [Valsa mali]"	4.798	Up	4.68e-06	26.275	0.464	0.384	0.372	1.908	1.923	2.022	0.405	0.315	0.327	1.325	1.446	1.418	mitochondria	GO:0044267 cellular protein metabolic process; GO:0044238 primary metabolic process; GO:0018208 peptidyl-proline modification; GO:0000413 protein peptidyl-prolyl isomerization; GO:0044237 cellular metabolic process; GO:0071704 organic substance metabolic process; GO:0006457 protein folding; GO:0018193 peptidyl-amino acid modification; GO:0008152 metabolic process; GO:0044260 cellular macromolecul…		GO:0003755 peptidyl-prolyl cis-trans isomerase activity; GO:0016853 isomerase activity; GO:0003824 catalytic activity; GO:0016859 cis-trans isomerase activity;	K01802			IPR002130; IPR029000;	Cyclophilin-type peptidyl-prolyl cis-trans isomerase domain; Cyclophilin-like domain;
KUI66506.1	60S acidic ribosomal protein P2 [Valsa mali]	4.796	Up	0.000137657	11.156	0.514	0.315	0.319	1.706	1.827	1.973	0.435	0.23	0.314	1.454	1.614	1.559	cytoplasm	GO:0006518 peptide metabolic process; GO:0006414 translational elongation; GO:0043043 peptide biosynthetic process; GO:0044267 cellular protein metabolic process; GO:0006807 nitrogen compound metabolic process; GO:0009058 biosynthetic process; GO:0043603 cellular amide metabolic process; GO:0044238 primary metabolic process; GO:1901566 organonitrogen compound biosynthetic process; GO:1901576 orga…	GO:0005840 ribosome; GO:0043226 organelle; GO:0043229 intracellular organelle; GO:0043232 intracellular non-membrane-bounded organelle; GO:0044464 cell part; GO:0005622 intracellular; GO:0005737 cytoplasm; GO:0032991 macromolecular complex; GO:0044424 intracellular part; GO:1990904 ribonucleoprotein complex; GO:0005623 cell; GO:0030529 intracellular ribonucleoprotein complex; GO:0044444 cytoplasm…	GO:0003735 structural constituent of ribosome; GO:0005198 structural molecule activity;	K02943	RP-LP2; large subunit ribosomal protein LP2	sce03010 Ribosome - Saccharomyces cerevisiae (budding yeast);
KUI69852.1	hypothetical protein VM1G_05429 [Valsa mali]	4.794	Up	0.00207737	19.475	0.323	0.314	0.577	2.098	2.176	1.546	0.295	0.161	0.529	1.379	1.437	1.307	nucleus
KUI73573.1	putative quinone oxidoreductase [Valsa mali]	4.793	Up	0.00985476	38.073	0.457	0.307		1.707	1.955		0.45	0.282		1.451	1.54		mitochondria	GO:0044699 single-organism process; GO:0008152 metabolic process; GO:0055114 oxidation-reduction process; GO:0044710 single-organism metabolic process;		GO:0046914 transition metal ion binding; GO:0003824 catalytic activity; GO:0005488 binding; GO:0043167 ion binding; GO:0046872 metal ion binding; GO:0043169 cation binding; GO:0008270 zinc ion binding; GO:0016491 oxidoreductase activity;	K00344			IPR011032; IPR020843; IPR016040; IPR013154; IPR013149;	GroES-like; Polyketide synthase, enoylreductase domain; NAD(P)-binding domain; Alcohol dehydrogenase, N-terminal; Alcohol dehydrogenase, C-terminal;
KUI74097.1	Versicolorin reductase [Valsa mali]	4.788	Up	5.52e-05	29.365	0.335	0.494	0.518	2.265	2.174	2.01	0.266	0.395	0.435	1.241	1.065	1.175	cytoplasm			GO:0003824 catalytic activity; GO:0016491 oxidoreductase activity;	K00059	fabG; 3-oxoacyl-[acyl-carrier protein] reductase [EC:1.1.1.100]	sce00780 Biotin metabolism - Saccharomyces cerevisiae (budding yeast); sce01212 Fatty acid metabolism - Saccharomyces cerevisiae (budding yeast); sce01040 Biosynthesis of unsaturated fatty acids - Saccharomyces cerevisiae (budding yeast); sce01100 Metabolic pathways - Saccharomyces cerevisiae (budding yeast); sce00061 Fatty acid biosynthesis - Saccharomyces cerevisiae (budding yeast);	IPR016040;	NAD(P)-binding domain;
KUI73823.1	Peroxiredoxin-1 [Valsa mali]	4.786	Up	0.000312373	22.342	0.309	0.493	0.297	1.84	1.552	1.868	0.26	0.507	0.23	1.646	1.481	1.671	cytoplasm	GO:0050794 regulation of cellular process; GO:0042592 homeostatic process; GO:0065008 regulation of biological quality; GO:0008152 metabolic process; GO:0050789 regulation of biological process; GO:0055114 oxidation-reduction process; GO:0044710 single-organism metabolic process; GO:0045454 cell redox homeostasis; GO:0044763 single-organism cellular process; GO:0019725 cellular homeostasis; GO:00…		GO:0016209 antioxidant activity; GO:0003824 catalytic activity; GO:0051920 peroxiredoxin activity; GO:0016491 oxidoreductase activity; GO:0016684 oxidoreductase activity, acting on peroxide as acceptor;	K03386			IPR019479; IPR000866; IPR013766; IPR012336;	Peroxiredoxin, C-terminal; Alkyl hydroperoxide reductase subunit C/ Thiol specific antioxidant; Thioredoxin domain; Thioredoxin-like fold;
KUI66842.1	Cyanide hydratase [Valsa mali]	4.778	Up	2.2e-05	41.473	0.482	0.45	0.392	2.013	2.072	2.241	0.412	0.366	0.279	1.166	1.247	1.25	cytoplasm	GO:0006807 nitrogen compound metabolic process; GO:0008152 metabolic process;		GO:0016787 hydrolase activity; GO:0003824 catalytic activity; GO:0016810 hydrolase activity, acting on carbon-nitrogen (but not peptide) bonds;	K10675			IPR003010;	Carbon-nitrogen hydrolase;
KUI69562.1	Quinone oxidoreductase 2 [Valsa mali]	4.773	Up	0.000528482	35.462	0.418		0.401	1.989		1.92	0.262		0.324	1.426		1.473	cytoplasm							IPR016040; IPR008030;	NAD(P)-binding domain; NmrA-like domain;
KUI72810.1	ADP-ribosylation factor 6 [Valsa mali]	4.764	Up	0.000541727	20.86		0.372	0.364		1.721	1.785		0.422	0.334		1.543	1.61	mitochondria	GO:0050794 regulation of cellular process; GO:0044700 single organism signaling; GO:0051716 cellular response to stimulus; GO:0007165 signal transduction; GO:0050789 regulation of biological process; GO:0007154 cell communication; GO:0035556 intracellular signal transduction; GO:0044699 single-organism process; GO:0007264 small GTPase mediated signal transduction; GO:0023052 signaling; GO:0050896…	GO:0005623 cell; GO:0005622 intracellular; GO:0044464 cell part;	GO:1901265 nucleoside phosphate binding; GO:0001882 nucleoside binding; GO:0043167 ion binding; GO:0000166 nucleotide binding; GO:0097159 organic cyclic compound binding; GO:1901363 heterocyclic compound binding; GO:0032549 ribonucleoside binding; GO:0097367 carbohydrate derivative binding; GO:0032553 ribonucleotide binding; GO:0005488 binding; GO:0032550 purine ribonucleoside binding; GO:0043168…	K07941	ARF6; ADP-ribosylation factor 6	sce04144 Endocytosis - Saccharomyces cerevisiae (budding yeast);	IPR005225; IPR027417;	Small GTP-binding protein domain; P-loop containing nucleoside triphosphate hydrolase;
KUI69475.1	hypothetical protein VM1G_05345 [Valsa mali]	4.763	Up	7.75e-07	32.717	0.436	0.384	0.393	1.883	1.966	1.928	0.302	0.261	0.255	1.466	1.479	1.542	nucleus
KUI67075.1	60S ribosomal protein L27-A [Valsa mali]	4.758	Up	2.24e-07	15.6	0.385	0.434	0.452	2.02	2.03	1.998	0.257	0.299	0.297	1.397	1.339	1.387	mitochondria	GO:0006518 peptide metabolic process; GO:0043043 peptide biosynthetic process; GO:0044267 cellular protein metabolic process; GO:0006807 nitrogen compound metabolic process; GO:0009058 biosynthetic process; GO:0043603 cellular amide metabolic process; GO:0044238 primary metabolic process; GO:1901566 organonitrogen compound biosynthetic process; GO:1901576 organic substance biosynthetic process; G…	GO:0005840 ribosome; GO:0043226 organelle; GO:0043229 intracellular organelle; GO:0043232 intracellular non-membrane-bounded organelle; GO:0044464 cell part; GO:0005622 intracellular; GO:0005737 cytoplasm; GO:0032991 macromolecular complex; GO:0044424 intracellular part; GO:1990904 ribonucleoprotein complex; GO:0005623 cell; GO:0030529 intracellular ribonucleoprotein complex; GO:0044444 cytoplasm…	GO:0003735 structural constituent of ribosome; GO:0005198 structural molecule activity;	K02901	RP-L27e; large subunit ribosomal protein L27e	sce03010 Ribosome - Saccharomyces cerevisiae (budding yeast);	IPR008991; IPR014722;	Translation protein SH3-like domain; Ribosomal protein L2 domain 2;
KUI66435.1	Thioredoxin-like protein 1 [Valsa mali]	4.754	Up	0.000657656	37.734	0.403	0.411		1.896	1.974		0.417	0.271		1.364	1.437		mitochondria	GO:0050794 regulation of cellular process; GO:0065008 regulation of biological quality; GO:0045454 cell redox homeostasis; GO:0044281 small molecule metabolic process; GO:0044763 single-organism cellular process; GO:0019725 cellular homeostasis; GO:0018904 ether metabolic process; GO:0044699 single-organism process; GO:0071704 organic substance metabolic process; GO:0042592 homeostatic process; G…		GO:0015035 protein disulfide oxidoreductase activity; GO:0016667 oxidoreductase activity, acting on a sulfur group of donors; GO:0015036 disulfide oxidoreductase activity; GO:0003824 catalytic activity; GO:0016491 oxidoreductase activity;				IPR012336; IPR013766; IPR008979; IPR010400;	Thioredoxin-like fold; Thioredoxin domain; Galactose-binding domain-like; PITH domain;
KUI68477.1	Elongation factor 1-beta [Valsa mali]	4.75	Up	3.96e-06	25.502	0.4	0.4	0.332	1.755	1.763	1.859	0.384	0.379	0.289	1.502	1.508	1.618	cytoplasm	GO:0006518 peptide metabolic process; GO:0006414 translational elongation; GO:0043043 peptide biosynthetic process; GO:0044267 cellular protein metabolic process; GO:0006807 nitrogen compound metabolic process; GO:0009058 biosynthetic process; GO:0043603 cellular amide metabolic process; GO:0044238 primary metabolic process; GO:1901566 organonitrogen compound biosynthetic process; GO:1901576 orga…	GO:0044464 cell part; GO:0005622 intracellular; GO:0005737 cytoplasm; GO:0032991 macromolecular complex; GO:0044424 intracellular part; GO:0043234 protein complex; GO:0005623 cell; GO:0044444 cytoplasmic part; GO:0005853 eukaryotic translation elongation factor 1 complex;	GO:0097159 organic cyclic compound binding; GO:1901363 heterocyclic compound binding; GO:0003723 RNA binding; GO:0008135 translation factor activity, RNA binding; GO:0003746 translation elongation factor activity; GO:0005488 binding; GO:0003676 nucleic acid binding;	K03232			IPR014717; IPR014038; IPR010987; IPR018940;	Translation elongation factor EF1B/ribosomal protein S6; Translation elongation factor EF1B, beta/delta subunit, guanine nucleotide exchange domain; Glutathione S-transferase, C-terminal-like; Elongation factor 1 beta central acidic region, eukaryote;
KUI66603.1	Pyruvate carboxylase [Valsa mali]	4.742	Up	1.31e-06	130.73	0.367	0.387	0.418	1.86	1.897	1.801	0.307	0.255	0.345	1.488	1.487	1.458	cytoplasm	GO:0016051 carbohydrate biosynthetic process; GO:0019319 hexose biosynthetic process; GO:0044711 single-organism biosynthetic process; GO:0044281 small molecule metabolic process; GO:0044763 single-organism cellular process; GO:0044699 single-organism process; GO:0046364 monosaccharide biosynthetic process; GO:0009058 biosynthetic process; GO:0044238 primary metabolic process; GO:0005975 carbohyd…		GO:0004736 pyruvate carboxylase activity; GO:1901265 nucleoside phosphate binding; GO:0016885 ligase activity, forming carbon-carbon bonds; GO:0016874 ligase activity; GO:1901363 heterocyclic compound binding; GO:0097159 organic cyclic compound binding; GO:0031406 carboxylic acid binding; GO:0032553 ribonucleotide binding; GO:0003824 catalytic activity; GO:0005488 binding; GO:0032550 purine ribon…	K01958	PC; pyruvate carboxylase [EC:6.4.1.1]	sce00620 Pyruvate metabolism - Saccharomyces cerevisiae (budding yeast); sce01200 Carbon metabolism - Saccharomyces cerevisiae (budding yeast); sce01230 Biosynthesis of amino acids - Saccharomyces cerevisiae (budding yeast); sce00020 Citrate cycle (TCA cycle) - Saccharomyces cerevisiae (budding yeast); sce01100 Metabolic pathways - Saccharomyces cerevisiae (budding yeast);	IPR013785; IPR011053; IPR005479; IPR000089; IPR005481; IPR000891; IPR013815; IPR016185; IPR011764; IPR009057; IPR005482; IPR011761; IPR013816; IPR003379; IPR011054;	Aldolase-type TIM barrel; Single hybrid motif; Carbamoyl-phosphate synthetase large subunit-like, ATP-binding domain; Biotin/lipoyl attachment; Biotin carboxylase-like, N-terminal domain; Pyruvate carboxyltransferase; ATP-grasp fold, subdomain 1; Pre-ATP-grasp domain; Biotin carboxylation domain; Homeobox domain-like; Biotin carboxylase, C-terminal; ATP-grasp fold; ATP-grasp fold, subdomain 2; Ca…
KUI65991.1	Proteasome subunit beta type-3 [Valsa mali]	4.726	Up	0.000165987	22.504	0.481	0.38	0.277	1.683	1.735	1.96	0.417	0.342	0.187	1.473	1.603	1.691	cytoplasm	GO:0043632 modification-dependent macromolecule catabolic process; GO:0051603 proteolysis involved in cellular protein catabolic process; GO:0044265 cellular macromolecule catabolic process; GO:0044257 cellular protein catabolic process; GO:0019941 modification-dependent protein catabolic process; GO:0044267 cellular protein metabolic process; GO:0006511 ubiquitin-dependent protein catabolic proc…	GO:1902494 catalytic complex; GO:0000502 proteasome complex; GO:0044464 cell part; GO:0005622 intracellular; GO:0005839 proteasome core complex; GO:0032991 macromolecular complex; GO:0044424 intracellular part; GO:1905368 peptidase complex; GO:0005623 cell; GO:0043234 protein complex; GO:0019774 proteasome core complex, beta-subunit complex; GO:1905369 endopeptidase complex;	GO:0004175 endopeptidase activity; GO:0004298 threonine-type endopeptidase activity; GO:0008233 peptidase activity; GO:0070003 threonine-type peptidase activity; GO:0003824 catalytic activity; GO:0070011 peptidase activity, acting on L-amino acid peptides; GO:0016787 hydrolase activity;	K02735	PSMB3; 20S proteasome subunit beta 3 [EC:3.4.25.1]	sce03050 Proteasome - Saccharomyces cerevisiae (budding yeast);	IPR029055;	Nucleophile aminohydrolases, N-terminal;
KUI64816.1	3-isopropylmalate dehydrogenase [Valsa mali]	4.715	Up	4.37e-06	38.591	0.398	0.333	0.427	1.798	1.882	1.78	0.421	0.354	0.383	1.454	1.539	1.518	cytoplasm	GO:0008652 cellular amino acid biosynthetic process; GO:0016053 organic acid biosynthetic process; GO:0044711 single-organism biosynthetic process; GO:0055114 oxidation-reduction process; GO:0044281 small molecule metabolic process; GO:0009082 branched-chain amino acid biosynthetic process; GO:0044763 single-organism cellular process; GO:0009098 leucine biosynthetic process; GO:0044699 single-org…	GO:0044424 intracellular part; GO:0005623 cell; GO:0044464 cell part; GO:0005622 intracellular; GO:0005737 cytoplasm;	GO:0000287 magnesium ion binding; GO:1901265 nucleoside phosphate binding; GO:0043167 ion binding; GO:0000166 nucleotide binding; GO:0048037 cofactor binding; GO:0016491 oxidoreductase activity; GO:0016614 oxidoreductase activity, acting on CH-OH group of donors; GO:1901363 heterocyclic compound binding; GO:0097159 organic cyclic compound binding; GO:0016616 oxidoreductase activity, acting on the…	K00052	leuB; 3-isopropylmalate dehydrogenase [EC:1.1.1.85]	sce00660 C5-Branched dibasic acid metabolism - Saccharomyces cerevisiae (budding yeast); sce00290 Valine, leucine and isoleucine biosynthesis - Saccharomyces cerevisiae (budding yeast); sce01210 2-Oxocarboxylic acid metabolism - Saccharomyces cerevisiae (budding yeast); sce01110 Biosynthesis of secondary metabolites - Saccharomyces cerevisiae (budding yeast); sce01230 Biosynthesis of amino acids …	IPR024084;	Isopropylmalate dehydrogenase-like domain;
KUI66633.1	Phosphomannomutase [Valsa mali]	4.709	Up	4.69e-05	30.245	0.395	0.328	0.442	1.779	1.965	1.742	0.407	0.295	0.368	1.493	1.5	1.54	cytoplasm	GO:0009226 nucleotide-sugar biosynthetic process; GO:0018130 heterocycle biosynthetic process; GO:0006725 cellular aromatic compound metabolic process; GO:0034654 nucleobase-containing compound biosynthetic process; GO:1901360 organic cyclic compound metabolic process; GO:0006807 nitrogen compound metabolic process; GO:0009058 biosynthetic process; GO:0044238 primary metabolic process; GO:0044237…	GO:0044424 intracellular part; GO:0005623 cell; GO:0044464 cell part; GO:0005622 intracellular; GO:0005737 cytoplasm;	GO:0004615 phosphomannomutase activity; GO:0016853 isomerase activity; GO:0003824 catalytic activity; GO:0016866 intramolecular transferase activity; GO:0016868 intramolecular transferase activity, phosphotransferases;	K17497	PMM; phosphomannomutase [EC:5.4.2.8]	sce00520 Amino sugar and nucleotide sugar metabolism - Saccharomyces cerevisiae (budding yeast); sce01110 Biosynthesis of secondary metabolites - Saccharomyces cerevisiae (budding yeast); sce00051 Fructose and mannose metabolism - Saccharomyces cerevisiae (budding yeast); sce01130 Biosynthesis of antibiotics - Saccharomyces cerevisiae (budding yeast); sce01100 Metabolic pathways - Saccharomyces c…	IPR023214;	HAD-like domain;
KUI64801.1	hypothetical protein VM1G_01241 [Valsa mali]	4.708	Up	1.33e-05	27.5	0.402	0.41	0.345	1.84	1.717	1.89	0.323	0.347	0.237	1.517	1.586	1.638	cytoplasm			GO:0005515 protein binding; GO:0005488 binding;				IPR010987; IPR004045; IPR012336;	Glutathione S-transferase, C-terminal-like; Glutathione S-transferase, N-terminal; Thioredoxin-like fold;
KUI65763.1	"2,4-dichlorophenol 6-monooxygenase [Valsa mali]"	4.707	Up	5.51e-07	68.78	0.394	0.468	0.391	1.951	1.984	1.963	0.349	0.4	0.433	1.392	1.248	1.336	cytoplasm	GO:0044699 single-organism process; GO:0008152 metabolic process; GO:0055114 oxidation-reduction process; GO:0044710 single-organism metabolic process;		GO:0097159 organic cyclic compound binding; GO:1901363 heterocyclic compound binding; GO:1901265 nucleoside phosphate binding; GO:0050660 flavin adenine dinucleotide binding; GO:0003824 catalytic activity; GO:0005488 binding; GO:0043167 ion binding; GO:0043168 anion binding; GO:0000166 nucleotide binding; GO:0048037 cofactor binding; GO:0016491 oxidoreductase activity; GO:0036094 small molecule b…				IPR002938; IPR023753;	FAD-binding domain; FAD/NAD(P)-binding domain;
KUI68631.1	Elongation factor 2 [Valsa mali]	4.705	Up	1e-05	93.826	0.341	0.442	0.406	1.909	1.777	1.908	0.287	0.381	0.318	1.525	1.463	1.497	cytoplasm			GO:1901265 nucleoside phosphate binding; GO:0001882 nucleoside binding; GO:0043167 ion binding; GO:0016817 hydrolase activity, acting on acid anhydrides; GO:0016787 hydrolase activity; GO:0000166 nucleotide binding; GO:0017111 nucleoside-triphosphatase activity; GO:0097159 organic cyclic compound binding; GO:1901363 heterocyclic compound binding; GO:0032549 ribonucleoside binding; GO:0097367 carb…	K03234			IPR027417; IPR000795; IPR005517; IPR005225; IPR000640; IPR004161; IPR020568; IPR014721; IPR009022; IPR009000;	P-loop containing nucleoside triphosphate hydrolase; Transcription factor, GTP-binding domain; Translation elongation factor EFG/EF2, domain IV; Small GTP-binding protein domain; Translation elongation factor EFG, V domain; Translation elongation factor EFTu-like, domain 2; Ribosomal protein S5 domain 2-type fold; Ribosomal protein S5 domain 2-type fold, subgroup; Elongation factor G, III-V domai…
KUI71785.1	Glucan synthesis regulatory protein [Valsa mali]	4.699	Up	0.000681839	57.99		0.394	0.346		1.712	1.765		0.344	0.331		1.607	1.647	mitochondria	GO:0044085 cellular component biogenesis; GO:0071554 cell wall organization or biogenesis; GO:0042546 cell wall biogenesis; GO:0009987 cellular process; GO:0071840 cellular component organization or biogenesis;						IPR018958;	SMI1/KNR4-like domain;
KUI67551.1	hypothetical protein VM1G_03619 [Valsa mali]	4.698	Up	9.12e-06	38.59	0.301	0.462	0.416	1.882	1.832	1.825	0.327	0.385	0.337	1.572	1.399	1.525	nucleus			GO:1901265 nucleoside phosphate binding; GO:0001882 nucleoside binding; GO:0043167 ion binding; GO:0000166 nucleotide binding; GO:0097159 organic cyclic compound binding; GO:1901363 heterocyclic compound binding; GO:0032549 ribonucleoside binding; GO:0097367 carbohydrate derivative binding; GO:0032553 ribonucleotide binding; GO:0005488 binding; GO:0032550 purine ribonucleoside binding; GO:0043168…	K16938			IPR027417; IPR030379;	P-loop containing nucleoside triphosphate hydrolase; Septin-type guanine nucleotide-binding (G) domain;
KUI63887.1	Golgi to ER traffic protein 4 [Valsa mali]	4.693	Up	0.000578265	36.434	0.376	0.385		1.752	1.819		0.364	0.376		1.582	1.484		cytoplasm,nucleus
KUI64841.1	"Cytochrome c oxidase subunit 4, mitochondrial [Valsa mali]"	4.689	Up	3.52e-05	21.015	0.323	0.338	0.482	1.879	1.721	1.76	0.254	0.26	0.388	1.625	1.715	1.467	mitochondria		GO:0043229 intracellular organelle; GO:0044429 mitochondrial part; GO:0031967 organelle envelope; GO:0044446 intracellular organelle part; GO:0005737 cytoplasm; GO:0044424 intracellular part; GO:0005623 cell; GO:0005739 mitochondrion; GO:0044422 organelle part; GO:0043231 intracellular membrane-bounded organelle; GO:0005740 mitochondrial envelope; GO:0043226 organelle; GO:0044464 cell part; GO:00…	GO:0015075 ion transmembrane transporter activity; GO:0022892 substrate-specific transporter activity; GO:0015077 monovalent inorganic cation transmembrane transporter activity; GO:0016676 oxidoreductase activity, acting on a heme group of donors, oxygen as acceptor; GO:0016675 oxidoreductase activity, acting on a heme group of donors; GO:0015078 hydrogen ion transmembrane transporter activity; G…	K02265	COX5B; cytochrome c oxidase subunit 5b	sce01100 Metabolic pathways - Saccharomyces cerevisiae (budding yeast); sce00190 Oxidative phosphorylation - Saccharomyces cerevisiae (budding yeast);
KUI71645.1	Vacuolar protein sorting-associated protein 1 [Valsa mali]	4.676	Up	2.07e-06	77.592	0.36	0.433	0.395	1.878	1.795	1.882	0.32	0.382	0.338	1.524	1.462	1.495	cytoplasm			GO:1901265 nucleoside phosphate binding; GO:0001882 nucleoside binding; GO:0043167 ion binding; GO:0016817 hydrolase activity, acting on acid anhydrides; GO:0016787 hydrolase activity; GO:0000166 nucleotide binding; GO:0017111 nucleoside-triphosphatase activity; GO:0097159 organic cyclic compound binding; GO:1901363 heterocyclic compound binding; GO:0032549 ribonucleoside binding; GO:0097367 carb…	K17065	DNM1L; dynamin 1-like protein [EC:3.6.5.5]	sce04139 Mitophagy - yeast - Saccharomyces cerevisiae (budding yeast);	IPR030381; IPR003130; IPR027417; IPR020850; IPR001401; IPR000375;	Dynamin-type guanine nucleotide-binding (G) domain; Dynamin GTPase effector; P-loop containing nucleoside triphosphate hydrolase; GTPase effector domain; Dynamin, GTPase domain; Dynamin central domain;
KUI66635.1	Argininosuccinate synthase [Valsa mali]	4.671	Up	3.25e-07	46.81	0.422	0.369	0.407	1.897	1.851	1.848	0.358	0.31	0.381	1.406	1.504	1.438	cytoskeleton	GO:0009064 glutamine family amino acid metabolic process; GO:0008652 cellular amino acid biosynthetic process; GO:0006526 arginine biosynthetic process; GO:0016053 organic acid biosynthetic process; GO:0044711 single-organism biosynthetic process; GO:0044281 small molecule metabolic process; GO:0044763 single-organism cellular process; GO:0006525 arginine metabolic process; GO:0044699 single-orga…		GO:0005524 ATP binding; GO:0004055 argininosuccinate synthase activity; GO:1901265 nucleoside phosphate binding; GO:0016874 ligase activity; GO:0001882 nucleoside binding; GO:0043167 ion binding; GO:0000166 nucleotide binding; GO:0016879 ligase activity, forming carbon-nitrogen bonds; GO:0097159 organic cyclic compound binding; GO:1901363 heterocyclic compound binding; GO:0032549 ribonucleoside b…	K01940	argG; argininosuccinate synthase [EC:6.3.4.5]	sce01110 Biosynthesis of secondary metabolites - Saccharomyces cerevisiae (budding yeast); sce01230 Biosynthesis of amino acids - Saccharomyces cerevisiae (budding yeast); sce00220 Arginine biosynthesis - Saccharomyces cerevisiae (budding yeast); sce01130 Biosynthesis of antibiotics - Saccharomyces cerevisiae (budding yeast); sce00250 Alanine, aspartate and glutamate metabolism - Saccharomyces ce…	IPR014729; IPR024074;	Rossmann-like alpha/beta/alpha sandwich fold; Argininosuccinate synthetase, catalytic/multimerisation domain body;
KUI68850.1	hypothetical protein VM1G_04172 [Valsa mali]	4.663	Up	0.00169566	28.734	0.335	0.222	0.682	2.019	2.121	1.638	0.262	0.156	0.392	1.477	1.599	1.38	plasma membrane
KUI74307.1	"Ketol-acid reductoisomerase, mitochondrial [Valsa mali]"	4.656	Up	1.19e-05	42.124	0.348	0.381	0.458	1.912	1.853	1.762	0.29	0.326	0.395	1.537	1.515	1.48	mitochondria	GO:0008652 cellular amino acid biosynthetic process; GO:0016053 organic acid biosynthetic process; GO:0044711 single-organism biosynthetic process; GO:0055114 oxidation-reduction process; GO:0009082 branched-chain amino acid biosynthetic process; GO:0044281 small molecule metabolic process; GO:0044763 single-organism cellular process; GO:0006807 nitrogen compound metabolic process; GO:0044699 sin…		GO:0016614 oxidoreductase activity, acting on CH-OH group of donors; GO:0016616 oxidoreductase activity, acting on the CH-OH group of donors, NAD or NADP as acceptor; GO:0004455 ketol-acid reductoisomerase activity; GO:0003824 catalytic activity; GO:0016491 oxidoreductase activity;	K00053	ilvC; ketol-acid reductoisomerase [EC:1.1.1.86]	sce00290 Valine, leucine and isoleucine biosynthesis - Saccharomyces cerevisiae (budding yeast); sce01210 2-Oxocarboxylic acid metabolism - Saccharomyces cerevisiae (budding yeast); sce01110 Biosynthesis of secondary metabolites - Saccharomyces cerevisiae (budding yeast); sce00770 Pantothenate and CoA biosynthesis - Saccharomyces cerevisiae (budding yeast); sce01230 Biosynthesis of amino acids - …	IPR013116; IPR013328; IPR008927; IPR000506; IPR016040;	Acetohydroxy acid isomeroreductase, NADPH-binding domain; 6-phosphogluconate dehydrogenase, domain 2; 6-phosphogluconate dehydrogenase C-terminal domain-like; Acetohydroxy acid isomeroreductase C-terminal; NAD(P)-binding domain;
KUI68780.1	Glyoxalase 3 [Valsa mali]	4.653	Up	1.38e-05	24.319	0.386	0.471	0.458	2.151	1.966	2.002	0.271	0.414	0.369	1.265	1.199	1.277	cytoplasm							IPR029062; IPR002818;	Class I glutamine amidotransferase-like; DJ-1/PfpI;
KUI73510.1	Putative vacuolar protein sorting-associated protein TDA6 [Valsa mali]	4.652	Up	0.000121674	38.042	0.346	0.404	0.489	2.052	1.971	1.741	0.351	0.37	0.479	1.342	1.349	1.386	extracellular
KUI64990.1	Aldehyde dehydrogenase [Valsa mali]	4.645	Up	1.24e-06	60.023	0.42	0.411	0.434	1.963	2.012	1.901	0.364	0.325	0.405	1.337	1.378	1.352	mitochondria	GO:0044699 single-organism process; GO:0008152 metabolic process; GO:0055114 oxidation-reduction process; GO:0044710 single-organism metabolic process;		GO:0016620 oxidoreductase activity, acting on the aldehyde or oxo group of donors, NAD or NADP as acceptor; GO:0003824 catalytic activity; GO:0016491 oxidoreductase activity; GO:0016903 oxidoreductase activity, acting on the aldehyde or oxo group of donors;	K00129	E1.2.1.5; aldehyde dehydrogenase (NAD(P)+) [EC:1.2.1.5]	sce00360 Phenylalanine metabolism - Saccharomyces cerevisiae (budding yeast); sce00410 beta-Alanine metabolism - Saccharomyces cerevisiae (budding yeast); sce00340 Histidine metabolism - Saccharomyces cerevisiae (budding yeast); sce00010 Glycolysis / Gluconeogenesis - Saccharomyces cerevisiae (budding yeast); sce00350 Tyrosine metabolism - Saccharomyces cerevisiae (budding yeast); sce01110 Biosyn…	IPR016161; IPR015590; IPR016162; IPR016163;	Aldehyde/histidinol dehydrogenase; Aldehyde dehydrogenase domain; Aldehyde dehydrogenase N-terminal domain; Aldehyde dehydrogenase, C-terminal;
KUI66348.1	putative UTP--glucose-1-phosphate uridylyltransferase [Valsa mali]	4.636	Up	1.72e-06	58.247	0.419	0.371	0.445	1.898	1.96	1.868	0.368	0.33	0.39	1.399	1.392	1.433	cytoplasm	GO:0008152 metabolic process; GO:0006011 UDP-glucose metabolic process; GO:0046483 heterocycle metabolic process; GO:0006725 cellular aromatic compound metabolic process; GO:0006139 nucleobase-containing compound metabolic process; GO:0006793 phosphorus metabolic process; GO:1901135 carbohydrate derivative metabolic process; GO:1901360 organic cyclic compound metabolic process; GO:0006807 nitroge…		GO:0051748 UTP-monosaccharide-1-phosphate uridylyltransferase activity; GO:0016779 nucleotidyltransferase activity; GO:0070569 uridylyltransferase activity; GO:0016740 transferase activity; GO:0003983 UTP:glucose-1-phosphate uridylyltransferase activity; GO:0003824 catalytic activity; GO:0016772 transferase activity, transferring phosphorus-containing groups;	K00963	UGP2; UTP--glucose-1-phosphate uridylyltransferase [EC:2.7.7.9]	sce00520 Amino sugar and nucleotide sugar metabolism - Saccharomyces cerevisiae (budding yeast); sce00040 Pentose and glucuronate interconversions - Saccharomyces cerevisiae (budding yeast); sce00500 Starch and sucrose metabolism - Saccharomyces cerevisiae (budding yeast); sce01130 Biosynthesis of antibiotics - Saccharomyces cerevisiae (budding yeast); sce00052 Galactose metabolism - Saccharomyce…	IPR029044;	Nucleotide-diphospho-sugar transferases;
KUI69652.1	hypothetical protein VM1G_05157 [Valsa mali]	4.63	Up	0.00158179	31.2	0.317	0.621	0.294	2.081	1.573	2.05	0.12	0.557	0.21	1.588	1.306	1.576	nucleus
KUI65912.1	Glucose-6-phosphate 1-dehydrogenase [Valsa mali]	4.626	Up	2.85e-07	58.375	0.381	0.399	0.45	1.902	1.882	1.906	0.341	0.343	0.378	1.37	1.416	1.362	cytoskeleton	GO:0006006 glucose metabolic process; GO:0044723 single-organism carbohydrate metabolic process; GO:0008152 metabolic process; GO:0055114 oxidation-reduction process; GO:0044710 single-organism metabolic process; GO:0044281 small molecule metabolic process; GO:0005996 monosaccharide metabolic process; GO:0044699 single-organism process; GO:0044238 primary metabolic process; GO:0005975 carbohydrat…		GO:0016614 oxidoreductase activity, acting on CH-OH group of donors; GO:0097159 organic cyclic compound binding; GO:1901363 heterocyclic compound binding; GO:0016616 oxidoreductase activity, acting on the CH-OH group of donors, NAD or NADP as acceptor; GO:1901265 nucleoside phosphate binding; GO:0003824 catalytic activity; GO:0005488 binding; GO:0004345 glucose-6-phosphate dehydrogenase activity;…	K00036	G6PD; glucose-6-phosphate 1-dehydrogenase [EC:1.1.1.49 1.1.1.363]	sce01110 Biosynthesis of secondary metabolites - Saccharomyces cerevisiae (budding yeast); sce01200 Carbon metabolism - Saccharomyces cerevisiae (budding yeast); sce00030 Pentose phosphate pathway - Saccharomyces cerevisiae (budding yeast); sce01130 Biosynthesis of antibiotics - Saccharomyces cerevisiae (budding yeast); sce01100 Metabolic pathways - Saccharomyces cerevisiae (budding yeast); sce00…	IPR022675; IPR016040; IPR022674;	Glucose-6-phosphate dehydrogenase, C-terminal; NAD(P)-binding domain; Glucose-6-phosphate dehydrogenase, NAD-binding;
KUI63740.1	Elongation factor 3 [Valsa mali]	4.624	Up	2.76e-07	118.19	0.386	0.42	0.432	1.893	1.889	1.942	0.347	0.363	0.348	1.391	1.397	1.336	cytoplasm			GO:0005524 ATP binding; GO:1901265 nucleoside phosphate binding; GO:0001882 nucleoside binding; GO:0043167 ion binding; GO:0016817 hydrolase activity, acting on acid anhydrides; GO:0016787 hydrolase activity; GO:0000166 nucleotide binding; GO:0017111 nucleoside-triphosphatase activity; GO:0016887 ATPase activity; GO:0097159 organic cyclic compound binding; GO:1901363 heterocyclic compound binding…	K03235			IPR003593; IPR034085; IPR011989; IPR003439; IPR027417; IPR016024;	AAA+ ATPase domain; TOG domain; Armadillo-like helical; ABC transporter-like; P-loop containing nucleoside triphosphate hydrolase; Armadillo-type fold;
KUI74207.1	Actin-like protein [Valsa mali]	4.623	Up	0.00375986	45.958	0.415	0.368		1.894	1.726		0.278	0.43		1.5	1.536		cytoplasm				K16575
KUI70143.1	Minor allergen Alt a 7 [Valsa mali]	4.615	Up	7.3e-06	21.617	0.348	0.428	0.351	1.703	1.691	1.807	0.341	0.424	0.324	1.558	1.443	1.546	cytoplasm			GO:0016651 oxidoreductase activity, acting on NAD(P)H; GO:1901265 nucleoside phosphate binding; GO:0003955 NAD(P)H dehydrogenase (quinone) activity; GO:0043167 ion binding; GO:0000166 nucleotide binding; GO:0048037 cofactor binding; GO:0016655 oxidoreductase activity, acting on NAD(P)H, quinone or similar compound as acceptor; GO:0016491 oxidoreductase activity; GO:1901363 heterocyclic compound b…	K03809			IPR005025; IPR008254; IPR029039;	NADPH-dependent FMN reductase-like; Flavodoxin/nitric oxide synthase; Flavoprotein-like domain;
KUI67860.1	NADP-dependent alkenal double bond reductase P2 [Valsa mali]	4.611	Up	5.32e-07	40.102	0.391	0.362	0.4	1.73	1.791	1.795	0.372	0.33	0.302	1.561	1.595	1.604	cytoplasm	GO:0044699 single-organism process; GO:0008152 metabolic process; GO:0055114 oxidation-reduction process; GO:0044710 single-organism metabolic process;		GO:0003824 catalytic activity; GO:0016491 oxidoreductase activity;				IPR011032; IPR020843; IPR016040; IPR013149;	GroES-like; Polyketide synthase, enoylreductase domain; NAD(P)-binding domain; Alcohol dehydrogenase, C-terminal;
KUI64475.1	Neutrophil cytosol factor 2 [Valsa mali]	4.596	Up	0.0026734	58.418	0.362		0.407	1.699		1.835	0.313		0.484	1.7		1.377	nucleus			GO:0005515 protein binding; GO:0005488 binding;				IPR000270; IPR011990; IPR013026;	PB1 domain; Tetratricopeptide-like helical domain; Tetratricopeptide repeat-containing domain;
KUI70031.1	Tubulin beta chain [Valsa mali]	4.583	Up	5.04e-06	49.818	0.491	0.397	0.406	1.905	2.01	2.016	0.436	0.378	0.346	1.242	1.322	1.364	nucleus	GO:0007017 microtubule-based process; GO:0009987 cellular process;	GO:0043229 intracellular organelle; GO:0099513 polymeric cytoskeletal fiber; GO:0005874 microtubule; GO:0043232 intracellular non-membrane-bounded organelle; GO:0044430 cytoskeletal part; GO:0044446 intracellular organelle part; GO:0099512 supramolecular fiber; GO:0044424 intracellular part; GO:0005623 cell; GO:0099080 supramolecular complex; GO:0044422 organelle part; GO:0099081 supramolecular p…	GO:1901265 nucleoside phosphate binding; GO:0001882 nucleoside binding; GO:0043167 ion binding; GO:0016817 hydrolase activity, acting on acid anhydrides; GO:0016787 hydrolase activity; GO:0000166 nucleotide binding; GO:0017111 nucleoside-triphosphatase activity; GO:0097159 organic cyclic compound binding; GO:1901363 heterocyclic compound binding; GO:0032549 ribonucleoside binding; GO:0097367 carb…	K07375	TUBB; tubulin beta	sce04145 Phagosome - Saccharomyces cerevisiae (budding yeast);	IPR003008; IPR023123; IPR018316; IPR008280;	Tubulin/FtsZ, GTPase domain; Tubulin, C-terminal; Tubulin/FtsZ, 2-layer sandwich domain; Tubulin/FtsZ, C-terminal;
KUI67463.1	"Glycine-rich RNA-binding protein 2, mitochondrial [Valsa mali]"	4.582	Up	7.39e-06	18.035	0.381	0.339	0.458	1.814	1.845	1.739	0.237	0.315	0.376	1.641	1.572	1.52	nucleus			GO:0097159 organic cyclic compound binding; GO:1901363 heterocyclic compound binding; GO:1901265 nucleoside phosphate binding; GO:0005488 binding; GO:0003676 nucleic acid binding; GO:0000166 nucleotide binding; GO:0036094 small molecule binding;				IPR000504; IPR012677;	RNA recognition motif domain; Nucleotide-binding alpha-beta plait domain;
KUI72929.1	hypothetical protein VM1G_08534 [Valsa mali]	4.581	Up	3.56e-06	74.698	0.403	0.379	0.461	1.918	1.943	1.833	0.339	0.333	0.411	1.409	1.453	1.396	cytoplasm	GO:0008152 metabolic process;		GO:0016740 transferase activity; GO:0003824 catalytic activity; GO:0004802 transketolase activity; GO:0016744 transferase activity, transferring aldehyde or ketonic groups;	K00615	E2.2.1.1; transketolase [EC:2.2.1.1]	sce01110 Biosynthesis of secondary metabolites - Saccharomyces cerevisiae (budding yeast); sce01200 Carbon metabolism - Saccharomyces cerevisiae (budding yeast); sce01230 Biosynthesis of amino acids - Saccharomyces cerevisiae (budding yeast); sce00030 Pentose phosphate pathway - Saccharomyces cerevisiae (budding yeast); sce01130 Biosynthesis of antibiotics - Saccharomyces cerevisiae (budding yeas…	IPR005474; IPR009014; IPR033248; IPR029061; IPR005475;	Transketolase, N-terminal; Transketolase C-terminal/Pyruvate-ferredoxin oxidoreductase domain II; Transketolase, C-terminal domain; Thiamin diphosphate-binding fold; Transketolase-like, pyrimidine-binding domain;
KUI68902.1	Protein TOXD [Valsa mali]	4.575	Up	0.00197325	38.031	0.437	0.318		1.719	1.735		0.413	0.293		1.502	1.71		cytoplasm	GO:0044699 single-organism process; GO:0008152 metabolic process; GO:0055114 oxidation-reduction process; GO:0044710 single-organism metabolic process;		GO:0003824 catalytic activity; GO:0016491 oxidoreductase activity;				IPR011032; IPR020843; IPR016040; IPR013154; IPR013149;	GroES-like; Polyketide synthase, enoylreductase domain; NAD(P)-binding domain; Alcohol dehydrogenase, N-terminal; Alcohol dehydrogenase, C-terminal;
KUI67885.1	Uridylate kinase [Valsa mali]	4.564	Up	0.000506892	21.7	0.284	0.487	0.473	2.146	1.734	1.797	0.216	0.451	0.402	1.456	1.395	1.416	cytoplasm	GO:0009165 nucleotide biosynthetic process; GO:0006725 cellular aromatic compound metabolic process; GO:0009117 nucleotide metabolic process; GO:0044699 single-organism process; GO:0009058 biosynthetic process; GO:0006221 pyrimidine nucleotide biosynthetic process; GO:1901566 organonitrogen compound biosynthetic process; GO:0044237 cellular metabolic process; GO:0006796 phosphate-containing compo…		GO:0005524 ATP binding; GO:1901265 nucleoside phosphate binding; GO:0019205 nucleobase-containing compound kinase activity; GO:0001882 nucleoside binding; GO:0043167 ion binding; GO:0009041 uridylate kinase activity; GO:0000166 nucleotide binding; GO:0016776 phosphotransferase activity, phosphate group as acceptor; GO:0019201 nucleotide kinase activity; GO:0004127 cytidylate kinase activity; GO:0…	K13800	CMPK1; UMP-CMP kinase [EC:2.7.4.- 2.7.4.14]	sce00240 Pyrimidine metabolism - Saccharomyces cerevisiae (budding yeast); sce01100 Metabolic pathways - Saccharomyces cerevisiae (budding yeast);	IPR027417;	P-loop containing nucleoside triphosphate hydrolase;
KUI63888.1	NADP-specific glutamate dehydrogenase [Valsa mali]	4.562	Up	1.69e-05	48.82	0.389	0.414	0.47	2.009	1.976	1.823	0.33	0.326	0.399	1.357	1.346	1.38	cytoplasm	GO:0055114 oxidation-reduction process; GO:0044281 small molecule metabolic process; GO:0044763 single-organism cellular process; GO:0006807 nitrogen compound metabolic process; GO:0044699 single-organism process; GO:0044238 primary metabolic process; GO:0044237 cellular metabolic process; GO:0071704 organic substance metabolic process; GO:0008152 metabolic process; GO:0006520 cellular amino acid…		GO:0016638 oxidoreductase activity, acting on the CH-NH2 group of donors; GO:0004352 glutamate dehydrogenase (NAD+) activity; GO:0003824 catalytic activity; GO:0016639 oxidoreductase activity, acting on the CH-NH2 group of donors, NAD or NADP as acceptor; GO:0016491 oxidoreductase activity;	K00262	E1.4.1.4; glutamate dehydrogenase (NADP+) [EC:1.4.1.4]	sce00910 Nitrogen metabolism - Saccharomyces cerevisiae (budding yeast); sce00220 Arginine biosynthesis - Saccharomyces cerevisiae (budding yeast); sce00250 Alanine, aspartate and glutamate metabolism - Saccharomyces cerevisiae (budding yeast); sce01100 Metabolic pathways - Saccharomyces cerevisiae (budding yeast);	IPR006096; IPR016040; IPR033922; IPR006097;	Glutamate/phenylalanine/leucine/valine dehydrogenase, C-terminal; NAD(P)-binding domain; NAD(P) binding domain of glutamate dehydrogenase; Glutamate/phenylalanine/leucine/valine dehydrogenase, dimerisation domain;
KUI72835.1	60S ribosomal protein L5 [Valsa mali]	4.554	Up	9.06e-06	34.635	0.385	0.383	0.475	1.943	1.913	1.805	0.351	0.42	0.453	1.412	1.423	1.414	nucleus	GO:0006518 peptide metabolic process; GO:0043043 peptide biosynthetic process; GO:0044267 cellular protein metabolic process; GO:0006807 nitrogen compound metabolic process; GO:0009058 biosynthetic process; GO:0043603 cellular amide metabolic process; GO:0044238 primary metabolic process; GO:1901566 organonitrogen compound biosynthetic process; GO:1901576 organic substance biosynthetic process; G…	GO:0005840 ribosome; GO:0043226 organelle; GO:0043229 intracellular organelle; GO:0043232 intracellular non-membrane-bounded organelle; GO:0044464 cell part; GO:0005622 intracellular; GO:0005737 cytoplasm; GO:0032991 macromolecular complex; GO:0044424 intracellular part; GO:1990904 ribonucleoprotein complex; GO:0005623 cell; GO:0030529 intracellular ribonucleoprotein complex; GO:0044444 cytoplasm…	GO:0097159 organic cyclic compound binding; GO:1901363 heterocyclic compound binding; GO:0003723 RNA binding; GO:0008097 5S rRNA binding; GO:0005488 binding; GO:0003676 nucleic acid binding; GO:0005198 structural molecule activity; GO:0003735 structural constituent of ribosome; GO:0019843 rRNA binding;	K02932	RP-L5e; large subunit ribosomal protein L5e	sce03010 Ribosome - Saccharomyces cerevisiae (budding yeast);	IPR025607;	Ribosomal protein L5 eukaryotic/L18 archaeal, C-terminal;
KUI71620.1	L-threo-3-deoxy-hexylosonate aldolase [Valsa mali]	4.551	Up	1.63e-06	34.525	0.393	0.439	0.477	2.032	1.982	1.943	0.392	0.366	0.419	1.266	1.296	1.258	mitochondria	GO:0008152 metabolic process;		GO:0016829 lyase activity; GO:0003824 catalytic activity;	K18103			IPR013785;	Aldolase-type TIM barrel;
KUI69378.1	Alcohol dehydrogenase [NADP(+)] [Valsa mali]	4.551	Up	1.19e-06	38.039	0.393	0.433	0.456	1.958	1.894	1.982	0.38	0.404	0.341	1.354	1.355	1.352	cytoplasm	GO:0044699 single-organism process; GO:0008152 metabolic process; GO:0055114 oxidation-reduction process; GO:0044710 single-organism metabolic process;		GO:0003824 catalytic activity; GO:0016491 oxidoreductase activity;	K18107			IPR023210;	NADP-dependent oxidoreductase domain;
KUI71660.1	hypothetical protein VM1G_06980 [Valsa mali]	4.545	Up	1.76e-05	30.334	0.381	0.371	0.471	1.938	1.858	1.762	0.307	0.42	0.421	1.419	1.364	1.421	cytoplasm	GO:0043632 modification-dependent macromolecule catabolic process; GO:0044265 cellular macromolecule catabolic process; GO:0051603 proteolysis involved in cellular protein catabolic process; GO:0044257 cellular protein catabolic process; GO:0019941 modification-dependent protein catabolic process; GO:0044267 cellular protein metabolic process; GO:0006511 ubiquitin-dependent protein catabolic proc…	GO:0019773 proteasome core complex, alpha-subunit complex; GO:1902494 catalytic complex; GO:0000502 proteasome complex; GO:0044464 cell part; GO:0005622 intracellular; GO:0005839 proteasome core complex; GO:0032991 macromolecular complex; GO:0044424 intracellular part; GO:1905368 peptidase complex; GO:0005623 cell; GO:0043234 protein complex; GO:1905369 endopeptidase complex;	GO:0004175 endopeptidase activity; GO:0004298 threonine-type endopeptidase activity; GO:0008233 peptidase activity; GO:0070003 threonine-type peptidase activity; GO:0003824 catalytic activity; GO:0070011 peptidase activity, acting on L-amino acid peptides; GO:0016787 hydrolase activity;	K02725	PSMA1; 20S proteasome subunit alpha 6 [EC:3.4.25.1]	sce03050 Proteasome - Saccharomyces cerevisiae (budding yeast);	IPR029055; IPR000426;	Nucleophile aminohydrolases, N-terminal; Proteasome alpha-subunit, N-terminal domain;
KUI69135.1	hypothetical protein VM1G_04528 [Valsa mali]	4.536	Up	2.01e-06	72.326	0.466	0.372	0.416	1.874	1.942	1.872	0.409	0.333	0.399	1.336	1.41	1.391	mitochondria	GO:0006457 protein folding; GO:0009987 cellular process;		GO:0005524 ATP binding; GO:1901265 nucleoside phosphate binding; GO:0001882 nucleoside binding; GO:0043167 ion binding; GO:0005515 protein binding; GO:0000166 nucleotide binding; GO:0097159 organic cyclic compound binding; GO:1901363 heterocyclic compound binding; GO:0032549 ribonucleoside binding; GO:0097367 carbohydrate derivative binding; GO:0032553 ribonucleotide binding; GO:0005488 binding; …	K04043	dnaK; molecular chaperone DnaK	sce03018 RNA degradation - Saccharomyces cerevisiae (budding yeast);	IPR029048; IPR029047;	Heat shock protein 70kD, C-terminal domain; Heat shock protein 70kD, peptide-binding domain;
KUI74229.1	Mitochondrial outer membrane protein porin [Valsa mali]	4.534	Up	4.91e-05	30.155	0.327	0.491	0.436	2.021	1.823	1.842	0.222	0.391	0.407	1.515	1.406	1.525	cytoplasm	GO:0006820 anion transport; GO:0006810 transport; GO:0055085 transmembrane transport; GO:0050789 regulation of biological process; GO:0032879 regulation of localization; GO:0051049 regulation of transport; GO:0006811 ion transport; GO:0044070 regulation of anion transport; GO:0043269 regulation of ion transport; GO:0051179 localization; GO:0065007 biological regulation; GO:0051234 establishment o…	GO:0016020 membrane; GO:0043229 intracellular organelle; GO:0019867 outer membrane; GO:0044429 mitochondrial part; GO:0098588 bounding membrane of organelle; GO:0031090 organelle membrane; GO:0005741 mitochondrial outer membrane; GO:0005737 cytoplasm; GO:0044446 intracellular organelle part; GO:0031967 organelle envelope; GO:0044424 intracellular part; GO:0005623 cell; GO:0044422 organelle part; …	GO:0015075 ion transmembrane transporter activity; GO:0022803 passive transmembrane transporter activity; GO:0005253 anion channel activity; GO:0022892 substrate-specific transporter activity; GO:0015267 channel activity; GO:0022891 substrate-specific transmembrane transporter activity; GO:0005244 voltage-gated ion channel activity; GO:0008308 voltage-gated anion channel activity; GO:0022838 subs…	K15040			IPR023614;	Porin domain;
KUI65833.1	Eukaryotic translation initiation factor 3 subunit B [Valsa mali]	4.534	Up	3.77e-05	85.699	0.473	0.404	0.323	1.765	1.75	1.926	0.412	0.44	0.342	1.437	1.419	1.517	cytoplasm	GO:0006518 peptide metabolic process; GO:0043043 peptide biosynthetic process; GO:0044267 cellular protein metabolic process; GO:0006807 nitrogen compound metabolic process; GO:0009058 biosynthetic process; GO:0043603 cellular amide metabolic process; GO:0044238 primary metabolic process; GO:1901566 organonitrogen compound biosynthetic process; GO:0044237 cellular metabolic process; GO:1901576 or…	GO:0044464 cell part; GO:0005622 intracellular; GO:0005737 cytoplasm; GO:0032991 macromolecular complex; GO:0044424 intracellular part; GO:0043234 protein complex; GO:0005623 cell; GO:0044444 cytoplasmic part; GO:0005852 eukaryotic translation initiation factor 3 complex;	GO:0097159 organic cyclic compound binding; GO:1901363 heterocyclic compound binding; GO:0008135 translation factor activity, RNA binding; GO:0003723 RNA binding; GO:1901265 nucleoside phosphate binding; GO:0031369 translation initiation factor binding; GO:0005488 binding; GO:0003676 nucleic acid binding; GO:0003743 translation initiation factor activity; GO:0005515 protein binding; GO:0000166 nu…	K03253	EIF3B; translation initiation factor 3 subunit B	sce03013 RNA transport - Saccharomyces cerevisiae (budding yeast);	IPR000504; IPR013979; IPR012677; IPR015943;	RNA recognition motif domain; Translation initiation factor, beta propellor-like domain; Nucleotide-binding alpha-beta plait domain; WD40/YVTN repeat-like-containing domain;
KUI72920.1	Guanine nucleotide-binding protein subunit beta-like protein [Valsa mali]	4.522	Up	1.35e-06	35.226	0.398	0.365	0.445	1.848	1.834	1.781	0.319	0.327	0.391	1.517	1.545	1.435	nucleus			GO:0005515 protein binding; GO:0005488 binding;	K14753			IPR017986; IPR015943;	WD40-repeat-containing domain; WD40/YVTN repeat-like-containing domain;
KUI68928.1	Eukaryotic translation initiation factor 5A [Valsa mali]	4.492	Up	2.06e-07	17.649	0.456	0.416	0.39	1.898	1.879	1.892	0.448	0.32	0.36	1.379	1.456	1.442	cytoplasm	GO:0032270 positive regulation of cellular protein metabolic process; GO:0006518 peptide metabolic process; GO:0010608 posttranscriptional regulation of gene expression; GO:0043243 positive regulation of protein complex disassembly; GO:0006449 regulation of translational termination; GO:0009891 positive regulation of biosynthetic process; GO:0009058 biosynthetic process; GO:0044237 cellular metab…		GO:0097159 organic cyclic compound binding; GO:1901363 heterocyclic compound binding; GO:0043022 ribosome binding; GO:0008135 translation factor activity, RNA binding; GO:0003723 RNA binding; GO:0003746 translation elongation factor activity; GO:0005488 binding; GO:0003676 nucleic acid binding; GO:0044877 macromolecular complex binding; GO:0043021 ribonucleoprotein complex binding;	K03263			IPR008991; IPR012340; IPR014722; IPR020189;	Translation protein SH3-like domain; Nucleic acid-binding, OB-fold; Ribosomal protein L2 domain 2; Translation elongation factor, IF5A C-terminal;
KUI73646.1	V-type proton ATPase subunit B [Valsa mali]	4.477	Up	4.53e-05	56.337	0.366	0.376	0.491	1.912	1.895	1.713	0.311	0.312	0.483	1.479	1.521	1.406	cytoskeleton	GO:0009116 nucleoside metabolic process; GO:0042278 purine nucleoside metabolic process; GO:0034220 ion transmembrane transport; GO:0006725 cellular aromatic compound metabolic process; GO:0009167 purine ribonucleoside monophosphate metabolic process; GO:0090662 ATP hydrolysis coupled transmembrane transport; GO:0009259 ribonucleotide metabolic process; GO:0009117 nucleotide metabolic process; GO…	GO:0032991 macromolecular complex; GO:0016020 membrane; GO:0033178 proton-transporting two-sector ATPase complex, catalytic domain; GO:0033176 proton-transporting V-type ATPase complex; GO:0043234 protein complex; GO:0098796 membrane protein complex; GO:0044425 membrane part; GO:0016469 proton-transporting two-sector ATPase complex; GO:0033180 proton-transporting V-type ATPase, V1 domain;	GO:0022804 active transmembrane transporter activity; GO:0005524 ATP binding; GO:1901265 nucleoside phosphate binding; GO:0001882 nucleoside binding; GO:0043167 ion binding; GO:0016817 hydrolase activity, acting on acid anhydrides; GO:0016787 hydrolase activity; GO:0000166 nucleotide binding; GO:0097159 organic cyclic compound binding; GO:1901363 heterocyclic compound binding; GO:0032549 ribonucl…	K02147	ATPeV1B; V-type H+-transporting ATPase subunit B	sce04145 Phagosome - Saccharomyces cerevisiae (budding yeast); sce01100 Metabolic pathways - Saccharomyces cerevisiae (budding yeast); sce00190 Oxidative phosphorylation - Saccharomyces cerevisiae (budding yeast);	IPR004100; IPR000194; IPR027417;	ATPase, F1/V1/A1 complex, alpha/beta subunit, N-terminal domain; ATPase, F1/V1/A1 complex, alpha/beta subunit, nucleotide-binding domain; P-loop containing nucleoside triphosphate hydrolase;
KUI64982.1	Curved DNA-binding protein [Valsa mali]	4.476	Up	1.34e-05	46.586	0.383	0.485	0.376	1.909	1.77	1.889	0.346	0.374	0.336	1.469	1.445	1.494	cytoplasm				K01265			IPR011991; IPR000994;	Winged helix-turn-helix DNA-binding domain; Peptidase M24;
KUI67526.1	D/L-glyceraldehyde reductase [Valsa mali]	4.472	Up	6.97e-07	36.724	0.417	0.389	0.424	1.877	1.794	1.83	0.421	0.348	0.389	1.429	1.49	1.493	cytoplasm	GO:0044699 single-organism process; GO:0008152 metabolic process; GO:0055114 oxidation-reduction process; GO:0044710 single-organism metabolic process;		GO:0003824 catalytic activity; GO:0016491 oxidoreductase activity;	K18107			IPR023210;	NADP-dependent oxidoreductase domain;
KUI67384.1	Inorganic pyrophosphatase [Valsa mali]	4.464	Up	0.000101451	50.384	0.557	0.359	0.352	1.757	1.926	1.977	0.496	0.334	0.297	1.296	1.429	1.467	mitochondria	GO:0008152 metabolic process; GO:0044237 cellular metabolic process; GO:0006793 phosphorus metabolic process; GO:0009987 cellular process; GO:0006796 phosphate-containing compound metabolic process;	GO:0044424 intracellular part; GO:0005623 cell; GO:0044464 cell part; GO:0005622 intracellular; GO:0005737 cytoplasm;	GO:0000287 magnesium ion binding; GO:0004427 inorganic diphosphatase activity; GO:0016462 pyrophosphatase activity; GO:0003824 catalytic activity; GO:0005488 binding; GO:0043167 ion binding; GO:0046872 metal ion binding; GO:0043169 cation binding; GO:0016817 hydrolase activity, acting on acid anhydrides; GO:0016787 hydrolase activity; GO:0016818 hydrolase activity, acting on acid anhydrides, in p…	K01507	ppa; inorganic pyrophosphatase [EC:3.6.1.1]	sce00190 Oxidative phosphorylation - Saccharomyces cerevisiae (budding yeast);
KUI65284.1	Coronin-like protein crn1 [Valsa mali]	4.451	Up	1.45e-05	65.561	0.344	0.477	0.411	1.905	1.813	1.766	0.31	0.393	0.365	1.498	1.438	1.552	mitochondria			GO:0005515 protein binding; GO:0005488 binding;	K13886			IPR017986; IPR015943; IPR015048;	WD40-repeat-containing domain; WD40/YVTN repeat-like-containing domain; Domain of unknown function DUF1899;
KUI65533.1	"Arginine--tRNA ligase, cytoplasmic [Valsa mali]"	4.447	Up	0.000141256	182.58	0.372	0.277	0.6	1.806	1.911	1.837	0.323	0.232	0.52	1.553	1.656	1.279	plasma membrane	GO:0006518 peptide metabolic process; GO:0006725 cellular aromatic compound metabolic process; GO:0044267 cellular protein metabolic process; GO:0044699 single-organism process; GO:0009058 biosynthetic process; GO:0043039 tRNA aminoacylation; GO:1901566 organonitrogen compound biosynthetic process; GO:0044237 cellular metabolic process; GO:0071704 organic substance metabolic process; GO:0008152 m…	GO:0044424 intracellular part; GO:0005623 cell; GO:0044464 cell part; GO:0005622 intracellular; GO:0005737 cytoplasm;	GO:0016876 ligase activity, forming aminoacyl-tRNA and related compounds; GO:0005524 ATP binding; GO:1901265 nucleoside phosphate binding; GO:0016875 ligase activity, forming carbon-oxygen bonds; GO:0016874 ligase activity; GO:0001882 nucleoside binding; GO:0043167 ion binding; GO:0016787 hydrolase activity; GO:0000166 nucleotide binding; GO:0016491 oxidoreductase activity; GO:0097159 organic cyc…	K01887	RARS; arginyl-tRNA synthetase [EC:6.1.1.19]	sce00970 Aminoacyl-tRNA biosynthesis - Saccharomyces cerevisiae (budding yeast);	IPR003010; IPR008909; IPR017927; IPR005148; IPR013130; IPR009080; IPR014729; IPR013121; IPR013112; IPR017938;	Carbon-nitrogen hydrolase; DALR anticodon binding; Ferredoxin reductase-type FAD-binding domain; Arginyl tRNA synthetase N-terminal domain; Ferric reductase transmembrane component-like domain; Aminoacyl-tRNA synthetase, class Ia, anticodon-binding; Rossmann-like alpha/beta/alpha sandwich fold; Ferric reductase, NAD binding domain; FAD-binding 8; Riboflavin synthase-like beta-barrel;
KUI73606.1	Histone H4 [Valsa mali]	4.445	Up	1.91e-07	11.386	0.41	0.431	0.455	1.898	1.914	1.949	0.332	0.367	0.439	1.391	1.367	1.288	nucleus	GO:0044085 cellular component biogenesis; GO:0016043 cellular component organization; GO:0034728 nucleosome organization; GO:0034622 cellular macromolecular complex assembly; GO:0006333 chromatin assembly or disassembly; GO:0043933 macromolecular complex subunit organization; GO:0065004 protein-DNA complex assembly; GO:0006323 DNA packaging; GO:0006334 nucleosome assembly; GO:0051276 chromosome o…	GO:0043229 intracellular organelle; GO:0043232 intracellular non-membrane-bounded organelle; GO:0044446 intracellular organelle part; GO:0032991 macromolecular complex; GO:0044424 intracellular part; GO:0005623 cell; GO:0044422 organelle part; GO:0044427 chromosomal part; GO:0000786 nucleosome; GO:0043228 non-membrane-bounded organelle; GO:0043231 intracellular membrane-bounded organelle; GO:0043…	GO:0097159 organic cyclic compound binding; GO:1901363 heterocyclic compound binding; GO:0003677 DNA binding; GO:0046982 protein heterodimerization activity; GO:0005488 binding; GO:0046983 protein dimerization activity; GO:0003676 nucleic acid binding; GO:0005515 protein binding;	K11254			IPR009072;	Histone-fold;
KUI68429.1	Survival factor 1 [Valsa mali]	4.443	Up	1.9e-06	42.277	0.426	0.423	0.382	1.773	1.818	1.878	0.412	0.307	0.355	1.462	1.472	1.477	cytoplasm	GO:0006979 response to oxidative stress; GO:0050896 response to stimulus; GO:0006950 response to stress;						IPR033394; IPR013931;	Svf1-like, C-terminal; Svf1-like, N-terminal;
KUI68629.1	40S ribosomal protein S17 [Valsa mali]	4.439	Up	7.84e-05	16.984	0.363	0.435	0.478	2.041	1.862	1.761	0.196	0.337	0.449	1.5	1.446	1.363	nucleus	GO:0006518 peptide metabolic process; GO:0043043 peptide biosynthetic process; GO:0044267 cellular protein metabolic process; GO:0006807 nitrogen compound metabolic process; GO:0009058 biosynthetic process; GO:0043603 cellular amide metabolic process; GO:0044238 primary metabolic process; GO:1901566 organonitrogen compound biosynthetic process; GO:1901576 organic substance biosynthetic process; G…	GO:0005840 ribosome; GO:0043226 organelle; GO:0043229 intracellular organelle; GO:0043232 intracellular non-membrane-bounded organelle; GO:0044464 cell part; GO:0005622 intracellular; GO:0005737 cytoplasm; GO:0032991 macromolecular complex; GO:0044424 intracellular part; GO:1990904 ribonucleoprotein complex; GO:0005623 cell; GO:0030529 intracellular ribonucleoprotein complex; GO:0044444 cytoplasm…	GO:0003735 structural constituent of ribosome; GO:0005198 structural molecule activity;	K02962	RP-S17e; small subunit ribosomal protein S17e	sce03010 Ribosome - Saccharomyces cerevisiae (budding yeast);
KUI74572.1	hypothetical protein VM1G_10070 [Valsa mali]	4.424	Up	4.01e-06	53.302	0.467	0.478	0.442	2.107	1.96	2.069	0.372	0.435	0.369	1.221	1.225	1.229	nucleus							IPR023214;	HAD-like domain;
KUI73966.1	"ATP synthase subunit 5, mitochondrial [Valsa mali]"	4.422	Up	4.39e-07	23.843	0.398	0.392	0.427	1.77	1.834	1.778	0.33	0.322	0.325	1.586	1.559	1.541	mitochondria	GO:0009116 nucleoside metabolic process; GO:0042278 purine nucleoside metabolic process; GO:0009167 purine ribonucleoside monophosphate metabolic process; GO:0009117 nucleotide metabolic process; GO:0044699 single-organism process; GO:0046129 purine ribonucleoside biosynthetic process; GO:0009163 nucleoside biosynthetic process; GO:0009058 biosynthetic process; GO:0009156 ribonucleoside monophosp…		GO:0022804 active transmembrane transporter activity; GO:0042625 ATPase coupled ion transmembrane transporter activity; GO:0015075 ion transmembrane transporter activity; GO:0022853 active ion transmembrane transporter activity; GO:0015399 primary active transmembrane transporter activity; GO:0022892 substrate-specific transporter activity; GO:0044769 ATPase activity, coupled to transmembrane mov…	K02137	ATPeF0O; F-type H+-transporting ATPase subunit O	sce01100 Metabolic pathways - Saccharomyces cerevisiae (budding yeast); sce00190 Oxidative phosphorylation - Saccharomyces cerevisiae (budding yeast);	IPR026015;	F1F0 ATP synthase OSCP/delta subunit, N-terminal domain;
KUI68639.1	hypothetical protein VM1G_03673 [Valsa mali]	4.418	Up	1.12e-05	85.971	0.457	0.364	0.416	1.758	1.908	1.799	0.378	0.289	0.374	1.494	1.467	1.51	mitochondria			GO:0005515 protein binding; GO:0005488 binding;	K19881			IPR011990;	Tetratricopeptide-like helical domain;
KUI63935.1	Tropomyosin-2 [Valsa mali]	4.409	Up	2.11e-05	19.012	0.483	0.376	0.452	1.826	2.021	1.933	0.461	0.266	0.421	1.305	1.445	1.385	nucleus				K17945
KUI65253.1	Bifunctional purine biosynthetic protein ADE1 [Valsa mali]	4.404	Up	9.35e-05	83.335	0.463	0.454	0.308	1.786	1.68	1.929	0.345	0.409	0.297	1.487	1.516	1.579	mitochondria	GO:0046148 pigment biosynthetic process; GO:0009167 purine ribonucleoside monophosphate metabolic process; GO:0009117 nucleotide metabolic process; GO:0044699 single-organism process; GO:0009058 biosynthetic process; GO:0009156 ribonucleoside monophosphate biosynthetic process; GO:0046040 IMP metabolic process; GO:0044237 cellular metabolic process; GO:0006796 phosphate-containing compound metabo…	GO:0044424 intracellular part; GO:0005623 cell; GO:0044464 cell part; GO:0005622 intracellular; GO:0005737 cytoplasm;	GO:0005524 ATP binding; GO:1901265 nucleoside phosphate binding; GO:0016874 ligase activity; GO:0001882 nucleoside binding; GO:0043167 ion binding; GO:0016882 cyclo-ligase activity; GO:0000166 nucleotide binding; GO:0004641 phosphoribosylformylglycinamidine cyclo-ligase activity; GO:0004637 phosphoribosylamine-glycine ligase activity; GO:0016879 ligase activity, forming carbon-nitrogen bonds; GO:…	K11788	ADE5; phosphoribosylamine--glycine ligase / phosphoribosylformylglycinamidine cyclo-ligase [EC:6.3.4.13 6.3.3.1]	sce00230 Purine metabolism - Saccharomyces cerevisiae (budding yeast); sce01110 Biosynthesis of secondary metabolites - Saccharomyces cerevisiae (budding yeast); sce01130 Biosynthesis of antibiotics - Saccharomyces cerevisiae (budding yeast); sce01100 Metabolic pathways - Saccharomyces cerevisiae (budding yeast);	IPR016188; IPR016185; IPR020562; IPR020560; IPR011761; IPR010918; IPR013816; IPR020561; IPR013815; IPR011054;	PurM-like, N-terminal domain; Pre-ATP-grasp domain; Phosphoribosylglycinamide synthetase, N-terminal; Phosphoribosylglycinamide synthetase, C-domain; ATP-grasp fold; AIR synthase-related protein, C-terminal domain; ATP-grasp fold, subdomain 2; Phosphoribosylglycinamide synthetase, ATP-grasp (A) domain; ATP-grasp fold, subdomain 1; Rudiment single hybrid motif;
KUI67585.1	Extended synaptotagmin-2 [Valsa mali]	4.402	Up	1.72e-06	51.844	0.434	0.415	0.399	1.864	1.769	1.861	0.378	0.401	0.364	1.394	1.441	1.513	plasma membrane			GO:0008289 lipid binding; GO:0005515 protein binding; GO:0005488 binding;				IPR031468; IPR000008;	Synaptotagmin-like mitochondrial-lipid-binding domain; C2 domain;
KUI65141.1	hypothetical protein VM1G_00862 [Valsa mali]	4.393	Up	0.00320943	45.516	0.471	0.599	0.165	1.701	1.565	2.159	0.444	0.5	0.115	1.418	1.389	1.701	cytoplasm			GO:0046872 metal ion binding; GO:0043169 cation binding; GO:0016787 hydrolase activity; GO:0003824 catalytic activity; GO:0005488 binding; GO:0043167 ion binding;	K03426	E3.6.1.22; NAD+ diphosphatase [EC:3.6.1.22]	sce04146 Peroxisome - Saccharomyces cerevisiae (budding yeast); sce00760 Nicotinate and nicotinamide metabolism - Saccharomyces cerevisiae (budding yeast); sce01100 Metabolic pathways - Saccharomyces cerevisiae (budding yeast);	IPR015376; IPR015797; IPR015375; IPR000086;	Zinc ribbon, NADH pyrophosphatase; NUDIX hydrolase domain-like; NADH pyrophosphatase-like, N-terminal; NUDIX hydrolase domain;
KUI74048.1	"Catechol 1,2-dioxygenase [Valsa mali]"	4.388	Up	3.55e-06	47.113	0.435	0.336	0.433	1.766	1.791	1.726	0.389	0.291	0.268	1.497	1.635	1.524	cytoplasm,nucleus	GO:0008152 metabolic process; GO:1901615 organic hydroxy compound metabolic process; GO:0006725 cellular aromatic compound metabolic process; GO:0018958 phenol-containing compound metabolic process; GO:0055114 oxidation-reduction process; GO:0044710 single-organism metabolic process; GO:1901360 organic cyclic compound metabolic process; GO:0044699 single-organism process; GO:0009712 catechol-cont…		GO:0016702 oxidoreductase activity, acting on single donors with incorporation of molecular oxygen, incorporation of two atoms of oxygen; GO:0005506 iron ion binding; GO:0016701 oxidoreductase activity, acting on single donors with incorporation of molecular oxygen; GO:0008199 ferric iron binding; GO:0046914 transition metal ion binding; GO:0003824 catalytic activity; GO:0005488 binding; GO:00512…	K03381			IPR000627; IPR015889; IPR007535;	Intradiol ring-cleavage dioxygenase, C-terminal; Intradiol ring-cleavage dioxygenase, core; Catechol dioxygenase, N-terminal;
KUI73692.1	hypothetical protein VM1G_09650 [Valsa mali]	4.383	Up	0.000715007	43.906	0.605	0.39	0.594	2.09	2.67	2.204	0.561	0.315	0.562	0.832	0.812	0.814	extracellular		GO:0005623 cell; GO:0044464 cell part; GO:0042597 periplasmic space;	GO:0016829 lyase activity; GO:0003824 catalytic activity;				IPR008397; IPR008929;	Alginate lyase domain; Chondroitin AC/alginate lyase;
KUI63695.1	hypothetical protein VM1G_10530 [Valsa mali]	4.379	Up	5.05e-06	10.719	0.454	0.342	0.424	1.744	1.77	1.828	0.38	0.437	0.43	1.469	1.515	1.422	cytoplasm			GO:0000062 fatty-acyl-CoA binding; GO:0005488 binding; GO:0043167 ion binding; GO:0043168 anion binding; GO:0048037 cofactor binding; GO:1901681 sulfur compound binding; GO:0050662 coenzyme binding;	K08762			IPR000582; IPR014352;	Acyl-CoA-binding protein, ACBP; FERM/acyl-CoA-binding protein, 3-helical bundle;
KUI70051.1	Nuclear transport factor 2 [Valsa mali]	4.377	Up	2.74e-05	13.971	0.373	0.427	0.407	1.88	1.725	1.678	0.31	0.409	0.403	1.486	1.472	1.591	cytoplasm,nucleus	GO:0006810 transport; GO:0051179 localization; GO:0051234 establishment of localization;	GO:0005623 cell; GO:0005622 intracellular; GO:0044464 cell part;					IPR002075; IPR018222; IPR032710;	Nuclear transport factor 2; Nuclear transport factor 2, eukaryote; NTF2-like domain;
KUI64155.1	Glucosamine 6-phosphate N-acetyltransferase [Valsa mali]	4.376	Up	0.00892988	21.671	0.251	0.291	0.752	2.289	1.975	1.399	0.147	0.25	0.675	1.427	1.57	1.232	cytoplasm			GO:0016746 transferase activity, transferring acyl groups; GO:0008080 N-acetyltransferase activity; GO:0003824 catalytic activity; GO:0016740 transferase activity; GO:0016747 transferase activity, transferring acyl groups other than amino-acyl groups; GO:0016407 acetyltransferase activity; GO:0016410 N-acyltransferase activity;	K00621	GNPNAT1; glucosamine-phosphate N-acetyltransferase [EC:2.3.1.4]	sce00520 Amino sugar and nucleotide sugar metabolism - Saccharomyces cerevisiae (budding yeast);	IPR000182; IPR016181;	GNAT domain; Acyl-CoA N-acyltransferase;
KUI66134.1	Protein disulfide-isomerase [Valsa mali]	4.375	Up	5.97e-07	54.911	0.432	0.393	0.441	1.809	1.88	1.85	0.388	0.313	0.325	1.466	1.5	1.493	cytoplasm	GO:0050794 regulation of cellular process; GO:0042592 homeostatic process; GO:0065008 regulation of biological quality; GO:0050789 regulation of biological process; GO:0045454 cell redox homeostasis; GO:0044763 single-organism cellular process; GO:0019725 cellular homeostasis; GO:0044699 single-organism process; GO:0009987 cellular process; GO:0065007 biological regulation;	GO:0043226 organelle; GO:0043231 intracellular membrane-bounded organelle; GO:0043229 intracellular organelle; GO:0005783 endoplasmic reticulum; GO:0044464 cell part; GO:0005622 intracellular; GO:0005737 cytoplasm; GO:0012505 endomembrane system; GO:0044424 intracellular part; GO:0043227 membrane-bounded organelle; GO:0005623 cell; GO:0044444 cytoplasmic part;	GO:0016853 isomerase activity; GO:0003824 catalytic activity;	K09580	PDIA1; protein disulfide-isomerase A1 [EC:5.3.4.1]	sce04141 Protein processing in endoplasmic reticulum - Saccharomyces cerevisiae (budding yeast);	IPR005788; IPR013766; IPR012336;	Disulphide isomerase; Thioredoxin domain; Thioredoxin-like fold;
KUI65879.1	Calcium/calmodulin-dependent protein kinase [Valsa mali]	4.362	Up	4.59e-06	46.176	0.442	0.403	0.368	1.827	1.71	1.754	0.405	0.292	0.301	1.449	1.581	1.522	cytoplasm,nucleus	GO:0016310 phosphorylation; GO:0044267 cellular protein metabolic process; GO:0044238 primary metabolic process; GO:0044237 cellular metabolic process; GO:0006796 phosphate-containing compound metabolic process; GO:0071704 organic substance metabolic process; GO:0008152 metabolic process; GO:0006468 protein phosphorylation; GO:0006793 phosphorus metabolic process; GO:0044260 cellular macromolecul…		GO:0005524 ATP binding; GO:1901265 nucleoside phosphate binding; GO:0016773 phosphotransferase activity, alcohol group as acceptor; GO:0001882 nucleoside binding; GO:0043167 ion binding; GO:0004672 protein kinase activity; GO:0000166 nucleotide binding; GO:0097159 organic cyclic compound binding; GO:1901363 heterocyclic compound binding; GO:0032549 ribonucleoside binding; GO:0097367 carbohydrate …	K08794			IPR000719; IPR011009;	Protein kinase domain; Protein kinase-like domain;
KUI69149.1	"Pyruvate dehydrogenase E1 component subunit beta, mitochondrial [Valsa mali]"	4.346	Up	1.24e-07	41.2	0.426	0.43	0.417	1.833	1.877	1.823	0.382	0.35	0.42	1.435	1.425	1.443	mitochondria	GO:0008152 metabolic process;		GO:0003824 catalytic activity;	K00162	PDHB; pyruvate dehydrogenase E1 component beta subunit [EC:1.2.4.1]	sce00010 Glycolysis / Gluconeogenesis - Saccharomyces cerevisiae (budding yeast); sce00620 Pyruvate metabolism - Saccharomyces cerevisiae (budding yeast); sce01110 Biosynthesis of secondary metabolites - Saccharomyces cerevisiae (budding yeast); sce01200 Carbon metabolism - Saccharomyces cerevisiae (budding yeast); sce00020 Citrate cycle (TCA cycle) - Saccharomyces cerevisiae (budding yeast); sce…	IPR009014; IPR033248; IPR005475; IPR029061;	Transketolase C-terminal/Pyruvate-ferredoxin oxidoreductase domain II; Transketolase, C-terminal domain; Transketolase-like, pyrimidine-binding domain; Thiamin diphosphate-binding fold;
KUI72367.1	hypothetical protein VM1G_07448 [Valsa mali]	4.342	Up	0.000208044	18.87	0.489	0.298	0.377	1.517	1.768	1.769	0.435	0.216	0.398	1.451	1.841	1.541	cytoplasm				K09983			IPR018531; IPR027369;	Domain of unknown function DUF1993; DinB/YfiT-like putative metal-dependent hydrolase;
KUI72568.1	O-methyltransferase MdmC [Valsa mali]	4.341	Up	2.63e-05	27.517	0.501	0.312	0.412	1.712	1.812	1.794	0.503	0.283	0.283	1.373	1.658	1.568	cytoplasm			GO:0016741 transferase activity, transferring one-carbon groups; GO:0008171 O-methyltransferase activity; GO:0008168 methyltransferase activity; GO:0003824 catalytic activity; GO:0016740 transferase activity;				IPR029063;	S-adenosyl-L-methionine-dependent methyltransferase;
KUI68016.1	40S ribosomal protein S5 [Valsa mali]	4.341	Up	0.000649587	23.749	0.307	0.579	0.375	1.928	1.584	1.962	0.25	0.595	0.244	1.513	1.292	1.532	cytoplasm	GO:0006518 peptide metabolic process; GO:0043043 peptide biosynthetic process; GO:0044267 cellular protein metabolic process; GO:0006807 nitrogen compound metabolic process; GO:0009058 biosynthetic process; GO:0043603 cellular amide metabolic process; GO:0044238 primary metabolic process; GO:1901566 organonitrogen compound biosynthetic process; GO:1901576 organic substance biosynthetic process; G…	GO:0043229 intracellular organelle; GO:0005840 ribosome; GO:0043232 intracellular non-membrane-bounded organelle; GO:0015935 small ribosomal subunit; GO:0005737 cytoplasm; GO:0044446 intracellular organelle part; GO:0032991 macromolecular complex; GO:0044424 intracellular part; GO:0005623 cell; GO:0044422 organelle part; GO:0043228 non-membrane-bounded organelle; GO:0043226 organelle; GO:0044464 …	GO:0097159 organic cyclic compound binding; GO:1901363 heterocyclic compound binding; GO:0003723 RNA binding; GO:0005488 binding; GO:0003676 nucleic acid binding; GO:0005198 structural molecule activity; GO:0003735 structural constituent of ribosome;	K02989	RP-S5e; small subunit ribosomal protein S5e	sce03010 Ribosome - Saccharomyces cerevisiae (budding yeast);	IPR023798;	Ribosomal protein S7 domain;
KUI70311.1	Acetyl-CoA acetyltransferase IA [Valsa mali]	4.338	Up	1.78e-07	41.297	0.45	0.416	0.403	1.856	1.835	1.814	0.36	0.334	0.358	1.408	1.461	1.503	cytoplasm	GO:0008152 metabolic process;		GO:0016746 transferase activity, transferring acyl groups; GO:0016747 transferase activity, transferring acyl groups other than amino-acyl groups; GO:0003824 catalytic activity; GO:0016740 transferase activity;	K00626	E2.3.1.9; acetyl-CoA C-acetyltransferase [EC:2.3.1.9]	sce00310 Lysine degradation - Saccharomyces cerevisiae (budding yeast); sce00280 Valine, leucine and isoleucine degradation - Saccharomyces cerevisiae (budding yeast); sce00620 Pyruvate metabolism - Saccharomyces cerevisiae (budding yeast); sce00900 Terpenoid backbone biosynthesis - Saccharomyces cerevisiae (budding yeast); sce01130 Biosynthesis of antibiotics - Saccharomyces cerevisiae (budding …	IPR016039; IPR020616; IPR020617;	Thiolase-like; Thiolase, N-terminal; Thiolase, C-terminal;
KUI67441.1	"putative succinyl-CoA ligase [GDP-forming] subunit beta, mitochondrial [Valsa mali]"	4.336	Up	3.53e-06	46.931	0.418	0.391	0.485	1.832	1.926	1.853	0.428	0.314	0.365	1.372	1.452	1.427	mitochondria	GO:0008152 metabolic process;		GO:0005524 ATP binding; GO:1901265 nucleoside phosphate binding; GO:0001882 nucleoside binding; GO:0043167 ion binding; GO:0000166 nucleotide binding; GO:0097159 organic cyclic compound binding; GO:1901363 heterocyclic compound binding; GO:0032549 ribonucleoside binding; GO:0097367 carbohydrate derivative binding; GO:0003824 catalytic activity; GO:0032553 ribonucleotide binding; GO:0005488 bindin…	K01900	LSC2; succinyl-CoA synthetase beta subunit [EC:6.2.1.4 6.2.1.5]	sce01110 Biosynthesis of secondary metabolites - Saccharomyces cerevisiae (budding yeast); sce01200 Carbon metabolism - Saccharomyces cerevisiae (budding yeast); sce00020 Citrate cycle (TCA cycle) - Saccharomyces cerevisiae (budding yeast); sce01130 Biosynthesis of antibiotics - Saccharomyces cerevisiae (budding yeast); sce00640 Propanoate metabolism - Saccharomyces cerevisiae (budding yeast); sc…	IPR005811; IPR011761; IPR013816; IPR013650; IPR013815; IPR016102;	ATP-citrate lyase/succinyl-CoA ligase; ATP-grasp fold; ATP-grasp fold, subdomain 2; ATP-grasp fold, succinyl-CoA synthetase-type; ATP-grasp fold, subdomain 1; Succinyl-CoA synthetase-like;
KUI69530.1	General negative regulator of transcription subunit 1 [Valsa mali]	4.328	Up	1.29e-05	242.09	0.45	0.444	0.373	1.745	1.827	1.911	0.408	0.405	0.306	1.47	1.402	1.523	nucleus				K12604	CNOT1; CCR4-NOT transcription complex subunit 1	sce03018 RNA degradation - Saccharomyces cerevisiae (budding yeast);	IPR032193; IPR032191; IPR007196; IPR032194; IPR024557;	CCR4-NOT transcription complex subunit 1, TTP binding domain; CCR4-NOT transcription complex subunit 1, CAF1-binding domain; CCR4-Not complex component, Not1, C-terminal; CCR4-NOT transcription complex subunit 1, HEAT repeat; CCR4-Not complex, Not1 subunit, domain of unknown function DUF3819;
KUI66180.1	"Isocitrate dehydrogenase [NAD] subunit 1, mitochondrial [Valsa mali]"	4.306	Up	1.27e-06	41.761	0.432	0.463	0.402	1.906	1.819	1.86	0.383	0.422	0.37	1.36	1.362	1.492	mitochondria	GO:0072350 tricarboxylic acid metabolic process; GO:0055114 oxidation-reduction process; GO:0044281 small molecule metabolic process; GO:0044763 single-organism cellular process; GO:0006099 tricarboxylic acid cycle; GO:0044699 single-organism process; GO:0044238 primary metabolic process; GO:0045333 cellular respiration; GO:0044237 cellular metabolic process; GO:0071704 organic substance metaboli…		GO:0000287 magnesium ion binding; GO:1901265 nucleoside phosphate binding; GO:0043167 ion binding; GO:0004448 isocitrate dehydrogenase activity; GO:0000166 nucleotide binding; GO:0048037 cofactor binding; GO:0016491 oxidoreductase activity; GO:0016614 oxidoreductase activity, acting on CH-OH group of donors; GO:1901363 heterocyclic compound binding; GO:0097159 organic cyclic compound binding; GO:…	K00030	IDH3; isocitrate dehydrogenase (NAD+) [EC:1.1.1.41]	sce01210 2-Oxocarboxylic acid metabolism - Saccharomyces cerevisiae (budding yeast); sce01110 Biosynthesis of secondary metabolites - Saccharomyces cerevisiae (budding yeast); sce01200 Carbon metabolism - Saccharomyces cerevisiae (budding yeast); sce01230 Biosynthesis of amino acids - Saccharomyces cerevisiae (budding yeast); sce00020 Citrate cycle (TCA cycle) - Saccharomyces cerevisiae (budding …	IPR024084;	Isopropylmalate dehydrogenase-like domain;
KUI67353.1	hypothetical protein VM1G_02652 [Valsa mali]	4.3	Up	3.77e-06	63.213	0.369	0.396	0.418	1.763	1.668	1.656	0.334	0.36	0.401	1.594	1.576	1.578	cytoplasm	GO:0006457 protein folding; GO:0009987 cellular process;	GO:0043226 organelle; GO:0043231 intracellular membrane-bounded organelle; GO:0043229 intracellular organelle; GO:0005783 endoplasmic reticulum; GO:0044464 cell part; GO:0005622 intracellular; GO:0005737 cytoplasm; GO:0012505 endomembrane system; GO:0044424 intracellular part; GO:0043227 membrane-bounded organelle; GO:0005623 cell; GO:0044444 cytoplasmic part;	GO:0005488 binding; GO:0043167 ion binding; GO:0046872 metal ion binding; GO:0043169 cation binding; GO:0005515 protein binding; GO:0005509 calcium ion binding; GO:0051082 unfolded protein binding;	K08054	CANX; calnexin	sce04141 Protein processing in endoplasmic reticulum - Saccharomyces cerevisiae (budding yeast); sce04145 Phagosome - Saccharomyces cerevisiae (budding yeast);	IPR009033; IPR013320;	Calreticulin/calnexin, P domain; Concanavalin A-like lectin/glucanase domain;
KUI67182.1	NADH-cytochrome b5 reductase 1 [Valsa mali]	4.299	Up	0.0022567	49.469	0.427		0.409	1.732		1.862	0.398		0.379	1.516		1.459	cytoplasm	GO:0044699 single-organism process; GO:0008152 metabolic process; GO:0055114 oxidation-reduction process; GO:0044710 single-organism metabolic process;		GO:0097159 organic cyclic compound binding; GO:1901363 heterocyclic compound binding; GO:0020037 heme binding; GO:0003824 catalytic activity; GO:0046906 tetrapyrrole binding; GO:0005488 binding; GO:0016491 oxidoreductase activity;	K00326	E1.6.2.2; cytochrome-b5 reductase [EC:1.6.2.2]	sce00520 Amino sugar and nucleotide sugar metabolism - Saccharomyces cerevisiae (budding yeast);	IPR017927; IPR001433; IPR008333; IPR017938; IPR001199; IPR001709;	Ferredoxin reductase-type FAD-binding domain; Oxidoreductase FAD/NAD(P)-binding; Oxidoreductase, FAD-binding domain; Riboflavin synthase-like beta-barrel; Cytochrome b5-like heme/steroid binding domain; Flavoprotein pyridine nucleotide cytochrome reductase;
KUI70920.1	Phospho-2-dehydro-3-deoxyheptonate aldolase [Valsa mali]	4.295	Up	0.000265621	54.072	0.375	0.361	0.53	1.835	1.975	1.627	0.272	0.249	0.563	1.602	1.505	1.359	nucleus	GO:0008652 cellular amino acid biosynthetic process; GO:0009072 aromatic amino acid family metabolic process; GO:0016053 organic acid biosynthetic process; GO:0044711 single-organism biosynthetic process; GO:0006725 cellular aromatic compound metabolic process; GO:0044281 small molecule metabolic process; GO:0044763 single-organism cellular process; GO:0044699 single-organism process; GO:0006807 …		GO:0016765 transferase activity, transferring alkyl or aryl (other than methyl) groups; GO:0003849 3-deoxy-7-phosphoheptulonate synthase activity; GO:0003824 catalytic activity; GO:0016740 transferase activity;	K01626	E2.5.1.54; 3-deoxy-7-phosphoheptulonate synthase [EC:2.5.1.54]	sce01110 Biosynthesis of secondary metabolites - Saccharomyces cerevisiae (budding yeast); sce00400 Phenylalanine, tyrosine and tryptophan biosynthesis - Saccharomyces cerevisiae (budding yeast); sce01230 Biosynthesis of amino acids - Saccharomyces cerevisiae (budding yeast); sce01130 Biosynthesis of antibiotics - Saccharomyces cerevisiae (budding yeast); sce01100 Metabolic pathways - Saccharomyc…
KUI63575.1	Pleckstrin domain-containing family A member 8 [Valsa mali]	4.295	Up	9.45e-05	21.723	0.359	0.262	0.431	1.595	1.407	1.516	0.346	0.255	0.352	1.765	2.082	1.757	mitochondria	GO:0006810 transport; GO:0006869 lipid transport; GO:1902578 single-organism localization; GO:0046836 glycolipid transport; GO:1901264 carbohydrate derivative transport; GO:0044699 single-organism process; GO:0010876 lipid localization; GO:0071702 organic substance transport; GO:0051179 localization; GO:0033036 macromolecule localization; GO:0044765 single-organism transport; GO:0051234 establish…	GO:0044424 intracellular part; GO:0005623 cell; GO:0044464 cell part; GO:0005622 intracellular; GO:0005737 cytoplasm;	GO:0051861 glycolipid binding; GO:0097367 carbohydrate derivative binding; GO:1901505 carbohydrate derivative transporter activity; GO:0005488 binding; GO:0005319 lipid transporter activity; GO:0017089 glycolipid transporter activity; GO:0008289 lipid binding; GO:0022892 substrate-specific transporter activity; GO:0005215 transporter activity;				IPR014830;	Glycolipid transfer protein domain;
KUI63336.1	Uncharacterized protein ycf39 [Valsa mali]	4.292	Up	2.3e-05	32.876	0.441	0.369	0.492	1.839	1.963	1.786	0.375	0.302	0.428	1.453	1.455	1.433	cytoplasm							IPR016040; IPR008030;	NAD(P)-binding domain; NmrA-like domain;
KUI67375.1	"putative succinate dehydrogenase [ubiquinone] flavoprotein subunit, mitochondrial [Valsa mali]"	4.289	Up	1.38e-05	70.947	0.389	0.471	0.425	1.936	1.778	1.798	0.304	0.417	0.385	1.398	1.386	1.46	mitochondria	GO:0072350 tricarboxylic acid metabolic process; GO:0055114 oxidation-reduction process; GO:0044281 small molecule metabolic process; GO:0044763 single-organism cellular process; GO:0006099 tricarboxylic acid cycle; GO:0044699 single-organism process; GO:0044238 primary metabolic process; GO:0045333 cellular respiration; GO:0044237 cellular metabolic process; GO:0071704 organic substance metaboli…		GO:0097159 organic cyclic compound binding; GO:1901363 heterocyclic compound binding; GO:0016627 oxidoreductase activity, acting on the CH-CH group of donors; GO:1901265 nucleoside phosphate binding; GO:0050660 flavin adenine dinucleotide binding; GO:0003824 catalytic activity; GO:0005488 binding; GO:0043167 ion binding; GO:0043168 anion binding; GO:0000166 nucleotide binding; GO:0048037 cofactor…	K00234	SDHA; succinate dehydrogenase (ubiquinone) flavoprotein subunit [EC:1.3.5.1]	sce01110 Biosynthesis of secondary metabolites - Saccharomyces cerevisiae (budding yeast); sce01200 Carbon metabolism - Saccharomyces cerevisiae (budding yeast); sce00020 Citrate cycle (TCA cycle) - Saccharomyces cerevisiae (budding yeast); sce01130 Biosynthesis of antibiotics - Saccharomyces cerevisiae (budding yeast); sce01100 Metabolic pathways - Saccharomyces cerevisiae (budding yeast); sce00…	IPR027477; IPR003953; IPR015939; IPR023753;	Succinate dehydrogenase/fumarate reductase flavoprotein, catalytic domain; FAD-dependent oxidoreductase 2, FAD binding domain; Fumarate reductase/succinate dehydrogenase flavoprotein-like, C-terminal; FAD/NAD(P)-binding domain;
KUI71878.1	Rhamnogalacturonan acetylesterase [Valsa mali]	4.285	Up	1.54e-05	27.956	0.53	0.555	0.593	2.46	2.476	2.254	0.294	0.225	0.339	0.84	0.913	0.997	extracellular				K15530			IPR013830;	SGNH hydrolase-type esterase domain;
KUI73076.1	"Aspartate--tRNA ligase, cytoplasmic [Valsa mali]"	4.282	Up	2.95e-05	63.042	0.336	0.436	0.527	1.874	1.908	1.78	0.367	0.318	0.416	1.523	1.416	1.423	nucleus	GO:0006518 peptide metabolic process; GO:0006725 cellular aromatic compound metabolic process; GO:0044267 cellular protein metabolic process; GO:0044699 single-organism process; GO:0009058 biosynthetic process; GO:1901566 organonitrogen compound biosynthetic process; GO:0043039 tRNA aminoacylation; GO:0044237 cellular metabolic process; GO:0071704 organic substance metabolic process; GO:0008152 m…		GO:0016876 ligase activity, forming aminoacyl-tRNA and related compounds; GO:0005524 ATP binding; GO:1901265 nucleoside phosphate binding; GO:0016875 ligase activity, forming carbon-oxygen bonds; GO:0016874 ligase activity; GO:0001882 nucleoside binding; GO:0043167 ion binding; GO:0000166 nucleotide binding; GO:0097159 organic cyclic compound binding; GO:1901363 heterocyclic compound binding; GO:…	K01876	DARS; aspartyl-tRNA synthetase [EC:6.1.1.12]	sce00970 Aminoacyl-tRNA biosynthesis - Saccharomyces cerevisiae (budding yeast);	IPR004364; IPR012340; IPR006195;	Aminoacyl-tRNA synthetase, class II (D/K/N); Nucleic acid-binding, OB-fold; Aminoacyl-tRNA synthetase, class II;
KUI70715.1	hypothetical protein VM1G_06359 [Valsa mali]	4.273	Up	2.23e-05	30.102	0.489	0.407	0.417	1.778	1.857	1.976	0.436	0.328	0.287	1.372	1.486	1.402	nucleus			GO:0016746 transferase activity, transferring acyl groups; GO:0008080 N-acetyltransferase activity; GO:0003824 catalytic activity; GO:0016740 transferase activity; GO:0016747 transferase activity, transferring acyl groups other than amino-acyl groups; GO:0016407 acetyltransferase activity; GO:0016410 N-acyltransferase activity;				IPR000182; IPR016181;	GNAT domain; Acyl-CoA N-acyltransferase;
KUI63901.1	ABC transporter ATP-binding protein ARB1 [Valsa mali]	4.271	Up	1.48e-05	67.95	0.476	0.344	0.448	1.733	1.859	1.823	0.48	0.326	0.392	1.37	1.534	1.442	mitochondria			GO:0005524 ATP binding; GO:1901265 nucleoside phosphate binding; GO:0001882 nucleoside binding; GO:0043167 ion binding; GO:0016817 hydrolase activity, acting on acid anhydrides; GO:0016787 hydrolase activity; GO:0000166 nucleotide binding; GO:0017111 nucleoside-triphosphatase activity; GO:0016887 ATPase activity; GO:0097159 organic cyclic compound binding; GO:1901363 heterocyclic compound binding…	K06185			IPR032781; IPR003593; IPR003439; IPR027417;	ABC-transporter extension domain; AAA+ ATPase domain; ABC transporter-like; P-loop containing nucleoside triphosphate hydrolase;
KUI69162.1	hypothetical protein VM1G_05559 [Valsa mali]	4.27	Up	3.72e-06	72.859	0.373	0.415	0.432	1.784	1.673	1.752	0.335	0.379	0.384	1.526	1.528	1.486	cytoplasm				K09490	HSPA5; heat shock 70kDa protein 5	sce04141 Protein processing in endoplasmic reticulum - Saccharomyces cerevisiae (budding yeast); sce03060 Protein export - Saccharomyces cerevisiae (budding yeast);	IPR029048; IPR029047;	Heat shock protein 70kD, C-terminal domain; Heat shock protein 70kD, peptide-binding domain;
KUI68722.1	"Medium-chain specific acyl-CoA dehydrogenase, mitochondrial [Valsa mali]"	4.27	Up	2.35e-05	47.945	0.43	0.326	0.512	1.776	1.865	1.773	0.422	0.236	0.434	1.44	1.614	1.335	cytoskeleton	GO:0044699 single-organism process; GO:0008152 metabolic process; GO:0055114 oxidation-reduction process; GO:0044710 single-organism metabolic process;		GO:1901265 nucleoside phosphate binding; GO:0050660 flavin adenine dinucleotide binding; GO:0043167 ion binding; GO:0000166 nucleotide binding; GO:0048037 cofactor binding; GO:0016491 oxidoreductase activity; GO:0016627 oxidoreductase activity, acting on the CH-CH group of donors; GO:1901363 heterocyclic compound binding; GO:0097159 organic cyclic compound binding; GO:0003824 catalytic activity; …	K15389			IPR009100; IPR013786; IPR006091; IPR009075;	Acyl-CoA dehydrogenase/oxidase, N-terminal and middle domain; Acyl-CoA dehydrogenase/oxidase, N-terminal; Acyl-CoA oxidase/dehydrogenase, central domain; Acyl-CoA dehydrogenase/oxidase C-terminal;
KUI73793.1	hypothetical protein VM1G_09285 [Valsa mali]	4.256	Up	3.77e-05	81.119	0.484	0.39	0.358	1.644	1.766	1.834	0.471	0.278	0.338	1.472	1.651	1.537	mitochondria	GO:0016310 phosphorylation; GO:0009116 nucleoside metabolic process; GO:0042278 purine nucleoside metabolic process; GO:0006725 cellular aromatic compound metabolic process; GO:0009167 purine ribonucleoside monophosphate metabolic process; GO:0042773 ATP synthesis coupled electron transport; GO:0009259 ribonucleotide metabolic process; GO:0009117 nucleotide metabolic process; GO:0044699 single-or…	GO:0016020 membrane;	GO:0009055 electron carrier activity; GO:0016651 oxidoreductase activity, acting on NAD(P)H; GO:0003954 NADH dehydrogenase activity; GO:0003824 catalytic activity; GO:0051536 iron-sulfur cluster binding; GO:0005488 binding; GO:0050136 NADH dehydrogenase (quinone) activity; GO:0016655 oxidoreductase activity, acting on NAD(P)H, quinone or similar compound as acceptor; GO:0008137 NADH dehydrogenase…	K03934			IPR019574; IPR006656; IPR001041; IPR012675; IPR006963; IPR015405;	NADH:ubiquinone oxidoreductase, subunit G, iron-sulphur binding; Molybdopterin oxidoreductase; 2Fe-2S ferredoxin-type iron-sulfur binding domain; Beta-grasp domain; Molybdopterin oxidoreductase, 4Fe-4S domain; NADH-quinone oxidoreductase, chain G, C-terminal;
KUI66604.1	60S ribosomal protein L11 [Valsa mali]	4.238	Up	2.78e-06	19.903	0.488	0.456	0.386	1.919	1.842	1.875	0.334	0.354	0.368	1.347	1.428	1.479	cytoplasm,mitochondria	GO:0006518 peptide metabolic process; GO:0043043 peptide biosynthetic process; GO:0044267 cellular protein metabolic process; GO:0006807 nitrogen compound metabolic process; GO:0009058 biosynthetic process; GO:0043603 cellular amide metabolic process; GO:0044238 primary metabolic process; GO:1901566 organonitrogen compound biosynthetic process; GO:1901576 organic substance biosynthetic process; G…	GO:0005840 ribosome; GO:0043226 organelle; GO:0043229 intracellular organelle; GO:0043232 intracellular non-membrane-bounded organelle; GO:0044464 cell part; GO:0005622 intracellular; GO:0005737 cytoplasm; GO:0032991 macromolecular complex; GO:0044424 intracellular part; GO:1990904 ribonucleoprotein complex; GO:0005623 cell; GO:0030529 intracellular ribonucleoprotein complex; GO:0044444 cytoplasm…	GO:0003735 structural constituent of ribosome; GO:0005198 structural molecule activity;	K02868	RP-L11e; large subunit ribosomal protein L11e	sce03010 Ribosome - Saccharomyces cerevisiae (budding yeast);	IPR022803; IPR031309; IPR031310;	Ribosomal protein L5 domain; Ribosomal protein L5, C-terminal; Ribosomal protein L5, N-terminal;
KUI67959.1	hypothetical protein VM1G_03371 [Valsa mali]	4.237	Up	2.13e-06	70.54	0.385	0.434	0.452	1.848	1.761	1.776	0.359	0.377	0.397	1.463	1.5	1.464	cytoplasm				K03283	HSPA1_8; heat shock 70kDa protein 1/8	sce04141 Protein processing in endoplasmic reticulum - Saccharomyces cerevisiae (budding yeast); sce04213 Longevity regulating pathway - multiple species - Saccharomyces cerevisiae (budding yeast); sce03040 Spliceosome - Saccharomyces cerevisiae (budding yeast); sce04144 Endocytosis - Saccharomyces cerevisiae (budding yeast);	IPR029048; IPR029047;	Heat shock protein 70kD, C-terminal domain; Heat shock protein 70kD, peptide-binding domain;
KUI66439.1	Succinate-semialdehyde dehydrogenase [NADP(+)] GabD [Valsa mali]	4.227	Up	0.000163241	54.025	0.534	0.404	0.35	1.646	1.885	1.914	0.472	0.349	0.307	1.339	1.432	1.534	cytoplasm	GO:0044699 single-organism process; GO:0008152 metabolic process; GO:0055114 oxidation-reduction process; GO:0044710 single-organism metabolic process;		GO:0016620 oxidoreductase activity, acting on the aldehyde or oxo group of donors, NAD or NADP as acceptor; GO:0003824 catalytic activity; GO:0016491 oxidoreductase activity; GO:0016903 oxidoreductase activity, acting on the aldehyde or oxo group of donors;				IPR016161; IPR015590; IPR016162; IPR016163;	Aldehyde/histidinol dehydrogenase; Aldehyde dehydrogenase domain; Aldehyde dehydrogenase N-terminal domain; Aldehyde dehydrogenase, C-terminal;
KUI65572.1	MAP kinase kinase MKK1/SSP32 [Valsa mali]	4.227	Up	0.00228708	57.085		0.341	0.464		1.711	1.692		0.325	0.513		1.677	1.415	nucleus	GO:0016310 phosphorylation; GO:0044267 cellular protein metabolic process; GO:0044238 primary metabolic process; GO:0044237 cellular metabolic process; GO:0006796 phosphate-containing compound metabolic process; GO:0071704 organic substance metabolic process; GO:0008152 metabolic process; GO:0006468 protein phosphorylation; GO:0006793 phosphorus metabolic process; GO:0044260 cellular macromolecul…		GO:0005524 ATP binding; GO:1901265 nucleoside phosphate binding; GO:0016773 phosphotransferase activity, alcohol group as acceptor; GO:0001882 nucleoside binding; GO:0043167 ion binding; GO:0004672 protein kinase activity; GO:0000166 nucleotide binding; GO:0097159 organic cyclic compound binding; GO:1901363 heterocyclic compound binding; GO:0032549 ribonucleoside binding; GO:0097367 carbohydrate …	K08294	MKK1_2; mitogen-activated protein kinase kinase [EC:2.7.12.2]	sce04011 MAPK signaling pathway - yeast - Saccharomyces cerevisiae (budding yeast); sce04139 Mitophagy - yeast - Saccharomyces cerevisiae (budding yeast);	IPR000719; IPR011009;	Protein kinase domain; Protein kinase-like domain;
KUI71220.1	NADP-dependent malic enzyme [Valsa mali]	4.225	Up	7.74e-06	61.842	0.33	0.378	0.428	1.66	1.569	1.571	0.268	0.343	0.428	1.698	1.74	1.633	cytoplasm	GO:0043648 dicarboxylic acid metabolic process; GO:0008152 metabolic process; GO:0055114 oxidation-reduction process; GO:0044710 single-organism metabolic process; GO:0006108 malate metabolic process; GO:0044281 small molecule metabolic process; GO:0019752 carboxylic acid metabolic process; GO:0044763 single-organism cellular process; GO:0044699 single-organism process; GO:0006082 organic acid me…		GO:0004471 malate dehydrogenase (decarboxylating) (NAD+) activity; GO:1901265 nucleoside phosphate binding; GO:0000166 nucleotide binding; GO:0048037 cofactor binding; GO:0016491 oxidoreductase activity; GO:0016614 oxidoreductase activity, acting on CH-OH group of donors; GO:1901363 heterocyclic compound binding; GO:0097159 organic cyclic compound binding; GO:0016616 oxidoreductase activity, acti…	K00029			IPR012302; IPR012301; IPR016040;	Malic enzyme, NAD-binding; Malic enzyme, N-terminal domain; NAD(P)-binding domain;
KUI69467.1	Peroxisomal membrane protein PMP27 [Valsa mali]	4.225	Up	0.000148442	26.248		0.436	0.425		1.803	1.835		0.417	0.425		1.418	1.42	mitochondria	GO:0007031 peroxisome organization; GO:0016043 cellular component organization; GO:0006996 organelle organization; GO:0048285 organelle fission; GO:0009987 cellular process; GO:0071840 cellular component organization or biogenesis; GO:0016559 peroxisome fission;	GO:0016020 membrane; GO:0043229 intracellular organelle; GO:0031903 microbody membrane; GO:0031231 intrinsic component of peroxisomal membrane; GO:0044439 peroxisomal part; GO:0098588 bounding membrane of organelle; GO:0031090 organelle membrane; GO:0005777 peroxisome; GO:0005737 cytoplasm; GO:0044446 intracellular organelle part; GO:0031224 intrinsic component of membrane; GO:0044438 microbody p…		K13352
KUI70509.1	hypothetical protein VM1G_06023 [Valsa mali]	4.224	Up	0.0236195	35.627	0.522		0.343	1.628		2.026	0.481		0.322	1.433		1.438	nucleus
KUI70432.1	Glucose-6-phosphate 1-epimerase [Valsa mali]	4.224	Up	0.000163416	34.381	0.376	0.47	0.445	1.998	1.665	1.79	0.394	0.463	0.347	1.38	1.46	1.528	cytoplasm	GO:0008152 metabolic process; GO:0005975 carbohydrate metabolic process; GO:0044238 primary metabolic process; GO:0071704 organic substance metabolic process;		GO:0030246 carbohydrate binding; GO:0016853 isomerase activity; GO:0003824 catalytic activity; GO:0005488 binding;	K01792	E5.1.3.15; glucose-6-phosphate 1-epimerase [EC:5.1.3.15]	sce00010 Glycolysis / Gluconeogenesis - Saccharomyces cerevisiae (budding yeast); sce01110 Biosynthesis of secondary metabolites - Saccharomyces cerevisiae (budding yeast); sce01130 Biosynthesis of antibiotics - Saccharomyces cerevisiae (budding yeast); sce01100 Metabolic pathways - Saccharomyces cerevisiae (budding yeast);	IPR011013; IPR014718;	Galactose mutarotase-like domain; Glycoside hydrolase-type carbohydrate-binding;
KUI67316.1	Adenylate kinase [Valsa mali]	4.214	Up	7.92e-06	29.613	0.432	0.486	0.479	2.046	1.88	1.961	0.344	0.434	0.381	1.254	1.255	1.306	cytoplasm	GO:0009116 nucleoside metabolic process; GO:0042278 purine nucleoside metabolic process; GO:0009136 purine nucleoside diphosphate biosynthetic process; GO:0046031 ADP metabolic process; GO:0009167 purine ribonucleoside monophosphate metabolic process; GO:0006172 ADP biosynthetic process; GO:0009117 nucleotide metabolic process; GO:0044699 single-organism process; GO:0009180 purine ribonucleoside …		GO:0005524 ATP binding; GO:1901265 nucleoside phosphate binding; GO:0004017 adenylate kinase activity; GO:0019205 nucleobase-containing compound kinase activity; GO:0001882 nucleoside binding; GO:0043167 ion binding; GO:0000166 nucleotide binding; GO:0019201 nucleotide kinase activity; GO:0016776 phosphotransferase activity, phosphate group as acceptor; GO:0097159 organic cyclic compound binding;…	K00939	adk; adenylate kinase [EC:2.7.4.3]	sce00230 Purine metabolism - Saccharomyces cerevisiae (budding yeast); sce00730 Thiamine metabolism - Saccharomyces cerevisiae (budding yeast); sce01110 Biosynthesis of secondary metabolites - Saccharomyces cerevisiae (budding yeast); sce01130 Biosynthesis of antibiotics - Saccharomyces cerevisiae (budding yeast); sce01100 Metabolic pathways - Saccharomyces cerevisiae (budding yeast);	IPR007862; IPR027417;	Adenylate kinase, active site lid domain; P-loop containing nucleoside triphosphate hydrolase;
KUI67713.1	Exportin-1 [Valsa mali]	4.211	Up	0.000116105	123.59	0.43	0.49	0.352	1.789	1.642	1.925	0.389	0.49	0.285	1.468	1.435	1.553	nucleus	GO:0045184 establishment of protein localization; GO:0006810 transport; GO:0046907 intracellular transport; GO:0070727 cellular macromolecule localization; GO:0051649 establishment of localization in cell; GO:0006886 intracellular protein transport; GO:0071702 organic substance transport; GO:0008104 protein localization; GO:0033036 macromolecule localization; GO:0034613 cellular protein localizat…		GO:0031267 small GTPase binding; GO:0017016 Ras GTPase binding; GO:0005488 binding; GO:0005515 protein binding; GO:0008536 Ran GTPase binding; GO:0051020 GTPase binding; GO:0019899 enzyme binding;	K14290	XPO1; exportin-1	sce03008 Ribosome biogenesis in eukaryotes - Saccharomyces cerevisiae (budding yeast); sce03013 RNA transport - Saccharomyces cerevisiae (budding yeast);	IPR001494; IPR014877; IPR011989; IPR013598; IPR016024;	Importin-beta, N-terminal domain; CRM1 C-terminal domain; Armadillo-like helical; Exportin-1/Importin-beta-like; Armadillo-type fold;
KUI68318.1	hypothetical protein VM1G_04384 [Valsa mali]	4.203	Up	0.00163948	37.834	0.445	0.29	0.774	2.118	2.386	1.838	0.37	0.335	0.491	1.162	1.132	1.026	extracellular
[truncated: 909 more rows]

## Sheet: PacC-V vs PacC-H
Protein accession	Protein description	PacC-V/PacC-H Ratio	Regulated Type	PacC-V/PacC-H P value	MW [kDa]	WT-H-1	WT-H-2	WT-H-3	WT-V-1	WT-V-2	WT-V-3	PacC-H-1	PacC-H-2	PacC-H-3	PacC-V-1	PacC-V-2	PacC-V-3	Subcellular localization	Biological Process	Cellular Component	Molecular Function	KEGG KO No.	KEGG Gene	KEGG pathway	IPR ID	Domain description
[truncated: 1,133 more rows]
