# Supplementary material for: VmPacC-mediated pH regulation of Valsa mali confers to host acidification identified by comparative proteomics analysis
Source: Stress Biol. 2023 Jun 21;3(1):18. doi: 10.1007/s44154-023-00097-y (PMC10441875; doi:10.1007/s44154-023-00097-y)
Supplement: Supplementary file 4 — Additional file 4: Table S2. The gene ontology (GO) annotation analysis of differentially expressed proteins (DEPs) between the PacC and WT groups. [file 44154_2023_97_MOESM4_ESM.xls]

## Sheet: BP
GO_Name	GO_ID	GO_Level	P_value	EnrichmentScore	HitsGenesCountsInSelectedSet	HitsGenesCountsInBackground	AllGenesCountsInSelectedSet	AllGenesCountsInBackground	GenesOfSelectedSetInGOterm
cellular process	GO:0009987	2	7.02e-07	1.37521	105	2460	146	4704	VM1G_09376,VM1G_01887,VM1G_08840,VM1G_01400,VM1G_03940,VM1G_01772,VM1G_08837,VM1G_03395,VM1G_02181,VM1G_09382,VM1G_02629,VM1G_09386,VM1G_02076,VM1G_10246,VM1G_09272,VM1G_02757,VM1G_00339,VM1G_01424,VM1G_02634,VM1G_05348,VM1G_10936,VM1G_05111,VM1G_03295,VM1G_11225,VM1G_03291,VM1G_07780,VM1G_08198,VM1G_01556,VM1G_06328,VM1G_01442,VM1G_01320,VM1G_10160,VM1G_05927,VM1G_01205,VM1G_02418,VM1G_03752,VM1…
organic substance metabolic process	GO:0071704	3	1.25e-06	1.3871	101	2346	146	4704	VM1G_09376,VM1G_01887,VM1G_01400,VM1G_01772,VM1G_08837,VM1G_03395,VM1G_09382,VM1G_09141,VM1G_02629,VM1G_04249,VM1G_00452,VM1G_02076,VM1G_10246,VM1G_02757,VM1G_00339,VM1G_01424,VM1G_05348,VM1G_03295,VM1G_11225,VM1G_03291,VM1G_07780,VM1G_08198,VM1G_01556,VM1G_06328,VM1G_01442,VM1G_01320,VM1G_10160,VM1G_05927,VM1G_01205,VM1G_02418,VM1G_03752,VM1G_11126,VM1G_05250,VM1G_10711,VM1G_05819,VM1G_06356,VM1…
primary metabolic process	GO:0044238	3	1.26e-06	1.41223	97	2213	146	4704	VM1G_09376,VM1G_01887,VM1G_01772,VM1G_08837,VM1G_03395,VM1G_02181,VM1G_09382,VM1G_09141,VM1G_02629,VM1G_04249,VM1G_00452,VM1G_02076,VM1G_10246,VM1G_02757,VM1G_00339,VM1G_01424,VM1G_05348,VM1G_03295,VM1G_11225,VM1G_03291,VM1G_07780,VM1G_08198,VM1G_01556,VM1G_06328,VM1G_01442,VM1G_01320,VM1G_10160,VM1G_05927,VM1G_01205,VM1G_03752,VM1G_11126,VM1G_05250,VM1G_10711,VM1G_05819,VM1G_06356,VM1G_10963,VM1…
cellular metabolic process	GO:0044237	3	1.19e-06	1.44735	92	2048	146	4704	VM1G_09376,VM1G_01887,VM1G_08840,VM1G_01772,VM1G_08837,VM1G_03395,VM1G_02181,VM1G_09382,VM1G_02629,VM1G_02076,VM1G_10246,VM1G_02757,VM1G_00339,VM1G_01424,VM1G_02634,VM1G_05348,VM1G_05111,VM1G_03295,VM1G_11225,VM1G_03291,VM1G_08198,VM1G_01556,VM1G_06328,VM1G_01442,VM1G_01320,VM1G_10160,VM1G_05927,VM1G_01205,VM1G_02418,VM1G_03752,VM1G_11126,VM1G_05250,VM1G_10711,VM1G_05819,VM1G_06356,VM1G_05709,VM1…
nitrogen compound metabolic process	GO:0006807	3	0.0022662	1.29707	75	1863	146	4704	VM1G_09376,VM1G_01887,VM1G_01772,VM1G_03395,VM1G_09141,VM1G_02629,VM1G_00452,VM1G_02076,VM1G_10246,VM1G_02757,VM1G_00339,VM1G_01424,VM1G_05348,VM1G_03295,VM1G_03291,VM1G_08198,VM1G_01442,VM1G_01320,VM1G_05927,VM1G_01205,VM1G_02418,VM1G_03752,VM1G_05250,VM1G_10711,VM1G_05819,VM1G_06356,VM1G_05709,VM1G_05705,VM1G_08302,VM1G_08546,VM1G_00382,VM1G_10748,VM1G_04991,VM1G_06494,VM1G_10500,VM1G_03311,VM1…
organonitrogen compound metabolic process	GO:1901564	4	6.64e-10	1.9326	70	1167	146	4704	VM1G_09376,VM1G_01887,VM1G_01772,VM1G_03395,VM1G_09141,VM1G_02629,VM1G_00452,VM1G_02076,VM1G_10246,VM1G_02757,VM1G_00339,VM1G_01424,VM1G_05348,VM1G_03295,VM1G_03291,VM1G_08198,VM1G_01320,VM1G_05927,VM1G_03752,VM1G_05250,VM1G_10711,VM1G_05819,VM1G_06356,VM1G_05709,VM1G_05705,VM1G_08546,VM1G_00382,VM1G_10748,VM1G_04991,VM1G_06494,VM1G_10500,VM1G_03311,VM1G_04880,VM1G_00727,VM1G_06702,VM1G_02113,VM1…
biosynthetic process	GO:0009058	3	0.000507	1.51895	52	1103	146	4704	VM1G_01887,VM1G_01772,VM1G_03395,VM1G_02629,VM1G_10246,VM1G_00339,VM1G_01424,VM1G_05348,VM1G_03295,VM1G_03291,VM1G_06328,VM1G_01320,VM1G_05927,VM1G_10711,VM1G_05819,VM1G_06356,VM1G_05705,VM1G_08546,VM1G_00382,VM1G_01357,VM1G_10748,VM1G_04991,VM1G_05164,VM1G_10500,VM1G_02458,VM1G_00727,VM1G_00724,VM1G_06702,VM1G_02113,VM1G_05981,VM1G_00977,VM1G_06836,VM1G_02356,VM1G_09318,VM1G_10533,VM1G_01837,VM1…
cellular nitrogen compound metabolic process	GO:0034641	4	0.00407953	1.40572	50	1146	146	4704	VM1G_01887,VM1G_01772,VM1G_03395,VM1G_02629,VM1G_02076,VM1G_10246,VM1G_02757,VM1G_00339,VM1G_05348,VM1G_03295,VM1G_03291,VM1G_01442,VM1G_01320,VM1G_05927,VM1G_01205,VM1G_02418,VM1G_03752,VM1G_10711,VM1G_05819,VM1G_05709,VM1G_05705,VM1G_08302,VM1G_08546,VM1G_00382,VM1G_10748,VM1G_10500,VM1G_00727,VM1G_06702,VM1G_02113,VM1G_05981,VM1G_00977,VM1G_06836,VM1G_09318,VM1G_01837,VM1G_01711,VM1G_08476,VM1…
organic substance biosynthetic process	GO:1901576	4	0.000336	1.56404	50	1030	146	4704	VM1G_01887,VM1G_01772,VM1G_03395,VM1G_02629,VM1G_10246,VM1G_00339,VM1G_01424,VM1G_05348,VM1G_03295,VM1G_03291,VM1G_06328,VM1G_01320,VM1G_05927,VM1G_10711,VM1G_05819,VM1G_06356,VM1G_05705,VM1G_08546,VM1G_00382,VM1G_01357,VM1G_10748,VM1G_04991,VM1G_05164,VM1G_10500,VM1G_02458,VM1G_00727,VM1G_00724,VM1G_06702,VM1G_02113,VM1G_05981,VM1G_00977,VM1G_06836,VM1G_02356,VM1G_09318,VM1G_10533,VM1G_01837,VM1…
cellular biosynthetic process	GO:0044249	4	0.00412419	1.43613	46	1032	146	4704	VM1G_01887,VM1G_01772,VM1G_03395,VM1G_02629,VM1G_01424,VM1G_05348,VM1G_03295,VM1G_03291,VM1G_06328,VM1G_01320,VM1G_05927,VM1G_10711,VM1G_05819,VM1G_06356,VM1G_05705,VM1G_08546,VM1G_00382,VM1G_10748,VM1G_04991,VM1G_10500,VM1G_02458,VM1G_00727,VM1G_00724,VM1G_06702,VM1G_02113,VM1G_05981,VM1G_00977,VM1G_06836,VM1G_02356,VM1G_09318,VM1G_10533,VM1G_01837,VM1G_01711,VM1G_08476,VM1G_09327,VM1G_04553,VM1…
oxidation-reduction process	GO:0055114	3	0.00427059	1.45988	43	949	146	4704	VM1G_08840,VM1G_01400,VM1G_00680,VM1G_08837,VM1G_02181,VM1G_09382,VM1G_09945,VM1G_06439,VM1G_01424,VM1G_10936,VM1G_05111,VM1G_11225,VM1G_08753,VM1G_01556,VM1G_06328,VM1G_10160,VM1G_05927,VM1G_09606,VM1G_11126,VM1G_05146,VM1G_03091,VM1G_10069,VM1G_11159,VM1G_05966,VM1G_00830,VM1G_06157,VM1G_10884,VM1G_06391,VM1G_10643,VM1G_02356,VM1G_01712,VM1G_00074,VM1G_11095,VM1G_02259,VM1G_02823,VM1G_09589,VM1…
small molecule metabolic process	GO:0044281	3	1.75e-12	3.22192	42	420	146	4704	VM1G_09376,VM1G_01400,VM1G_09382,VM1G_02629,VM1G_02076,VM1G_10246,VM1G_02757,VM1G_00339,VM1G_01424,VM1G_11225,VM1G_03291,VM1G_01556,VM1G_06328,VM1G_01442,VM1G_10160,VM1G_05927,VM1G_03752,VM1G_05250,VM1G_06356,VM1G_05709,VM1G_07697,VM1G_08303,VM1G_04991,VM1G_05164,VM1G_08210,VM1G_02113,VM1G_10643,VM1G_09318,VM1G_01837,VM1G_01712,VM1G_09207,VM1G_07383,VM1G_09468,VM1G_06745,VM1G_02398,VM1G_03807,VM1…
protein metabolic process	GO:0019538	5	0.00480763	1.47964	40	871	146	4704	VM1G_01887,VM1G_01772,VM1G_03395,VM1G_09141,VM1G_00452,VM1G_05348,VM1G_03295,VM1G_08198,VM1G_01320,VM1G_10711,VM1G_05819,VM1G_05705,VM1G_08546,VM1G_00382,VM1G_10748,VM1G_06494,VM1G_10500,VM1G_03311,VM1G_04880,VM1G_06702,VM1G_05981,VM1G_00977,VM1G_06836,VM1G_00185,VM1G_01711,VM1G_08476,VM1G_09327,VM1G_04553,VM1G_02130,VM1G_04324,VM1G_06980,VM1G_09344,VM1G_03912,VM1G_07713,VM1G_09473,VM1G_08143,VM1…
organonitrogen compound biosynthetic process	GO:1901566	5	7.36e-09	2.61781	39	480	146	4704	VM1G_01887,VM1G_01772,VM1G_03395,VM1G_02629,VM1G_01424,VM1G_05348,VM1G_03295,VM1G_03291,VM1G_01320,VM1G_05927,VM1G_10711,VM1G_05819,VM1G_06356,VM1G_05705,VM1G_08546,VM1G_00382,VM1G_10748,VM1G_04991,VM1G_10500,VM1G_00727,VM1G_06702,VM1G_02113,VM1G_05981,VM1G_00977,VM1G_06836,VM1G_09318,VM1G_01837,VM1G_01711,VM1G_08476,VM1G_09327,VM1G_04553,VM1G_02130,VM1G_07383,VM1G_03912,VM1G_06745,VM1G_08143,VM1…
cellular nitrogen compound biosynthetic process	GO:0044271	5	0.00792554	1.48966	35	757	146	4704	VM1G_01887,VM1G_01772,VM1G_03395,VM1G_02629,VM1G_05348,VM1G_03295,VM1G_03291,VM1G_01320,VM1G_10711,VM1G_05819,VM1G_05705,VM1G_08546,VM1G_00382,VM1G_10748,VM1G_10500,VM1G_00727,VM1G_06702,VM1G_02113,VM1G_05981,VM1G_00977,VM1G_06836,VM1G_09318,VM1G_01837,VM1G_01711,VM1G_08476,VM1G_09327,VM1G_04553,VM1G_02130,VM1G_07383,VM1G_03912,VM1G_08143,VM1G_08144,VM1G_01983,VM1G_06643,VM1G_01878,
cellular protein metabolic process	GO:0044267	6	0.0158948	1.45418	32	709	146	4704	VM1G_01887,VM1G_01772,VM1G_03395,VM1G_05348,VM1G_03295,VM1G_08198,VM1G_01320,VM1G_10711,VM1G_05819,VM1G_05705,VM1G_08546,VM1G_00382,VM1G_10748,VM1G_06494,VM1G_10500,VM1G_06702,VM1G_05981,VM1G_00977,VM1G_06836,VM1G_01711,VM1G_08476,VM1G_09327,VM1G_04553,VM1G_02130,VM1G_04324,VM1G_06980,VM1G_09344,VM1G_03912,VM1G_08143,VM1G_08144,VM1G_01983,VM1G_06643,
macromolecule biosynthetic process	GO:0009059	5	0.0474612	1.35185	30	715	146	4704	VM1G_01887,VM1G_01772,VM1G_03395,VM1G_05348,VM1G_03295,VM1G_01320,VM1G_10711,VM1G_05819,VM1G_05705,VM1G_08546,VM1G_00382,VM1G_10748,VM1G_10500,VM1G_00724,VM1G_06702,VM1G_05981,VM1G_00977,VM1G_06836,VM1G_02356,VM1G_01711,VM1G_08476,VM1G_09327,VM1G_04553,VM1G_02130,VM1G_03912,VM1G_08143,VM1G_08144,VM1G_01983,VM1G_06643,VM1G_09246,
cellular macromolecule biosynthetic process	GO:0034645	6	0.0403722	1.37103	30	705	146	4704	VM1G_01887,VM1G_01772,VM1G_03395,VM1G_05348,VM1G_03295,VM1G_01320,VM1G_10711,VM1G_05819,VM1G_05705,VM1G_08546,VM1G_00382,VM1G_10748,VM1G_10500,VM1G_00724,VM1G_06702,VM1G_05981,VM1G_00977,VM1G_06836,VM1G_02356,VM1G_01711,VM1G_08476,VM1G_09327,VM1G_04553,VM1G_02130,VM1G_03912,VM1G_08143,VM1G_08144,VM1G_01983,VM1G_06643,VM1G_09246,
phosphorus metabolic process	GO:0006793	4	0.000389	1.91075	29	489	146	4704	VM1G_08837,VM1G_02629,VM1G_02076,VM1G_10246,VM1G_02757,VM1G_00339,VM1G_02634,VM1G_05111,VM1G_03291,VM1G_08198,VM1G_01556,VM1G_01442,VM1G_03752,VM1G_11126,VM1G_05709,VM1G_05164,VM1G_04635,VM1G_02113,VM1G_09318,VM1G_10533,VM1G_01837,VM1G_01712,VM1G_07383,VM1G_04324,VM1G_09468,VM1G_01625,VM1G_01878,VM1G_08945,VM1G_03266,
carbohydrate metabolic process	GO:0005975	4	1.17e-08	3.19985	29	292	146	4704	VM1G_08837,VM1G_04249,VM1G_02076,VM1G_10246,VM1G_02757,VM1G_00339,VM1G_11225,VM1G_07780,VM1G_01556,VM1G_10160,VM1G_03752,VM1G_11126,VM1G_05250,VM1G_10963,VM1G_05709,VM1G_07697,VM1G_06480,VM1G_08430,VM1G_05164,VM1G_02458,VM1G_08337,VM1G_02356,VM1G_01712,VM1G_01625,VM1G_09246,VM1G_01515,VM1G_01878,VM1G_08945,VM1G_03266,
cellular amide metabolic process	GO:0043603	5	6.16e-09	3.28999	29	284	146	4704	VM1G_01887,VM1G_01772,VM1G_03395,VM1G_05348,VM1G_03295,VM1G_01320,VM1G_10711,VM1G_05819,VM1G_05705,VM1G_08546,VM1G_00382,VM1G_10748,VM1G_10500,VM1G_06702,VM1G_05981,VM1G_00977,VM1G_06836,VM1G_09318,VM1G_01711,VM1G_08476,VM1G_09327,VM1G_04553,VM1G_02130,VM1G_03912,VM1G_09468,VM1G_08143,VM1G_08144,VM1G_01983,VM1G_06643,
organic acid metabolic process	GO:0006082	4	3.58e-10	3.70776	29	252	146	4704	VM1G_09376,VM1G_09382,VM1G_02076,VM1G_10246,VM1G_02757,VM1G_00339,VM1G_01424,VM1G_11225,VM1G_01556,VM1G_06328,VM1G_10160,VM1G_05927,VM1G_03752,VM1G_05250,VM1G_06356,VM1G_05709,VM1G_04991,VM1G_08210,VM1G_10643,VM1G_09318,VM1G_09207,VM1G_06745,VM1G_02398,VM1G_03807,VM1G_00656,VM1G_01625,VM1G_08945,VM1G_03266,VM1G_02293,
oxoacid metabolic process	GO:0043436	5	2.67e-10	3.75243	29	249	146	4704	VM1G_09376,VM1G_09382,VM1G_02076,VM1G_10246,VM1G_02757,VM1G_00339,VM1G_01424,VM1G_11225,VM1G_01556,VM1G_06328,VM1G_10160,VM1G_05927,VM1G_03752,VM1G_05250,VM1G_06356,VM1G_05709,VM1G_04991,VM1G_08210,VM1G_10643,VM1G_09318,VM1G_09207,VM1G_06745,VM1G_02398,VM1G_03807,VM1G_00656,VM1G_01625,VM1G_08945,VM1G_03266,VM1G_02293,
carboxylic acid metabolic process	GO:0019752	6	1.99e-10	3.7982	29	246	146	4704	VM1G_09376,VM1G_09382,VM1G_02076,VM1G_10246,VM1G_02757,VM1G_00339,VM1G_01424,VM1G_11225,VM1G_01556,VM1G_06328,VM1G_10160,VM1G_05927,VM1G_03752,VM1G_05250,VM1G_06356,VM1G_05709,VM1G_04991,VM1G_08210,VM1G_10643,VM1G_09318,VM1G_09207,VM1G_06745,VM1G_02398,VM1G_03807,VM1G_00656,VM1G_01625,VM1G_08945,VM1G_03266,VM1G_02293,
amide biosynthetic process	GO:0043604	6	3.24e-09	3.48315	28	259	146	4704	VM1G_01887,VM1G_01772,VM1G_03395,VM1G_05348,VM1G_03295,VM1G_01320,VM1G_10711,VM1G_05819,VM1G_05705,VM1G_08546,VM1G_00382,VM1G_10748,VM1G_10500,VM1G_06702,VM1G_05981,VM1G_00977,VM1G_06836,VM1G_09318,VM1G_01711,VM1G_08476,VM1G_09327,VM1G_04553,VM1G_02130,VM1G_03912,VM1G_08143,VM1G_08144,VM1G_01983,VM1G_06643,
phosphate-containing compound metabolic process	GO:0006796	5	0.00163035	1.79735	27	484	146	4704	VM1G_08837,VM1G_02629,VM1G_02076,VM1G_10246,VM1G_02757,VM1G_00339,VM1G_02634,VM1G_05111,VM1G_03291,VM1G_08198,VM1G_01556,VM1G_03752,VM1G_11126,VM1G_05709,VM1G_05164,VM1G_04635,VM1G_02113,VM1G_09318,VM1G_10533,VM1G_01837,VM1G_01712,VM1G_07383,VM1G_04324,VM1G_09468,VM1G_01625,VM1G_08945,VM1G_03266,
peptide metabolic process	GO:0006518	6	7.25e-09	3.46581	27	251	146	4704	VM1G_01887,VM1G_01772,VM1G_03395,VM1G_05348,VM1G_03295,VM1G_01320,VM1G_10711,VM1G_05819,VM1G_05705,VM1G_08546,VM1G_00382,VM1G_10748,VM1G_10500,VM1G_06702,VM1G_05981,VM1G_00977,VM1G_06836,VM1G_01711,VM1G_08476,VM1G_09327,VM1G_04553,VM1G_02130,VM1G_03912,VM1G_08143,VM1G_08144,VM1G_01983,VM1G_06643,
peptide biosynthetic process	GO:0043043	7	3.23e-09	3.5947	27	242	146	4704	VM1G_01887,VM1G_01772,VM1G_03395,VM1G_05348,VM1G_03295,VM1G_01320,VM1G_10711,VM1G_05819,VM1G_05705,VM1G_08546,VM1G_00382,VM1G_10748,VM1G_10500,VM1G_06702,VM1G_05981,VM1G_00977,VM1G_06836,VM1G_01711,VM1G_08476,VM1G_09327,VM1G_04553,VM1G_02130,VM1G_03912,VM1G_08143,VM1G_08144,VM1G_01983,VM1G_06643,
translation	GO:0006412	8	2.44e-09	3.63982	27	239	146	4704	VM1G_01887,VM1G_01772,VM1G_03395,VM1G_05348,VM1G_03295,VM1G_01320,VM1G_10711,VM1G_05819,VM1G_05705,VM1G_08546,VM1G_00382,VM1G_10748,VM1G_10500,VM1G_06702,VM1G_05981,VM1G_00977,VM1G_06836,VM1G_01711,VM1G_08476,VM1G_09327,VM1G_04553,VM1G_02130,VM1G_03912,VM1G_08143,VM1G_08144,VM1G_01983,VM1G_06643,
catabolic process	GO:0009056	3	3.44e-06	2.86116	23	259	146	4704	VM1G_02076,VM1G_10246,VM1G_02757,VM1G_00339,VM1G_01205,VM1G_02418,VM1G_03752,VM1G_05250,VM1G_10963,VM1G_05709,VM1G_07697,VM1G_08303,VM1G_06480,VM1G_08337,VM1G_02356,VM1G_10533,VM1G_06980,VM1G_09344,VM1G_10326,VM1G_00656,VM1G_01625,VM1G_08945,VM1G_03266,
organic substance catabolic process	GO:1901575	4	3.18e-06	2.96578	22	239	146	4704	VM1G_02076,VM1G_10246,VM1G_02757,VM1G_00339,VM1G_01205,VM1G_02418,VM1G_03752,VM1G_05250,VM1G_10963,VM1G_05709,VM1G_07697,VM1G_08303,VM1G_06480,VM1G_08337,VM1G_02356,VM1G_10533,VM1G_06980,VM1G_09344,VM1G_00656,VM1G_01625,VM1G_08945,VM1G_03266,
carbohydrate derivative metabolic process	GO:1901135	4	8.18e-10	4.6633	22	152	146	4704	VM1G_08837,VM1G_02076,VM1G_10246,VM1G_02757,VM1G_00339,VM1G_03291,VM1G_01556,VM1G_01442,VM1G_03752,VM1G_11126,VM1G_05709,VM1G_01357,VM1G_02113,VM1G_09318,VM1G_01837,VM1G_01712,VM1G_07383,VM1G_09468,VM1G_01625,VM1G_01878,VM1G_08945,VM1G_03266,
generation of precursor metabolites and energy	GO:0006091	4	2.11e-15	8.43836	22	84	146	4704	VM1G_08837,VM1G_02181,VM1G_09382,VM1G_02076,VM1G_10246,VM1G_02757,VM1G_00339,VM1G_05111,VM1G_11225,VM1G_01556,VM1G_10160,VM1G_03752,VM1G_11126,VM1G_05709,VM1G_02356,VM1G_01712,VM1G_11095,VM1G_03362,VM1G_01625,VM1G_09246,VM1G_08945,VM1G_03266,
organophosphate metabolic process	GO:0019637	5	6.31e-08	3.8663	21	175	146	4704	VM1G_08837,VM1G_02629,VM1G_02076,VM1G_10246,VM1G_02757,VM1G_00339,VM1G_03291,VM1G_01556,VM1G_03752,VM1G_11126,VM1G_05709,VM1G_02113,VM1G_09318,VM1G_10533,VM1G_01837,VM1G_01712,VM1G_07383,VM1G_09468,VM1G_01625,VM1G_08945,VM1G_03266,
nucleobase-containing small molecule metabolic process	GO:0055086	6	1.59e-08	4.87349	18	119	146	4704	VM1G_02629,VM1G_02076,VM1G_10246,VM1G_02757,VM1G_00339,VM1G_03291,VM1G_01442,VM1G_03752,VM1G_05709,VM1G_02113,VM1G_09318,VM1G_01837,VM1G_07383,VM1G_09468,VM1G_01625,VM1G_01878,VM1G_08945,VM1G_03266,
phosphorylation	GO:0016310	6	0.0287998	1.66831	16	309	146	4704	VM1G_02629,VM1G_02076,VM1G_10246,VM1G_02757,VM1G_00339,VM1G_05111,VM1G_03291,VM1G_08198,VM1G_03752,VM1G_05709,VM1G_05164,VM1G_07383,VM1G_04324,VM1G_01625,VM1G_08945,VM1G_03266,
nucleoside phosphate metabolic process	GO:0006753	7	1.36e-08	5.60334	16	92	146	4704	VM1G_02629,VM1G_02076,VM1G_10246,VM1G_02757,VM1G_00339,VM1G_03291,VM1G_03752,VM1G_05709,VM1G_02113,VM1G_09318,VM1G_01837,VM1G_07383,VM1G_09468,VM1G_01625,VM1G_08945,VM1G_03266,
nucleotide metabolic process	GO:0009117	8	1.36e-08	5.60334	16	92	146	4704	VM1G_02629,VM1G_02076,VM1G_10246,VM1G_02757,VM1G_00339,VM1G_03291,VM1G_03752,VM1G_05709,VM1G_02113,VM1G_09318,VM1G_01837,VM1G_07383,VM1G_09468,VM1G_01625,VM1G_08945,VM1G_03266,
carbohydrate catabolic process	GO:0016052	5	4.41e-09	6.53091	15	74	146	4704	VM1G_02076,VM1G_10246,VM1G_02757,VM1G_00339,VM1G_03752,VM1G_05250,VM1G_10963,VM1G_05709,VM1G_07697,VM1G_06480,VM1G_08337,VM1G_02356,VM1G_01625,VM1G_08945,VM1G_03266,
purine-containing compound metabolic process	GO:0072521	5	8.02e-10	7.32254	15	66	146	4704	VM1G_02076,VM1G_10246,VM1G_02757,VM1G_00339,VM1G_03291,VM1G_03752,VM1G_05709,VM1G_02113,VM1G_09318,VM1G_01837,VM1G_07383,VM1G_09468,VM1G_01625,VM1G_08945,VM1G_03266,
purine nucleotide metabolic process	GO:0006163	9	1.1e-10	8.33255	15	58	146	4704	VM1G_02076,VM1G_10246,VM1G_02757,VM1G_00339,VM1G_03291,VM1G_03752,VM1G_05709,VM1G_02113,VM1G_09318,VM1G_01837,VM1G_07383,VM1G_09468,VM1G_01625,VM1G_08945,VM1G_03266,
ribonucleotide metabolic process	GO:0009259	9	8.38e-11	8.47873	15	57	146	4704	VM1G_02076,VM1G_10246,VM1G_02757,VM1G_00339,VM1G_03291,VM1G_03752,VM1G_05709,VM1G_02113,VM1G_09318,VM1G_01837,VM1G_07383,VM1G_09468,VM1G_01625,VM1G_08945,VM1G_03266,
ribose phosphate metabolic process	GO:0019693	6	8.38e-11	8.47873	15	57	146	4704	VM1G_02076,VM1G_10246,VM1G_02757,VM1G_00339,VM1G_03291,VM1G_03752,VM1G_05709,VM1G_02113,VM1G_09318,VM1G_01837,VM1G_07383,VM1G_09468,VM1G_01625,VM1G_08945,VM1G_03266,
purine ribonucleotide metabolic process	GO:0009150	10	6.34e-11	8.63014	15	56	146	4704	VM1G_02076,VM1G_10246,VM1G_02757,VM1G_00339,VM1G_03291,VM1G_03752,VM1G_05709,VM1G_02113,VM1G_09318,VM1G_01837,VM1G_07383,VM1G_09468,VM1G_01625,VM1G_08945,VM1G_03266,
cellular amino acid metabolic process	GO:0006520	7	0.00253847	2.42109	13	173	146	4704	VM1G_09376,VM1G_01424,VM1G_05927,VM1G_05250,VM1G_06356,VM1G_04991,VM1G_10643,VM1G_09207,VM1G_06745,VM1G_02398,VM1G_03807,VM1G_00656,VM1G_02293,
monocarboxylic acid metabolic process	GO:0032787	7	4e-08	6.6484	13	63	146	4704	VM1G_02076,VM1G_10246,VM1G_02757,VM1G_00339,VM1G_01556,VM1G_06328,VM1G_10160,VM1G_03752,VM1G_05709,VM1G_09318,VM1G_01625,VM1G_08945,VM1G_03266,
ATP metabolic process	GO:0046034	3	2.73e-11	11.3203	13	37	146	4704	VM1G_02076,VM1G_10246,VM1G_02757,VM1G_00339,VM1G_05111,VM1G_03291,VM1G_03752,VM1G_05709,VM1G_02113,VM1G_01837,VM1G_01625,VM1G_08945,VM1G_03266,
nucleoside diphosphate metabolic process	GO:0009132	8	1.08e-12	18.6532	11	19	146	4704	VM1G_02076,VM1G_10246,VM1G_02757,VM1G_00339,VM1G_03291,VM1G_03752,VM1G_05709,VM1G_07383,VM1G_01625,VM1G_08945,VM1G_03266,
small molecule biosynthetic process	GO:0044283	4	0.0260778	2.0137	10	160	146	4704	VM1G_10246,VM1G_00339,VM1G_01424,VM1G_06328,VM1G_05927,VM1G_06356,VM1G_04991,VM1G_05164,VM1G_07383,VM1G_06745,
purine nucleoside diphosphate metabolic process	GO:0009135	9	9.86e-12	18.9525	10	17	146	4704	VM1G_02076,VM1G_10246,VM1G_02757,VM1G_00339,VM1G_03291,VM1G_03752,VM1G_05709,VM1G_01625,VM1G_08945,VM1G_03266,
purine ribonucleoside diphosphate metabolic process	GO:0009179	10	9.86e-12	18.9525	10	17	146	4704	VM1G_02076,VM1G_10246,VM1G_02757,VM1G_00339,VM1G_03291,VM1G_03752,VM1G_05709,VM1G_01625,VM1G_08945,VM1G_03266,
ribonucleoside diphosphate metabolic process	GO:0009185	9	9.86e-12	18.9525	10	17	146	4704	VM1G_02076,VM1G_10246,VM1G_02757,VM1G_00339,VM1G_03291,VM1G_03752,VM1G_05709,VM1G_01625,VM1G_08945,VM1G_03266,
ADP metabolic process	GO:0046031	11	4.17e-12	20.137	10	16	146	4704	VM1G_02076,VM1G_10246,VM1G_02757,VM1G_00339,VM1G_03291,VM1G_03752,VM1G_05709,VM1G_01625,VM1G_08945,VM1G_03266,
nucleoside diphosphate phosphorylation	GO:0006165	9	1.61e-12	21.4795	10	15	146	4704	VM1G_02076,VM1G_10246,VM1G_02757,VM1G_00339,VM1G_03752,VM1G_05709,VM1G_07383,VM1G_01625,VM1G_08945,VM1G_03266,
nucleotide phosphorylation	GO:0046939	7	1.61e-12	21.4795	10	15	146	4704	VM1G_02076,VM1G_10246,VM1G_02757,VM1G_00339,VM1G_03752,VM1G_05709,VM1G_07383,VM1G_01625,VM1G_08945,VM1G_03266,
energy derivation by oxidation of organic compounds	GO:0015980	5	4.27e-07	8.78705	9	33	146	4704	VM1G_02181,VM1G_09382,VM1G_05111,VM1G_11225,VM1G_10160,VM1G_02356,VM1G_11095,VM1G_03362,VM1G_09246,
pyruvate metabolic process	GO:0006090	8	4.12e-10	17.0572	9	17	146	4704	VM1G_02076,VM1G_10246,VM1G_02757,VM1G_00339,VM1G_03752,VM1G_05709,VM1G_01625,VM1G_08945,VM1G_03266,
ATP generation from ADP	GO:0006757	12	3.67e-11	20.7123	9	14	146	4704	VM1G_02076,VM1G_10246,VM1G_02757,VM1G_00339,VM1G_03752,VM1G_05709,VM1G_01625,VM1G_08945,VM1G_03266,
glycolytic process	GO:0006096	13	3.67e-11	20.7123	9	14	146	4704	VM1G_02076,VM1G_10246,VM1G_02757,VM1G_00339,VM1G_03752,VM1G_05709,VM1G_01625,VM1G_08945,VM1G_03266,
carbohydrate derivative biosynthetic process	GO:1901137	5	0.0286976	2.34932	7	96	146	4704	VM1G_03291,VM1G_01357,VM1G_02113,VM1G_09318,VM1G_01837,VM1G_07383,VM1G_01878,
drug metabolic process	GO:0017144	4	0.0198253	2.53409	7	89	146	4704	VM1G_09382,VM1G_03291,VM1G_08303,VM1G_02113,VM1G_09318,VM1G_01837,VM1G_10326,
cellular carbohydrate metabolic process	GO:0044262	5	0.00191758	3.88852	7	58	146	4704	VM1G_02076,VM1G_01556,VM1G_10160,VM1G_02458,VM1G_08337,VM1G_02356,VM1G_09246,
cellular respiration	GO:0045333	6	2.11e-05	7.77704	7	29	146	4704	VM1G_02181,VM1G_09382,VM1G_05111,VM1G_11225,VM1G_10160,VM1G_11095,VM1G_03362,
nucleoside phosphate biosynthetic process	GO:1901293	8	0.0118658	3.11798	6	62	146	4704	VM1G_02629,VM1G_03291,VM1G_02113,VM1G_09318,VM1G_01837,VM1G_07383,
nucleotide biosynthetic process	GO:0009165	9	0.0109913	3.1691	6	61	146	4704	VM1G_02629,VM1G_03291,VM1G_02113,VM1G_09318,VM1G_01837,VM1G_07383,
monosaccharide metabolic process	GO:0005996	5	0.000212	6.66604	6	29	146	4704	VM1G_10246,VM1G_00339,VM1G_07697,VM1G_05164,VM1G_01712,VM1G_03266,
hexose metabolic process	GO:0019318	6	8.77e-05	7.7326	6	25	146	4704	VM1G_10246,VM1G_00339,VM1G_07697,VM1G_05164,VM1G_01712,VM1G_03266,
aerobic respiration	GO:0009060	7	2.18e-05	9.66575	6	20	146	4704	VM1G_02181,VM1G_09382,VM1G_11225,VM1G_10160,VM1G_11095,VM1G_03362,
carbohydrate biosynthetic process	GO:0016051	5	1.57e-05	10.1745	6	19	146	4704	VM1G_10246,VM1G_00339,VM1G_05164,VM1G_02458,VM1G_02356,VM1G_09246,
tricarboxylic acid cycle	GO:0006099	4	1.57e-05	10.1745	6	19	146	4704	VM1G_02181,VM1G_09382,VM1G_11225,VM1G_10160,VM1G_11095,VM1G_03362,
glucose metabolic process	GO:0006006	7	1.53e-07	19.3315	6	10	146	4704	VM1G_10246,VM1G_00339,VM1G_07697,VM1G_05164,VM1G_01712,VM1G_03266,
polysaccharide metabolic process	GO:0005976	5	0.0171082	3.28767	5	49	146	4704	VM1G_10963,VM1G_06480,VM1G_08337,VM1G_02356,VM1G_09246,
response to chemical	GO:0042221	3	0.0090703	3.83562	5	42	146	4704	VM1G_08840,VM1G_10936,VM1G_06328,VM1G_08303,VM1G_10326,
purine-containing compound biosynthetic process	GO:0072522	6	0.00737207	4.0274	5	40	146	4704	VM1G_03291,VM1G_02113,VM1G_09318,VM1G_01837,VM1G_07383,
purine nucleotide biosynthetic process	GO:0006164	10	0.00466421	4.47489	5	36	146	4704	VM1G_03291,VM1G_02113,VM1G_09318,VM1G_01837,VM1G_07383,
ribonucleotide biosynthetic process	GO:0009260	10	0.00411745	4.60274	5	35	146	4704	VM1G_03291,VM1G_02113,VM1G_09318,VM1G_01837,VM1G_07383,
ribose phosphate biosynthetic process	GO:0046390	7	0.00411745	4.60274	5	35	146	4704	VM1G_03291,VM1G_02113,VM1G_09318,VM1G_01837,VM1G_07383,
purine ribonucleotide biosynthetic process	GO:0009152	11	0.0036181	4.73811	5	34	146	4704	VM1G_03291,VM1G_02113,VM1G_09318,VM1G_01837,VM1G_07383,
cellular response to chemical stimulus	GO:0070887	4	0.00316378	4.88169	5	33	146	4704	VM1G_08840,VM1G_10936,VM1G_06328,VM1G_08303,VM1G_10326,
cellular detoxification	GO:1990748	3	0.0012499	5.96651	5	27	146	4704	VM1G_08840,VM1G_10936,VM1G_06328,VM1G_08303,VM1G_10326,
response to toxic substance	GO:0009636	4	0.0012499	5.96651	5	27	146	4704	VM1G_08840,VM1G_10936,VM1G_06328,VM1G_08303,VM1G_10326,
detoxification	GO:0098754	2	0.0012499	5.96651	5	27	146	4704	VM1G_08840,VM1G_10936,VM1G_06328,VM1G_08303,VM1G_10326,
cellular response to toxic substance	GO:0097237	5	0.0012499	5.96651	5	27	146	4704	VM1G_08840,VM1G_10936,VM1G_06328,VM1G_08303,VM1G_10326,
translational elongation	GO:0006414	7	0.000286	8.05479	5	20	146	4704	VM1G_08546,VM1G_10748,VM1G_10500,VM1G_06836,VM1G_03912,
polysaccharide catabolic process	GO:0000272	6	0.0431027	2.99713	4	43	146	4704	VM1G_10963,VM1G_06480,VM1G_08337,VM1G_02356,
protein folding	GO:0006457	3	0.0290101	3.39149	4	38	146	4704	VM1G_03940,VM1G_09272,VM1G_06494,VM1G_04528,
cellular oxidant detoxification	GO:0098869	4	0.00677759	5.15507	4	25	146	4704	VM1G_08840,VM1G_10936,VM1G_06328,VM1G_10326,
antibiotic metabolic process	GO:0016999	5	0.00194055	7.15982	4	18	146	4704	VM1G_09382,VM1G_08303,VM1G_09318,VM1G_10326,
NADP metabolic process	GO:0006739	3	0.000248	11.7161	4	11	146	4704	VM1G_08837,VM1G_01556,VM1G_11126,VM1G_01712,
NADPH regeneration	GO:0006740	5	5.66e-05	16.1096	4	8	146	4704	VM1G_08837,VM1G_01556,VM1G_11126,VM1G_01712,
pentose-phosphate shunt	GO:0006098	7	5.66e-05	16.1096	4	8	146	4704	VM1G_08837,VM1G_01556,VM1G_11126,VM1G_01712,
glucose 6-phosphate metabolic process	GO:0051156	6	5.66e-05	16.1096	4	8	146	4704	VM1G_08837,VM1G_01556,VM1G_11126,VM1G_01712,
response to oxidative stress	GO:0006979	4	0.032923	4.2025	3	23	146	4704	VM1G_08840,VM1G_06328,VM1G_10326,
glucan metabolic process	GO:0044042	6	0.0258599	4.60274	3	21	146	4704	VM1G_08337,VM1G_02356,VM1G_09246,
cellular glucan metabolic process	GO:0006073	7	0.0258599	4.60274	3	21	146	4704	VM1G_08337,VM1G_02356,VM1G_09246,
nucleoside triphosphate metabolic process	GO:0009141	8	0.0169756	5.36986	3	18	146	4704	VM1G_02113,VM1G_01837,VM1G_07383,
branched-chain amino acid metabolic process	GO:0009081	8	0.0121891	6.0411	3	16	146	4704	VM1G_04991,VM1G_06745,VM1G_02293,
ribonucleoside triphosphate metabolic process	GO:0009199	9	0.0121891	6.0411	3	16	146	4704	VM1G_02113,VM1G_01837,VM1G_07383,
nucleoside triphosphate biosynthetic process	GO:0009142	9	0.0101308	6.44384	3	15	146	4704	VM1G_02113,VM1G_01837,VM1G_07383,
purine nucleoside triphosphate metabolic process	GO:0009144	9	0.0101308	6.44384	3	15	146	4704	VM1G_02113,VM1G_01837,VM1G_07383,
ribonucleoside triphosphate biosynthetic process	GO:0009201	10	0.0101308	6.44384	3	15	146	4704	VM1G_02113,VM1G_01837,VM1G_07383,
purine ribonucleoside triphosphate metabolic process	GO:0009205	10	0.0101308	6.44384	3	15	146	4704	VM1G_02113,VM1G_01837,VM1G_07383,
purine nucleoside triphosphate biosynthetic process	GO:0009145	10	0.00829081	6.90411	3	14	146	4704	VM1G_02113,VM1G_01837,VM1G_07383,
purine ribonucleoside triphosphate biosynthetic process	GO:0009206	11	0.00829081	6.90411	3	14	146	4704	VM1G_02113,VM1G_01837,VM1G_07383,
cellular carbohydrate biosynthetic process	GO:0034637	6	0.00524432	8.05479	3	12	146	4704	VM1G_02458,VM1G_02356,VM1G_09246,
monosaccharide biosynthetic process	GO:0046364	6	0.000935	13.8082	3	7	146	4704	VM1G_10246,VM1G_00339,VM1G_05164,
hexose biosynthetic process	GO:0019319	7	0.000935	13.8082	3	7	146	4704	VM1G_10246,VM1G_00339,VM1G_05164,
gluconeogenesis	GO:0006094	8	0.000935	13.8082	3	7	146	4704	VM1G_10246,VM1G_00339,VM1G_05164,
nucleoside bisphosphate metabolic process	GO:0033865	8	0.0437945	5.85803	2	11	146	4704	VM1G_09318,VM1G_09468,
ribonucleoside bisphosphate metabolic process	GO:0033875	9	0.0437945	5.85803	2	11	146	4704	VM1G_09318,VM1G_09468,
purine nucleoside bisphosphate metabolic process	GO:0034032	9	0.0437945	5.85803	2	11	146	4704	VM1G_09318,VM1G_09468,
posttranscriptional regulation of gene expression	GO:0010608	7	0.0437945	5.85803	2	11	146	4704	VM1G_10748,VM1G_03912,
reactive oxygen species metabolic process	GO:0072593	4	0.0437945	5.85803	2	11	146	4704	VM1G_08840,VM1G_10326,
positive regulation of cellular component organization	GO:0051130	6	0.0437945	5.85803	2	11	146	4704	VM1G_10748,VM1G_03912,
regulation of translation	GO:0006417	8	0.0365635	6.44384	2	10	146	4704	VM1G_10748,VM1G_03912,
positive regulation of macromolecule biosynthetic process	GO:0010557	7	0.0365635	6.44384	2	10	146	4704	VM1G_10748,VM1G_03912,
regulation of cellular amide metabolic process	GO:0034248	6	0.0365635	6.44384	2	10	146	4704	VM1G_10748,VM1G_03912,
positive regulation of cellular biosynthetic process	GO:0031328	7	0.0365635	6.44384	2	10	146	4704	VM1G_10748,VM1G_03912,
cellular protein complex disassembly	GO:0043624	6	0.0365635	6.44384	2	10	146	4704	VM1G_10748,VM1G_03912,
positive regulation of biosynthetic process	GO:0009891	6	0.0365635	6.44384	2	10	146	4704	VM1G_10748,VM1G_03912,
nucleotide-sugar metabolic process	GO:0009225	7	0.0298497	7.15982	2	9	146	4704	VM1G_01442,VM1G_01878,
positive regulation of gene expression	GO:0010628	7	0.0298497	7.15982	2	9	146	4704	VM1G_10748,VM1G_03912,
antibiotic catabolic process	GO:0017001	6	0.0298497	7.15982	2	9	146	4704	VM1G_08303,VM1G_10326,
cellular aldehyde metabolic process	GO:0006081	4	0.0298497	7.15982	2	9	146	4704	VM1G_10160,VM1G_08303,
pyrimidine nucleotide metabolic process	GO:0006220	9	0.0236929	8.05479	2	8	146	4704	VM1G_02629,VM1G_07383,
cellular response to oxygen-containing compound	GO:1901701	5	0.0236929	8.05479	2	8	146	4704	VM1G_08840,VM1G_08303,
response to oxygen-containing compound	GO:1901700	4	0.0236929	8.05479	2	8	146	4704	VM1G_08840,VM1G_08303,
acyl-CoA metabolic process	GO:0006637	11	0.0236929	8.05479	2	8	146	4704	VM1G_09318,VM1G_09468,
thioester metabolic process	GO:0035383	5	0.0236929	8.05479	2	8	146	4704	VM1G_09318,VM1G_09468,
pyrimidine nucleotide biosynthetic process	GO:0006221	10	0.0181354	9.20548	2	7	146	4704	VM1G_02629,VM1G_07383,
translational termination	GO:0006415	7	0.0181354	9.20548	2	7	146	4704	VM1G_10748,VM1G_03912,
acetyl-CoA metabolic process	GO:0006084	12	0.0181354	9.20548	2	7	146	4704	VM1G_09318,VM1G_09468,
glucan biosynthetic process	GO:0009250	8	0.00899641	12.8877	2	5	146	4704	VM1G_02356,VM1G_09246,
polysaccharide biosynthetic process	GO:0000271	6	0.00899641	12.8877	2	5	146	4704	VM1G_02356,VM1G_09246,
regulation of translational elongation	GO:0006448	9	0.00899641	12.8877	2	5	146	4704	VM1G_10748,VM1G_03912,
nucleoside monophosphate phosphorylation	GO:0046940	10	0.00899641	12.8877	2	5	146	4704	VM1G_02629,VM1G_03291,
cellular polysaccharide biosynthetic process	GO:0033692	7	0.00899641	12.8877	2	5	146	4704	VM1G_02356,VM1G_09246,
regulation of protein complex disassembly	GO:0043244	6	0.00550978	16.1096	2	4	146	4704	VM1G_10748,VM1G_03912,
positive regulation of cellular amide metabolic process	GO:0034250	7	0.00281217	21.4795	2	3	146	4704	VM1G_10748,VM1G_03912,
positive regulation of translation	GO:0045727	9	0.00281217	21.4795	2	3	146	4704	VM1G_10748,VM1G_03912,
glycogen metabolic process	GO:0005977	8	0.00281217	21.4795	2	3	146	4704	VM1G_02356,VM1G_09246,
glycogen biosynthetic process	GO:0005978	9	0.00281217	21.4795	2	3	146	4704	VM1G_02356,VM1G_09246,
energy reserve metabolic process	GO:0006112	6	0.00281217	21.4795	2	3	146	4704	VM1G_02356,VM1G_09246,
positive regulation of protein complex disassembly	GO:0043243	7	0.000957	32.2192	2	2	146	4704	VM1G_10748,VM1G_03912,
regulation of translational termination	GO:0006449	9	0.000957	32.2192	2	2	146	4704	VM1G_10748,VM1G_03912,
translational frameshifting	GO:0006452	8	0.000957	32.2192	2	2	146	4704	VM1G_10748,VM1G_03912,
positive regulation of translational elongation	GO:0045901	10	0.000957	32.2192	2	2	146	4704	VM1G_10748,VM1G_03912,
positive regulation of translational termination	GO:0045905	10	0.000957	32.2192	2	2	146	4704	VM1G_10748,VM1G_03912,
GTP biosynthetic process	GO:0006183	12	0.0310374	32.2192	1	1	146	4704	VM1G_07383,
protein refolding	GO:0042026	4	0.0310374	32.2192	1	1	146	4704	VM1G_09272,
cyanide metabolic process	GO:0019499	5	0.0310374	32.2192	1	1	146	4704	VM1G_02418,
cyanide catabolic process	GO:0019500	6	0.0310374	32.2192	1	1	146	4704	VM1G_02418,
UTP biosynthetic process	GO:0006228	12	0.0310374	32.2192	1	1	146	4704	VM1G_07383,
glutamate catabolic process to 2-oxoglutarate	GO:0019551	12	0.0310374	32.2192	1	1	146	4704	VM1G_00656,
glycolytic process through fructose-6-phosphate	GO:0061615	14	0.0310374	32.2192	1	1	146	4704	VM1G_08945,
glutamate catabolic process	GO:0006538	11	0.0310374	32.2192	1	1	146	4704	VM1G_00656,
glyoxylate metabolic process	GO:0046487	8	0.0310374	32.2192	1	1	146	4704	VM1G_10160,
dicarboxylic acid catabolic process	GO:0043649	8	0.0310374	32.2192	1	1	146	4704	VM1G_00656,
glycogen catabolic process	GO:0005980	9	0.0310374	32.2192	1	1	146	4704	VM1G_02356,
fructose 6-phosphate metabolic process	GO:0006002	6	0.0310374	32.2192	1	1	146	4704	VM1G_08945,
glucose catabolic process	GO:0006007	8	0.0310374	32.2192	1	1	146	4704	VM1G_07697,
acetate metabolic process	GO:0006083	8	0.0310374	32.2192	1	1	146	4704	VM1G_09318,
glyoxylate cycle	GO:0006097	9	0.0310374	32.2192	1	1	146	4704	VM1G_10160,
citrate metabolic process	GO:0006101	8	0.0310374	32.2192	1	1	146	4704	VM1G_09382,
2-oxoglutarate metabolic process	GO:0006103	8	0.0310374	32.2192	1	1	146	4704	VM1G_00656,
acetyl-CoA biosynthetic process from acetate	GO:0019427	14	0.0310374	32.2192	1	1	146	4704	VM1G_09318,
UTP metabolic process	GO:0046051	11	0.0310374	32.2192	1	1	146	4704	VM1G_07383,

## Sheet: CC
GO_Name	GO_ID	GO_Level	P_value	EnrichmentScore	HitsGenesCountsInSelectedSet	HitsGenesCountsInBackground	AllGenesCountsInSelectedSet	AllGenesCountsInBackground	GenesOfSelectedSetInGOterm
cell	GO:0005623	2	6.99e-11	1.84578	58	1634	71	3692	VM1G_01887,VM1G_01400,VM1G_01772,VM1G_08837,VM1G_03395,VM1G_02181,VM1G_02629,VM1G_09386,VM1G_02076,VM1G_09272,VM1G_02634,VM1G_05348,VM1G_10936,VM1G_05111,VM1G_03295,VM1G_03291,VM1G_01674,VM1G_01320,VM1G_07799,VM1G_10711,VM1G_05819,VM1G_05019,VM1G_05705,VM1G_07697,VM1G_08546,VM1G_00382,VM1G_01477,VM1G_07590,VM1G_09650,VM1G_00727,VM1G_06702,VM1G_00053,VM1G_02113,VM1G_05981,VM1G_00977,VM1G_06836,VM1…
cell part	GO:0044464	2	4.17e-09	1.78082	55	1606	71	3692	VM1G_01887,VM1G_01772,VM1G_08837,VM1G_03395,VM1G_02181,VM1G_02629,VM1G_09386,VM1G_09272,VM1G_02634,VM1G_05348,VM1G_05111,VM1G_03295,VM1G_03291,VM1G_01674,VM1G_01320,VM1G_07799,VM1G_10711,VM1G_05819,VM1G_05019,VM1G_05705,VM1G_07697,VM1G_08546,VM1G_00382,VM1G_01477,VM1G_07590,VM1G_09650,VM1G_00727,VM1G_06702,VM1G_00053,VM1G_02113,VM1G_05981,VM1G_00977,VM1G_06836,VM1G_00185,VM1G_10533,VM1G_01837,VM1…
intracellular	GO:0005622	3	6.1e-08	1.7513	52	1544	71	3692	VM1G_01887,VM1G_01772,VM1G_08837,VM1G_03395,VM1G_02181,VM1G_02629,VM1G_09272,VM1G_02634,VM1G_05348,VM1G_05111,VM1G_03295,VM1G_03291,VM1G_01674,VM1G_01320,VM1G_07799,VM1G_10711,VM1G_05819,VM1G_05019,VM1G_05705,VM1G_07697,VM1G_08546,VM1G_00382,VM1G_01477,VM1G_07590,VM1G_00727,VM1G_06702,VM1G_00053,VM1G_02113,VM1G_05981,VM1G_00977,VM1G_06836,VM1G_00185,VM1G_10533,VM1G_01837,VM1G_01711,VM1G_08476,VM1…
intracellular part	GO:0044424	3	1.98e-07	1.77685	49	1434	71	3692	VM1G_01887,VM1G_01772,VM1G_08837,VM1G_03395,VM1G_02181,VM1G_02629,VM1G_09272,VM1G_02634,VM1G_05348,VM1G_05111,VM1G_03295,VM1G_03291,VM1G_01674,VM1G_01320,VM1G_10711,VM1G_05819,VM1G_05019,VM1G_05705,VM1G_07697,VM1G_08546,VM1G_00382,VM1G_01477,VM1G_07590,VM1G_00727,VM1G_06702,VM1G_00053,VM1G_02113,VM1G_05981,VM1G_00977,VM1G_00185,VM1G_01837,VM1G_01711,VM1G_08476,VM1G_09327,VM1G_04553,VM1G_02130,VM1…
cytoplasm	GO:0005737	4	1.67e-14	3.10987	43	719	71	3692	VM1G_01887,VM1G_01772,VM1G_08837,VM1G_03395,VM1G_02181,VM1G_02629,VM1G_09272,VM1G_02634,VM1G_05348,VM1G_05111,VM1G_03295,VM1G_03291,VM1G_01320,VM1G_10711,VM1G_05819,VM1G_05019,VM1G_05705,VM1G_07697,VM1G_08546,VM1G_00382,VM1G_01477,VM1G_07590,VM1G_00727,VM1G_06702,VM1G_05981,VM1G_00977,VM1G_00185,VM1G_01711,VM1G_08476,VM1G_09327,VM1G_04553,VM1G_02130,VM1G_06980,VM1G_09344,VM1G_03362,VM1G_08143,VM1…
organelle	GO:0043226	2	6.96e-05	1.71231	38	1154	71	3692	VM1G_01887,VM1G_01772,VM1G_03395,VM1G_02181,VM1G_02629,VM1G_05348,VM1G_05111,VM1G_03295,VM1G_03291,VM1G_01674,VM1G_01320,VM1G_10711,VM1G_05819,VM1G_05019,VM1G_05705,VM1G_08546,VM1G_00382,VM1G_01477,VM1G_07590,VM1G_00727,VM1G_06702,VM1G_00053,VM1G_05981,VM1G_00185,VM1G_01711,VM1G_08476,VM1G_09327,VM1G_04553,VM1G_02130,VM1G_09219,VM1G_06980,VM1G_03362,VM1G_06630,VM1G_08143,VM1G_08144,VM1G_01983,VM1…
intracellular organelle	GO:0043229	4	6.81e-05	1.71379	38	1153	71	3692	VM1G_01887,VM1G_01772,VM1G_03395,VM1G_02181,VM1G_02629,VM1G_05348,VM1G_05111,VM1G_03295,VM1G_03291,VM1G_01674,VM1G_01320,VM1G_10711,VM1G_05819,VM1G_05019,VM1G_05705,VM1G_08546,VM1G_00382,VM1G_01477,VM1G_07590,VM1G_00727,VM1G_06702,VM1G_00053,VM1G_05981,VM1G_00185,VM1G_01711,VM1G_08476,VM1G_09327,VM1G_04553,VM1G_02130,VM1G_09219,VM1G_06980,VM1G_03362,VM1G_06630,VM1G_08143,VM1G_08144,VM1G_01983,VM1…
cytoplasmic part	GO:0044444	4	3.96e-11	3.27481	33	524	71	3692	VM1G_01887,VM1G_01772,VM1G_03395,VM1G_02181,VM1G_05348,VM1G_05111,VM1G_03295,VM1G_03291,VM1G_01320,VM1G_10711,VM1G_05819,VM1G_05705,VM1G_08546,VM1G_00382,VM1G_07590,VM1G_00727,VM1G_06702,VM1G_05981,VM1G_00977,VM1G_00185,VM1G_01711,VM1G_08476,VM1G_09327,VM1G_04553,VM1G_02130,VM1G_03362,VM1G_08143,VM1G_08144,VM1G_01625,VM1G_01983,VM1G_06643,VM1G_09802,VM1G_08949,
protein-containing complex	GO:0032991	2	1.85e-07	2.49922	31	645	71	3692	VM1G_01887,VM1G_01772,VM1G_03395,VM1G_05348,VM1G_03295,VM1G_01320,VM1G_10711,VM1G_05819,VM1G_05705,VM1G_08546,VM1G_00382,VM1G_06702,VM1G_02113,VM1G_05981,VM1G_00977,VM1G_01837,VM1G_01711,VM1G_08476,VM1G_09327,VM1G_04553,VM1G_02130,VM1G_09219,VM1G_06980,VM1G_09344,VM1G_06630,VM1G_08143,VM1G_08144,VM1G_01625,VM1G_01983,VM1G_06643,VM1G_08949,
non-membrane-bounded organelle	GO:0043228	3	4.03e-12	4.47134	27	314	71	3692	VM1G_01887,VM1G_01772,VM1G_03395,VM1G_05348,VM1G_03295,VM1G_01320,VM1G_10711,VM1G_05819,VM1G_05019,VM1G_05705,VM1G_08546,VM1G_00382,VM1G_01477,VM1G_06702,VM1G_00053,VM1G_05981,VM1G_01711,VM1G_08476,VM1G_09327,VM1G_04553,VM1G_02130,VM1G_09219,VM1G_06630,VM1G_08143,VM1G_08144,VM1G_01983,VM1G_06643,
intracellular non-membrane-bounded organelle	GO:0043232	5	4.03e-12	4.47134	27	314	71	3692	VM1G_01887,VM1G_01772,VM1G_03395,VM1G_05348,VM1G_03295,VM1G_01320,VM1G_10711,VM1G_05819,VM1G_05019,VM1G_05705,VM1G_08546,VM1G_00382,VM1G_01477,VM1G_06702,VM1G_00053,VM1G_05981,VM1G_01711,VM1G_08476,VM1G_09327,VM1G_04553,VM1G_02130,VM1G_09219,VM1G_06630,VM1G_08143,VM1G_08144,VM1G_01983,VM1G_06643,
ribonucleoprotein complex	GO:1990904	3	1.23e-12	5.77778	23	207	71	3692	VM1G_01887,VM1G_01772,VM1G_03395,VM1G_05348,VM1G_03295,VM1G_01320,VM1G_10711,VM1G_05819,VM1G_05705,VM1G_08546,VM1G_00382,VM1G_06702,VM1G_05981,VM1G_00977,VM1G_01711,VM1G_08476,VM1G_09327,VM1G_04553,VM1G_02130,VM1G_08143,VM1G_08144,VM1G_01983,VM1G_06643,
ribosome	GO:0005840	6	8.1e-15	7.78231	22	147	71	3692	VM1G_01887,VM1G_01772,VM1G_03395,VM1G_05348,VM1G_03295,VM1G_01320,VM1G_10711,VM1G_05819,VM1G_05705,VM1G_08546,VM1G_00382,VM1G_06702,VM1G_05981,VM1G_01711,VM1G_08476,VM1G_09327,VM1G_04553,VM1G_02130,VM1G_08143,VM1G_08144,VM1G_01983,VM1G_06643,
ribosomal subunit	GO:0044391	5	6.94e-06	12	6	26	71	3692	VM1G_03295,VM1G_10711,VM1G_05705,VM1G_06702,VM1G_08144,VM1G_06643,
cytoskeleton	GO:0005856	6	0.0158955	4.07843	4	51	71	3692	VM1G_05019,VM1G_01477,VM1G_00053,VM1G_06630,
cytoskeletal part	GO:0044430	5	0.0148603	4.16	4	50	71	3692	VM1G_05019,VM1G_01477,VM1G_00053,VM1G_06630,
small ribosomal subunit	GO:0015935	6	7.88e-05	16	4	13	71	3692	VM1G_03295,VM1G_05705,VM1G_08144,VM1G_06643,
microtubule cytoskeleton	GO:0015630	7	0.0309309	4.33333	3	36	71	3692	VM1G_05019,VM1G_01477,VM1G_00053,
cytosol	GO:0005829	5	0.00916074	6.78261	3	23	71	3692	VM1G_03291,VM1G_01625,VM1G_06643,
supramolecular polymer	GO:0099081	3	0.0045211	8.66667	3	18	71	3692	VM1G_05019,VM1G_01477,VM1G_00053,
supramolecular complex	GO:0099080	2	0.0045211	8.66667	3	18	71	3692	VM1G_05019,VM1G_01477,VM1G_00053,
polymeric cytoskeletal fiber	GO:0099513	6	0.0045211	8.66667	3	18	71	3692	VM1G_05019,VM1G_01477,VM1G_00053,
supramolecular fiber	GO:0099512	4	0.0045211	8.66667	3	18	71	3692	VM1G_05019,VM1G_01477,VM1G_00053,
microtubule	GO:0005874	7	0.0045211	8.66667	3	18	71	3692	VM1G_05019,VM1G_01477,VM1G_00053,
large ribosomal subunit	GO:0015934	6	0.0248049	8	2	13	71	3692	VM1G_10711,VM1G_06702,
proteasome core complex	GO:0005839	4	0.0248049	8	2	13	71	3692	VM1G_06980,VM1G_09344,
proton-transporting ATP synthase complex	GO:0045259	5	0.0212499	8.66667	2	12	71	3692	VM1G_02113,VM1G_01837,
proton-transporting two-sector ATPase complex, catalytic domain	GO:0033178	4	0.0148522	10.4	2	10	71	3692	VM1G_02113,VM1G_01837,
cytosolic part	GO:0044445	5	0.0120303	11.5556	2	9	71	3692	VM1G_01625,VM1G_06643,
proteasome core complex, alpha-subunit complex	GO:0019773	4	0.00719458	14.8571	2	7	71	3692	VM1G_06980,VM1G_09344,
proton-transporting ATP synthase complex, catalytic core F(1)	GO:0045261	5	0.00213409	26	2	4	71	3692	VM1G_02113,VM1G_01837,
nascent polypeptide-associated complex	GO:0005854	5	0.0380968	26	1	2	71	3692	VM1G_08949,
cytosolic small ribosomal subunit	GO:0022627	7	0.0380968	26	1	2	71	3692	VM1G_06643,
periplasmic space	GO:0042597	3	0.0380968	26	1	2	71	3692	VM1G_09650,
phosphopyruvate hydratase complex	GO:0000015	6	0.0192308	52	1	1	71	3692	VM1G_01625,
35

## Sheet: MF
GO_Name	GO_ID	GO_Level	P_value	EnrichmentScore	HitsGenesCountsInSelectedSet	HitsGenesCountsInBackground	AllGenesCountsInSelectedSet	AllGenesCountsInBackground	GenesOfSelectedSetInGOterm
structural molecule activity	GO:0005198	2	2.42e-11	5.05116	24	140	172	5068	VM1G_01887,VM1G_01772,VM1G_03395,VM1G_05348,VM1G_03295,VM1G_01320,VM1G_10711,VM1G_05819,VM1G_05019,VM1G_05705,VM1G_08546,VM1G_00382,VM1G_01477,VM1G_06702,VM1G_05981,VM1G_01711,VM1G_08476,VM1G_09327,VM1G_04553,VM1G_02130,VM1G_08143,VM1G_08144,VM1G_01983,VM1G_06643,
structural constituent of ribosome	GO:0003735	3	1.54e-11	5.68625	22	114	172	5068	VM1G_01887,VM1G_01772,VM1G_03395,VM1G_05348,VM1G_03295,VM1G_01320,VM1G_10711,VM1G_05819,VM1G_05705,VM1G_08546,VM1G_00382,VM1G_06702,VM1G_05981,VM1G_01711,VM1G_08476,VM1G_09327,VM1G_04553,VM1G_02130,VM1G_08143,VM1G_08144,VM1G_01983,VM1G_06643,
coenzyme binding	GO:0050662	4	0.0256651	1.60873	19	348	172	5068	VM1G_09376,VM1G_02181,VM1G_04249,VM1G_01556,VM1G_05927,VM1G_00598,VM1G_10297,VM1G_11159,VM1G_00727,VM1G_03315,VM1G_06157,VM1G_10884,VM1G_01712,VM1G_09207,VM1G_01286,VM1G_00074,VM1G_02259,VM1G_03807,VM1G_03266,
lyase activity	GO:0016829	3	0.00169619	2.53673	13	151	172	5068	VM1G_09376,VM1G_02989,VM1G_02757,VM1G_02418,VM1G_05250,VM1G_10963,VM1G_08303,VM1G_05164,VM1G_09650,VM1G_08210,VM1G_06864,VM1G_06745,VM1G_01625,
magnesium ion binding	GO:0000287	6	0.000238	5.42778	7	38	172	5068	VM1G_02181,VM1G_02634,VM1G_05709,VM1G_03362,VM1G_01625,VM1G_01515,VM1G_01878,
isomerase activity	GO:0016853	3	0.0409371	2.35721	6	75	172	5068	VM1G_10246,VM1G_00339,VM1G_07697,VM1G_06494,VM1G_01515,VM1G_01878,
oxidoreductase activity, acting on the CH-OH group of donors, NAD or NADP as acceptor	GO:0016616	5	0.0351741	2.72825	5	54	172	5068	VM1G_02181,VM1G_11225,VM1G_01556,VM1G_05927,VM1G_01712,
vitamin B6 binding	GO:0070279	5	0.0262386	2.94651	5	50	172	5068	VM1G_09376,VM1G_04249,VM1G_00727,VM1G_09207,VM1G_03807,
pyridoxal phosphate binding	GO:0030170	6	0.0262386	2.94651	5	50	172	5068	VM1G_09376,VM1G_04249,VM1G_00727,VM1G_09207,VM1G_03807,
transaminase activity	GO:0008483	5	0.000869	6.40546	5	23	172	5068	VM1G_01357,VM1G_04991,VM1G_09207,VM1G_03807,VM1G_02293,
transferase activity, transferring nitrogenous groups	GO:0016769	4	0.000869	6.40546	5	23	172	5068	VM1G_01357,VM1G_04991,VM1G_09207,VM1G_03807,VM1G_02293,
carbon-carbon lyase activity	GO:0016830	4	0.0418549	3.02206	4	39	172	5068	VM1G_02989,VM1G_02757,VM1G_05164,VM1G_08210,
hydro-lyase activity	GO:0016836	5	0.0295562	3.36744	4	35	172	5068	VM1G_02418,VM1G_05250,VM1G_06745,VM1G_01625,
NADP binding	GO:0050661	6	0.0176239	3.92868	4	30	172	5068	VM1G_01556,VM1G_10884,VM1G_01712,VM1G_03266,
antioxidant activity	GO:0016209	2	0.00927543	4.71442	4	25	172	5068	VM1G_08840,VM1G_10936,VM1G_06328,VM1G_10326,
translation elongation factor activity	GO:0003746	7	0.00130409	7.85736	4	15	172	5068	VM1G_10748,VM1G_10500,VM1G_06836,VM1G_03912,
rRNA binding	GO:0019843	6	0.000229	11.786	4	10	172	5068	VM1G_01320,VM1G_08476,VM1G_09327,VM1G_08144,
oxidoreductase activity, acting on peroxide as acceptor	GO:0016684	4	0.0249511	4.65239	3	19	172	5068	VM1G_10936,VM1G_06328,VM1G_10326,
ATPase-coupled ion transmembrane transporter activity	GO:0042625	7	0.0215372	4.91085	3	18	172	5068	VM1G_09386,VM1G_02113,VM1G_01837,
ATPase-coupled cation transmembrane transporter activity	GO:0019829	8	0.0215372	4.91085	3	18	172	5068	VM1G_09386,VM1G_02113,VM1G_01837,
intramolecular transferase activity	GO:0016866	4	0.0106102	6.31395	3	14	172	5068	VM1G_07697,VM1G_01515,VM1G_01878,
transferase activity, transferring acyl groups, acyl groups converted into alkyl on transfer	GO:0046912	5	0.00518377	8.03594	3	11	172	5068	VM1G_09382,VM1G_10160,VM1G_11095,
phosphotransferase activity, phosphate group as acceptor	GO:0016776	5	0.00518377	8.03594	3	11	172	5068	VM1G_02629,VM1G_03291,VM1G_07383,
pyrophosphate hydrolysis-driven proton transmembrane transporter activity	GO:0009678	9	0.00518377	8.03594	3	11	172	5068	VM1G_09386,VM1G_02113,VM1G_01837,
nucleobase-containing compound kinase activity	GO:0019205	6	0.00386568	8.83953	3	10	172	5068	VM1G_02629,VM1G_03291,VM1G_07383,
transferase activity, transferring aldehyde or ketonic groups	GO:0016744	4	0.000712	14.7326	3	6	172	5068	VM1G_08837,VM1G_11126,VM1G_08534,
intramolecular transferase activity, phosphotransferases	GO:0016868	5	0.000365	17.6791	3	5	172	5068	VM1G_07697,VM1G_01515,VM1G_01878,
ATPase activity, coupled to transmembrane movement of ions, rotational mechanism	GO:0044769	8	0.0352394	6.5478	2	9	172	5068	VM1G_02113,VM1G_01837,
hydrolase activity, acting on carbon-nitrogen (but not peptide) bonds, in linear amidines	GO:0016813	5	0.0352394	6.5478	2	9	172	5068	VM1G_09888,VM1G_02398,
ribosome binding	GO:0043022	5	0.028025	7.36628	2	8	172	5068	VM1G_10748,VM1G_03912,
nucleoside monophosphate kinase activity	GO:0050145	7	0.0156995	9.82171	2	6	172	5068	VM1G_02629,VM1G_03291,
proton-transporting ATP synthase activity, rotational mechanism	GO:0046933	10	0.0107038	11.786	2	5	172	5068	VM1G_02113,VM1G_01837,
acid-thiol ligase activity	GO:0016878	5	0.0107038	11.786	2	5	172	5068	VM1G_09318,VM1G_03362,
branched-chain-amino-acid transaminase activity	GO:0004084	6	0.00656845	14.7326	2	4	172	5068	VM1G_04991,VM1G_02293,
structural constituent of cytoskeleton	GO:0005200	3	0.00335917	19.6434	2	3	172	5068	VM1G_05019,VM1G_01477,
oxidoreductase activity, acting on the CH-NH2 group of donors, NAD or NADP as acceptor	GO:0016639	5	0.00335917	19.6434	2	3	172	5068	VM1G_10643,VM1G_00656,
uridylyltransferase activity	GO:0070569	6	0.00335917	19.6434	2	3	172	5068	VM1G_01442,VM1G_06084,
L-aspartate:2-oxoglutarate aminotransferase activity	GO:0004069	6	0.00335917	19.6434	2	3	172	5068	VM1G_09207,VM1G_03807,
sedoheptulose-7-phosphate:D-glyceraldehyde-3-phosphate glyceronetransferase activity	GO:0004801	5	0.00114535	29.4651	2	2	172	5068	VM1G_08837,VM1G_11126,
phosphoacetylglucosamine mutase activity	GO:0004610	6	0.0339384	29.4651	1	1	172	5068	VM1G_01878,
phosphoenolpyruvate carboxykinase activity	GO:0004611	6	0.0339384	29.4651	1	1	172	5068	VM1G_05164,
phosphoenolpyruvate carboxykinase (ATP) activity	GO:0004612	7	0.0339384	29.4651	1	1	172	5068	VM1G_05164,
phosphoglycerate kinase activity	GO:0004618	6	0.0339384	29.4651	1	1	172	5068	VM1G_03752,
phosphoglycerate mutase activity	GO:0004619	6	0.0339384	29.4651	1	1	172	5068	VM1G_07697,
citrate (Si)-synthase activity	GO:0004108	7	0.0339384	29.4651	1	1	172	5068	VM1G_09382,
phosphopyruvate hydratase activity	GO:0004634	6	0.0339384	29.4651	1	1	172	5068	VM1G_01625,
phosphoribosyl-AMP cyclohydrolase activity	GO:0004635	7	0.0339384	29.4651	1	1	172	5068	VM1G_05927,
phosphoribosyl-ATP diphosphatase activity	GO:0004636	7	0.0339384	29.4651	1	1	172	5068	VM1G_05927,
cytidylate kinase activity	GO:0004127	8	0.0339384	29.4651	1	1	172	5068	VM1G_02629,
UTP-monosaccharide-1-phosphate uridylyltransferase activity	GO:0051748	7	0.0339384	29.4651	1	1	172	5068	VM1G_01442,
phosphorylase activity	GO:0004645	6	0.0339384	29.4651	1	1	172	5068	VM1G_04249,
glycogen debranching enzyme activity	GO:0004133	3	0.0339384	29.4651	1	1	172	5068	VM1G_02356,
4-alpha-glucanotransferase activity	GO:0004134	6	0.0339384	29.4651	1	1	172	5068	VM1G_02356,
amylo-alpha-1,6-glucosidase activity	GO:0004135	8	0.0339384	29.4651	1	1	172	5068	VM1G_02356,
citrate synthase activity	GO:0036440	6	0.0339384	29.4651	1	1	172	5068	VM1G_09382,
SHG alpha-glucan phosphorylase activity	GO:0102499	6	0.0339384	29.4651	1	1	172	5068	VM1G_04249,
pyruvate kinase activity	GO:0004743	6	0.0339384	29.4651	1	1	172	5068	VM1G_05709,
saccharopine dehydrogenase activity	GO:0004753	6	0.0339384	29.4651	1	1	172	5068	VM1G_01424,
saccharopine dehydrogenase (NAD+, L-lysine-forming) activity	GO:0004754	7	0.0339384	29.4651	1	1	172	5068	VM1G_01424,
alkali metal ion binding	GO:0031420	6	0.0339384	29.4651	1	1	172	5068	VM1G_05709,
transketolase activity	GO:0004802	5	0.0339384	29.4651	1	1	172	5068	VM1G_08534,
S-(hydroxymethyl)glutathione synthase activity	GO:0051907	5	0.0339384	29.4651	1	1	172	5068	VM1G_08303,
potassium ion binding	GO:0030955	7	0.0339384	29.4651	1	1	172	5068	VM1G_05709,
fructose-bisphosphate aldolase activity	GO:0004332	6	0.0339384	29.4651	1	1	172	5068	VM1G_02757,
alpha,alpha-trehalose-phosphate synthase (UDP-forming) activity	GO:0003825	8	0.0339384	29.4651	1	1	172	5068	VM1G_02458,
glucose-6-phosphate dehydrogenase activity	GO:0004345	6	0.0339384	29.4651	1	1	172	5068	VM1G_01712,
glucose-6-phosphate isomerase activity	GO:0004347	6	0.0339384	29.4651	1	1	172	5068	VM1G_10246,
glutamate dehydrogenase (NAD+) activity	GO:0004352	7	0.0339384	29.4651	1	1	172	5068	VM1G_00656,
glutamate dehydrogenase [NAD(P)+] activity	GO:0004353	6	0.0339384	29.4651	1	1	172	5068	VM1G_00656,
1,4-alpha-glucan branching enzyme activity	GO:0003844	6	0.0339384	29.4651	1	1	172	5068	VM1G_09246,
glutamine-fructose-6-phosphate transaminase (isomerizing) activity	GO:0004360	7	0.0339384	29.4651	1	1	172	5068	VM1G_01357,
glyceraldehyde-3-phosphate dehydrogenase (NAD+) (phosphorylating) activity	GO:0004365	7	0.0339384	29.4651	1	1	172	5068	VM1G_03266,
5-aminolevulinate synthase activity	GO:0003870	8	0.0339384	29.4651	1	1	172	5068	VM1G_00727,
6-phosphofructokinase activity	GO:0003872	8	0.0339384	29.4651	1	1	172	5068	VM1G_08945,
inorganic diphosphatase activity	GO:0004427	7	0.0339384	29.4651	1	1	172	5068	VM1G_02634,
AMP binding	GO:0016208	9	0.0339384	29.4651	1	1	172	5068	VM1G_09318,
uridylate kinase activity	GO:0009041	8	0.0339384	29.4651	1	1	172	5068	VM1G_02629,
L-fuconate dehydratase activity	GO:0050023	6	0.0339384	29.4651	1	1	172	5068	VM1G_05250,
linear malto-oligosaccharide phosphorylase activity	GO:0102250	6	0.0339384	29.4651	1	1	172	5068	VM1G_04249,
N-succinyltransferase activity	GO:0016749	7	0.0339384	29.4651	1	1	172	5068	VM1G_00727,
glyceraldehyde-3-phosphate dehydrogenase (NAD(P)+) (phosphorylating) activity	GO:0043891	6	0.0339384	29.4651	1	1	172	5068	VM1G_03266,
malate synthase activity	GO:0004474	6	0.0339384	29.4651	1	1	172	5068	VM1G_10160,
5'-deoxynucleotidase activity	GO:0002953	7	0.0339384	29.4651	1	1	172	5068	VM1G_04635,
UTP:glucose-1-phosphate uridylyltransferase activity	GO:0003983	8	0.0339384	29.4651	1	1	172	5068	VM1G_01442,
acetate-CoA ligase activity	GO:0003987	6	0.0339384	29.4651	1	1	172	5068	VM1G_09318,
L-glutamine aminotransferase activity	GO:0070548	6	0.0339384	29.4651	1	1	172	5068	VM1G_01357,
5S rRNA binding	GO:0008097	7	0.0339384	29.4651	1	1	172	5068	VM1G_08476,
nucleoside diphosphate kinase activity	GO:0004550	7	0.0339384	29.4651	1	1	172	5068	VM1G_07383,
arginase activity	GO:0004053	6	0.0339384	29.4651	1	1	172	5068	VM1G_02398,
arylesterase activity	GO:0004064	6	0.0339384	29.4651	1	1	172	5068	VM1G_05154,
alpha-glucosidase activity	GO:0090599	7	0.0339384	29.4651	1	1	172	5068	VM1G_02356,
cyanide hydratase activity	GO:0030196	6	0.0339384	29.4651	1	1	172	5068	VM1G_02418,
glycogen phosphorylase activity	GO:0008184	7	0.0339384	29.4651	1	1	172	5068	VM1G_04249,
