# Supplementary material for: VmPacC-mediated pH regulation of Valsa mali confers to host acidification identified by comparative proteomics analysis
Source: Stress Biol. 2023 Jun 21;3(1):18. doi: 10.1007/s44154-023-00097-y (PMC10441875; doi:10.1007/s44154-023-00097-y)
Supplement: Supplementary file 5 — Additional file 5: Table S3. The KEGG enrichment analysis of differentially expressed proteins (DEPs) between the PacC and WT groups. [file 44154_2023_97_MOESM5_ESM.xls]

KEGG_A_class	KEGG_B_class	Pathway	out (112)	All (2007)	Pvalue	Qvalue	Pathway ID	Genes	K_IDs
Metabolism	Global and overview maps	Carbon metabolism	28	114	2.14E-12	1.54E-10	ko01200	VM1G_00339;VM1G_00533;VM1G_00966;VM1G_01556;VM1G_01625;VM1G_01712;VM1G_02076;VM1G_02181;VM1G_02757;VM1G_03266;VM1G_03362;VM1G_03752;VM1G_03807;VM1G_05164;VM1G_05709;VM1G_07697;VM1G_08210;VM1G_08303;VM1G_08534;VM1G_08837;VM1G_08945;VM1G_09207;VM1G_09318;VM1G_09376;VM1G_09382;VM1G_10160;VM1G_10246;VM1G_11225	K01803+K07511+K01053+K00033+K01689+K00036+K00844+K00030+K01624+K00134+K01900+K00927+K14454+K01610+K00873+K15633+K01637+K03396+K00615+K00616+K00850+K14455+K01895+K17069+K01647+K01638+K01810+K00026
Metabolism	Global and overview maps	Biosynthesis of antibiotics	40	264	2.73E-10	9.83E-09	ko01130	VM1G_00339;VM1G_00533;VM1G_00966;VM1G_01357;VM1G_01424;VM1G_01442;VM1G_01515;VM1G_01556;VM1G_01625;VM1G_01712;VM1G_01878;VM1G_02076;VM1G_02181;VM1G_02293;VM1G_02398;VM1G_02757;VM1G_03266;VM1G_03291;VM1G_03362;VM1G_03752;VM1G_03807;VM1G_04926;VM1G_04991;VM1G_05164;VM1G_05438;VM1G_05709;VM1G_06084;VM1G_06745;VM1G_07383;VM1G_07697;VM1G_08534;VM1G_08837;VM1G_08945;VM1G_09207;VM1G_09318;VM1G_09376;VM1…	K01803+K07511+K01053+K00820+K00290+K00963+K01835+K00033+K01689+K00036+K01836+K00844+K00030+K00826+K01476+K01624+K00134+K00939+K01900+K00927+K14454+K07513+K00826+K01610+K00002+K00873+K00972+K01687+K00940+K15633+K00615+K00616+K00850+K14455+K01895+K17069+K01647+K00059+K01810+K00026
Metabolism	Global and overview maps	Biosynthesis of secondary metabolites	45	348	3.18E-09	7.62E-08	ko01110	VM1G_00339;VM1G_00533;VM1G_00680;VM1G_00727;VM1G_00966;VM1G_01424;VM1G_01515;VM1G_01556;VM1G_01625;VM1G_01712;VM1G_02076;VM1G_02181;VM1G_02293;VM1G_02356;VM1G_02398;VM1G_02757;VM1G_03266;VM1G_03291;VM1G_03362;VM1G_03752;VM1G_03807;VM1G_04249;VM1G_04727;VM1G_04926;VM1G_04991;VM1G_05164;VM1G_05438;VM1G_05709;VM1G_05927;VM1G_06745;VM1G_07383;VM1G_07697;VM1G_08210;VM1G_08534;VM1G_08837;VM1G_08945;VM1…	K01803+K07511+K00129+K00643+K01053+K00290+K01835+K00033+K01689+K00036+K00844+K00030+K00826+K01196+K01476+K01624+K00134+K00939+K01900+K00927+K14454+K00688+K19267+K07513+K00826+K01610+K00002+K00873+K14152+K01687+K00940+K15633+K01637+K00615+K00616+K00850+K14455+K00700+K01895+K17069+K01647+K01638+K01810+K03782+K00026
Metabolism	Carbohydrate metabolism	Glycolysis / Gluconeogenesis	15	46	7.49E-09	1.35E-07	ko00010	VM1G_00339;VM1G_00680;VM1G_01515;VM1G_01625;VM1G_02076;VM1G_02757;VM1G_03266;VM1G_03752;VM1G_05164;VM1G_05438;VM1G_05709;VM1G_07697;VM1G_08945;VM1G_09318;VM1G_10246	K01803+K00129+K01835+K01689+K00844+K01624+K00134+K00927+K01610+K00002+K00873+K15633+K00850+K01895+K01810
Genetic Information Processing	Translation	Ribosome	21	110	2.36E-07	3.40E-06	ko03010	VM1G_00382;VM1G_01320;VM1G_01711;VM1G_01772;VM1G_01887;VM1G_01983;VM1G_02130;VM1G_03295;VM1G_03395;VM1G_04553;VM1G_05348;VM1G_05705;VM1G_05819;VM1G_05981;VM1G_06643;VM1G_06702;VM1G_08143;VM1G_08144;VM1G_08476;VM1G_08546;VM1G_10711	K02915+K02940+K02917+K02918+K02953+K02934+K02868+K02973+K02901+K02962+K02873+K02981+K02882+K02910+K02984+K02880+K02889+K02997+K02932+K02942+K02872
Metabolism	Global and overview maps	Biosynthesis of amino acids	21	120	1.11E-06	1.33E-05	ko01230	VM1G_00339;VM1G_01424;VM1G_01625;VM1G_02181;VM1G_02293;VM1G_02398;VM1G_02757;VM1G_03266;VM1G_03752;VM1G_03807;VM1G_04991;VM1G_05709;VM1G_05927;VM1G_06745;VM1G_07697;VM1G_08534;VM1G_08837;VM1G_08945;VM1G_09207;VM1G_09376;VM1G_09382	K01803+K00290+K01689+K00030+K00826+K01476+K01624+K00134+K00927+K14454+K00826+K00873+K14152+K01687+K15633+K00615+K00616+K00850+K14455+K17069+K01647
Metabolism	Carbohydrate metabolism	Pentose phosphate pathway	9	27	7.66E-06	7.88E-05	ko00030	VM1G_00966;VM1G_01515;VM1G_01556;VM1G_01712;VM1G_02757;VM1G_08534;VM1G_08837;VM1G_08945;VM1G_10246	K01053+K01835+K00033+K00036+K01624+K00615+K00616+K00850+K01810
Metabolism	Carbohydrate metabolism	Pyruvate metabolism	8	40	0.001254828	1.13E-02	ko00620	VM1G_03315;VM1G_05164;VM1G_05709;VM1G_06157;VM1G_09318;VM1G_09468;VM1G_10160;VM1G_11225	K17741+K01610+K00873+K00102+K01895+K01067+K01638+K00026
Metabolism	Carbohydrate metabolism	Starch and sucrose metabolism	8	41	0.001487527	1.19E-02	ko00500	VM1G_01442;VM1G_01515;VM1G_02076;VM1G_02356;VM1G_02458;VM1G_04249;VM1G_09246;VM1G_10246	K00963+K01835+K00844+K01196+K00697+K00688+K00700+K01810
Metabolism	Carbohydrate metabolism	Amino sugar and nucleotide sugar metabolism	8	43	0.002055328	1.48E-02	ko00520	VM1G_01357;VM1G_01442;VM1G_01515;VM1G_01878;VM1G_02076;VM1G_05966;VM1G_06084;VM1G_10246	K00820+K00963+K01835+K01836+K00844+K00326+K00972+K01810
Metabolism	Global and overview maps	2-Oxocarboxylic acid metabolism	7	36	0.003025934	1.98E-02	ko01210	VM1G_02181;VM1G_02293;VM1G_03807;VM1G_04991;VM1G_06745;VM1G_09207;VM1G_09382	K00030+K00826+K14454+K00826+K01687+K14455+K01647
Metabolism	Carbohydrate metabolism	Galactose metabolism	6	28	0.003624093	2.17E-02	ko00052	VM1G_01442;VM1G_01515;VM1G_02076;VM1G_05802;VM1G_08945;VM1G_10069	K00963+K01835+K00844+K06617+K00850+K00011
Metabolism	Energy metabolism	Methane metabolism	6	29	0.004365114	2.42E-02	ko00680	VM1G_01625;VM1G_02757;VM1G_07697;VM1G_08303;VM1G_08945;VM1G_09318	K01689+K01624+K15633+K03396+K00850+K01895
Metabolism	Amino acid metabolism	Arginine biosynthesis	5	21	0.004903923	2.52E-02	ko00220	VM1G_00656;VM1G_02398;VM1G_03807;VM1G_09207;VM1G_10643	K15371+K01476+K14454+K14455+K00262
Metabolism	Carbohydrate metabolism	Fructose and mannose metabolism	6	32	0.007260806	3.49E-02	ko00051	VM1G_00339;VM1G_02076;VM1G_02757;VM1G_05250;VM1G_08945;VM1G_10069	K01803+K00844+K01624+K18334+K00850+K00011
Metabolism	Carbohydrate metabolism	Citrate cycle (TCA cycle)	5	28	0.01732953	7.80E-02	ko00020	VM1G_02181;VM1G_03362;VM1G_05164;VM1G_09382;VM1G_11225	K00030+K01900+K01610+K01647+K00026
Metabolism	Carbohydrate metabolism	Glyoxylate and dicarboxylate metabolism	6	41	0.02393635	9.57E-02	ko00630	VM1G_06864;VM1G_08210;VM1G_09318;VM1G_09382;VM1G_10160;VM1G_11225	K18123+K01637+K01895+K01647+K01638+K00026
Metabolism	Global and overview maps	Metabolic pathways	59	867	0.02393648	9.57E-02	ko01100	VM1G_00339;VM1G_00533;VM1G_00656;VM1G_00680;VM1G_00727;VM1G_00966;VM1G_01357;VM1G_01424;VM1G_01442;VM1G_01515;VM1G_01556;VM1G_01625;VM1G_01712;VM1G_01837;VM1G_01878;VM1G_02076;VM1G_02113;VM1G_02181;VM1G_02293;VM1G_02356;VM1G_02398;VM1G_02458;VM1G_02629;VM1G_02757;VM1G_02894;VM1G_03266;VM1G_03291;VM1G_03362;VM1G_03752;VM1G_03807;VM1G_04249;VM1G_04926;VM1G_04991;VM1G_05164;VM1G_05438;VM1G_05709;VM1…	K01803+K07511+K15371+K00129+K00643+K01053+K00820+K00290+K00963+K01835+K00033+K01689+K00036+K02136+K01836+K00844+K02111+K00030+K00826+K01196+K01476+K00697+K13800+K01624+K01055+K00134+K00939+K01900+K00927+K14454+K00688+K07513+K00826+K01610+K00002+K00873+K14152+K00972+K01687+K18123+K00940+K15633+K01637+K00615+K00616+K00850+K14455+K00700+K01895+K17069+K01647+K01480+K00059+K00011+K01638+K01810+K03782+…
Metabolism	Metabolism of other amino acids	Glutathione metabolism	5	31	0.02622848	9.94E-02	ko00480	VM1G_01556;VM1G_01712;VM1G_02943;VM1G_04979;VM1G_07105	K00033+K00036+K00799+K00799+K00799
Metabolism	Amino acid metabolism	Alanine, aspartate and glutamate metabolism	5	32	0.02974102	1.07E-01	ko00250	VM1G_00656;VM1G_01357;VM1G_03807;VM1G_09207;VM1G_10643	K15371+K00820+K14454+K14455+K00262
Metabolism	Amino acid metabolism	Cysteine and methionine metabolism	6	45	0.03619792	1.24E-01	ko00270	VM1G_02293;VM1G_03807;VM1G_04991;VM1G_09207;VM1G_09376;VM1G_11225	K00826+K14454+K00826+K14455+K17069+K00026
Metabolism	Amino acid metabolism	Phenylalanine metabolism	4	25	0.04688454	1.47E-01	ko00360	VM1G_00680;VM1G_03807;VM1G_09207;VM1G_10326	K00129+K14454+K14455+K03782
Metabolism	Amino acid metabolism	Valine, leucine and isoleucine biosynthesis	3	15	0.04709796	1.47E-01	ko00290	VM1G_02293;VM1G_04991;VM1G_06745	K00826+K00826+K01687
Metabolism	Amino acid metabolism	Arginine and proline metabolism	5	38	0.05693293	1.71E-01	ko00330	VM1G_02398;VM1G_03807;VM1G_06864;VM1G_09207;VM1G_09888	K01476+K14454+K18123+K14455+K01480
Metabolism	Carbohydrate metabolism	Propanoate metabolism	4	28	0.06682139	1.92E-01	ko00640	VM1G_00533;VM1G_03315;VM1G_03362;VM1G_09318	K07511+K17741+K01900+K01895
Metabolism	Lipid metabolism	alpha-Linolenic acid metabolism	2	8	0.06931448	1.92E-01	ko00592	VM1G_04926;VM1G_06328	K07513+K10529
Metabolism	Metabolism of cofactors and vitamins	Pantothenate and CoA biosynthesis	3	21	0.1082892	2.89E-01	ko00770	VM1G_02293;VM1G_04991;VM1G_06745	K00826+K00826+K01687
Genetic Information Processing	Folding, sorting and degradation	RNA degradation	5	49	0.134177	3.45E-01	ko03018	VM1G_01205;VM1G_01625;VM1G_04528;VM1G_08945;VM1G_09272	K12622+K01689+K04043+K00850+K04077
Metabolism	Amino acid metabolism	Tyrosine metabolism	3	25	0.1599737	3.97E-01	ko00350	VM1G_00680;VM1G_03807;VM1G_09207	K00129+K14454+K14455
Metabolism	Amino acid metabolism	Valine, leucine and isoleucine degradation	4	39	0.1695772	4.04E-01	ko00280	VM1G_00533;VM1G_02293;VM1G_04926;VM1G_04991	K07511+K00826+K07513+K00826
Metabolism	Carbohydrate metabolism	Pentose and glucuronate interconversions	3	26	0.1739132	4.04E-01	ko00040	VM1G_01442;VM1G_05438;VM1G_10069	K00963+K00002+K00011
Metabolism	Amino acid metabolism	Histidine metabolism	2	14	0.1817311	4.09E-01	ko00340	VM1G_00680;VM1G_05927	K00129+K14152
Metabolism	Energy metabolism	Nitrogen metabolism	2	16	0.2234107	4.87E-01	ko00910	VM1G_00656;VM1G_10643	K15371+K00262
Metabolism	Amino acid metabolism	Phenylalanine, tyrosine and tryptophan biosynthesis	2	18	0.2657483	5.63E-01	ko00400	VM1G_03807;VM1G_09207	K14454+K14455
Metabolism	Lipid metabolism	Biosynthesis of unsaturated fatty acids	2	19	0.2869625	5.90E-01	ko01040	VM1G_04926;VM1G_09945	K07513+K00059
Metabolism	Metabolism of other amino acids	beta-Alanine metabolism	2	20	0.3081163	6.16E-01	ko00410	VM1G_00533;VM1G_00680	K07511+K00129
Metabolism	Amino acid metabolism	Lysine degradation	2	21	0.3291508	6.41E-01	ko00310	VM1G_00533;VM1G_01424	K07511+K00290
Metabolism	Energy metabolism	Sulfur metabolism	2	22	0.3500136	6.63E-01	ko00920	VM1G_00830;VM1G_09376	K04091+K17069
Metabolism	Metabolism of cofactors and vitamins	Thiamine metabolism	1	8	0.3688455	6.81E-01	ko00730	VM1G_03291	K00939
Metabolism	Lipid metabolism	Fatty acid elongation	1	9	0.4042078	7.05E-01	ko00062	VM1G_00533	K07511
Metabolism	Energy metabolism	Oxidative phosphorylation	4	58	0.4077053	7.05E-01	ko00190	VM1G_01837;VM1G_02113;VM1G_02634;VM1G_09386	K02136+K02111+K01507+K01535
Organismal Systems	Aging	Longevity regulating pathway - multiple species	2	25	0.4111389	7.05E-01	ko04213	VM1G_00452;VM1G_08840	K03695+K04565
Metabolism	Carbohydrate metabolism	Ascorbate and aldarate metabolism	1	10	0.4376056	7.33E-01	ko00053	VM1G_00966	K01053
Metabolism	Global and overview maps	Fatty acid metabolism	3	44	0.4492454	7.35E-01	ko01212	VM1G_00533;VM1G_04926;VM1G_09945	K07511+K07513+K00059
Metabolism	Metabolism of other amino acids	Taurine and hypotaurine metabolism	1	11	0.469147	7.51E-01	ko00430	VM1G_00656	K15371
Metabolism	Lipid metabolism	Fatty acid degradation	2	29	0.4880222	7.64E-01	ko00071	VM1G_00533;VM1G_04926	K07511+K07513
Cellular Processes	Transport and catabolism	Phagosome	2	31	0.5240891	8.03E-01	ko04145	VM1G_05019;VM1G_11105	K07375+K07897
Metabolism	Lipid metabolism	Glycerolipid metabolism	2	33	0.5584338	8.03E-01	ko00561	VM1G_05438;VM1G_10069	K00002+K00011
Genetic Information Processing	Folding, sorting and degradation	Proteasome	2	33	0.5584338	8.03E-01	ko03050	VM1G_06980;VM1G_09344	K02725+K02726
Metabolism	Metabolism of cofactors and vitamins	Biotin metabolism	1	15	0.578713	8.03E-01	ko00780	VM1G_09945	K00059
Metabolism	Metabolism of cofactors and vitamins	Folate biosynthesis	1	15	0.578713	8.03E-01	ko00790	VM1G_10069	K00011
Metabolism	Amino acid metabolism	Tryptophan metabolism	2	35	0.5910027	8.03E-01	ko00380	VM1G_00533;VM1G_10326	K07511+K03782
Metabolism	Metabolism of cofactors and vitamins	Ubiquinone and other terpenoid-quinone biosynthesis	1	16	0.6023998	8.03E-01	ko00130	VM1G_04727	K19267
Metabolism	Amino acid metabolism	Lysine biosynthesis	1	16	0.6023998	8.03E-01	ko00300	VM1G_01424	K00290
Metabolism	Metabolism of cofactors and vitamins	Porphyrin and chlorophyll metabolism	1	17	0.6247661	8.18E-01	ko00860	VM1G_00727	K00643
Genetic Information Processing	Replication and repair	Mismatch repair	1	21	0.7024267	8.94E-01	ko03430	VM1G_09327	K10756
Metabolism	Carbohydrate metabolism	Inositol phosphate metabolism	1	22	0.7192083	8.94E-01	ko00562	VM1G_00339	K01803
Cellular Processes	Transport and catabolism	Endocytosis	3	66	0.7246481	8.94E-01	ko04144	VM1G_03610;VM1G_10607;VM1G_11105	K12472+K17917+K07897
Metabolism	Amino acid metabolism	Glycine, serine and threonine metabolism	2	47	0.7494044	8.94E-01	ko00260	VM1G_00727;VM1G_07697	K00643+K15633
Metabolism	Lipid metabolism	Fatty acid biosynthesis	1	24	0.7500082	8.94E-01	ko00061	VM1G_09945	K00059
Metabolism	Nucleotide metabolism	Purine metabolism	4	93	0.7753971	8.94E-01	ko00230	VM1G_01515;VM1G_03291;VM1G_05709;VM1G_07383	K01835+K00939+K00873+K00940
Metabolism	Carbohydrate metabolism	Butanoate metabolism	1	28	0.8019151	8.94E-01	ko00650	VM1G_00533	K07511
Cellular Processes	Transport and catabolism	Mitophagy - yeast	1	28	0.8019151	8.94E-01	ko04139	VM1G_03311	K08955
Environmental Information Processing	Signal transduction	MAPK signaling pathway - yeast	2	53	0.8069235	8.94E-01	ko04011	VM1G_02622;VM1G_03315	K06630+K17741
Cellular Processes	Transport and catabolism	Peroxisome	2	53	0.8069235	8.94E-01	ko04146	VM1G_04926;VM1G_08840	K07513+K04565
Genetic Information Processing	Replication and repair	DNA replication	1	31	0.8336942	9.09E-01	ko03030	VM1G_09327	K10756
Cellular Processes	Transport and catabolism	Autophagy - yeast	1	35	0.868337	9.33E-01	ko04138	VM1G_11105	K07897
Genetic Information Processing	Replication and repair	Nucleotide excision repair	1	37	0.8828715	9.35E-01	ko03420	VM1G_09327	K10756
Metabolism	Nucleotide metabolism	Pyrimidine metabolism	2	69	0.9073098	9.47E-01	ko00240	VM1G_02629;VM1G_07383	K13800+K00940
Genetic Information Processing	Transcription	Spliceosome	2	89	0.9650977	9.90E-01	ko03040	VM1G_01205;VM1G_06672	K12622+K12897
Genetic Information Processing	Folding, sorting and degradation	Protein processing in endoplasmic reticulum	1	68	0.9811903	9.90E-01	ko04141	VM1G_07065	K14012
Genetic Information Processing	Translation	RNA transport	1	78	0.9896398	9.90E-01	ko03013	VM1G_00977	K03254
