# Supplementary material for: VmPacC-mediated pH regulation of Valsa mali confers to host acidification identified by comparative proteomics analysis
Source: Stress Biol. 2023 Jun 21;3(1):18. doi: 10.1007/s44154-023-00097-y (PMC10441875; doi:10.1007/s44154-023-00097-y)
Supplement: Supplementary file 6 — Additional file 6: Table S4. The list of 921 pH-responsive proteins. [file 44154_2023_97_MOESM6_ESM.xls]

## Sheet: Sheet1
Protein_ID	Gene_ID	H pH vs L pH	Protein description
KUI63315.1	VM1G_11062	1.338	hypothetical protein VM1G_11062 [Valsa mali]
KUI63333.1	VM1G_11050	4.081	hypothetical protein VM1G_11050 [Valsa mali]
KUI63406.1	VM1G_11260	1.92567	NADH-ubiquinone oxidoreductase chain 5 [Valsa mali]
KUI63426.1	VM1G_10246	2.21	Glucose-6-phosphate isomerase [Valsa mali]
KUI63430.1	VM1G_10240	2.20189	Phosphate-repressible acid phosphatase OS=Valsa mali OX=105487 GN=VM1G_10240
KUI63437.1	VM1G_10392	0.216667	hypothetical protein VM1G_10392 [Valsa mali]
KUI63476.1	VM1G_10296	2.84405	Laccase OS=Valsa mali OX=105487 GN=VM1G_10296
KUI63479.1	VM1G_10291	2.32933	Glycerol-3-phosphate acyltransferase [Valsa mali]
KUI63484.1	VM1G_10355	2.038	Adenosylhomocysteinase [Valsa mali]
KUI63487.1	VM1G_10356	3.05933	Eukaryotic translation initiation factor 3 subunit H [Valsa mali]
KUI63488.1	VM1G_10351	0.54	Mitochondrial intermembrane space cysteine motif-containing protein MIX23 [Valsa mali]
KUI63516.1	VM1G_10219	1.53067	Arylsulfatase [Valsa mali]
KUI63519.1	VM1G_10277	1.968	Coatomer subunit beta' [Valsa mali]
KUI63538.1	VM1G_10197	0.498	putative glucan endo-1,3-beta-glucosidase eglC [Valsa mali]
KUI63573.1	VM1G_10305	0.526	hypothetical protein VM1G_10305 [Valsa mali]
KUI63575.1	VM1G_10309	0.435333	Pleckstrin domain-containing family A member 8 [Valsa mali]
KUI63576.1	VM1G_10326	3.628	Catalase-peroxidase [Valsa mali]
KUI63634.1	VM1G_10494	0.460333	hypothetical protein VM1G_10494 [Valsa mali]
KUI63646.1	VM1G_10573	0.260333	Bifunctional protein GAL10 [Valsa mali]
KUI63695.1	VM1G_10530	0.186333	hypothetical protein VM1G_10530 [Valsa mali]
KUI63698.1	VM1G_10536	0.285333	Translocation protein SEC62 [Valsa mali]
KUI63700.1	VM1G_10431	1.7725	Versiconal hemiacetal acetate reductase [Valsa mali]
KUI63710.1	VM1G_10443	0.561509	Phosphomevalonate kinase OS=Valsa mali OX=105487 GN=VM1G_10443
KUI63716.1	VM1G_10580	2.117	Saccharolysin [Valsa mali]
KUI63718.1	VM1G_10533	1.61167	Phospholipase D2 [Valsa mali]
KUI63733.1	VM1G_10496	0.698867	17-beta-hydroxysteroid dehydrogenase 14 OS=Valsa mali OX=105487 GN=VM1G_10496
KUI63770.1	VM1G_10578	1.43433	Myosin regulatory light chain cdc4 [Valsa mali]
KUI63776.1	VM1G_10575	0.450667	putative FAD synthase [Valsa mali]
KUI63798.1	VM1G_10491	0.435058	Putative glutamine--tRNA ligase OS=Valsa mali OX=105487 GN=VM1G_10491
KUI63809.1	VM1G_10424	1.94714	Putative serine protease K12H4.7 OS=Valsa mali OX=105487 GN=VM1G_10424
KUI63821.1	VM1G_10602	0.608	ATP-dependent RNA helicase ded1 [Valsa mali]
KUI63829.1	VM1G_10705	0.510333	hypothetical protein VM1G_10705 [Valsa mali]
KUI63831.1	VM1G_10703	3.04067	putative succinyl-CoA ligase [ADP-forming] subunit alpha, mitochondrial [Valsa mali]
KUI63835.1	VM1G_10709	0.272	Glutaredoxin [Valsa mali]
KUI63838.1	VM1G_10720	2.78652	1,3-beta-glucanosyltransferase OS=Valsa mali OX=105487 GN=VM1G_10720
KUI63852.1	VM1G_10660	2.11767	V-type proton ATPase catalytic subunit A [Valsa mali]
KUI63861.1	VM1G_10648	2.18033	Peptidyl-prolyl cis-trans isomerase B [Valsa mali]
KUI63867.1	VM1G_10608	0.110333	54S ribosomal protein L36, mitochondrial [Valsa mali]
KUI63875.1	VM1G_10681	1.91245	Endothiapepsin OS=Valsa mali OX=105487 GN=VM1G_10681
KUI63887.1	VM1G_10639	1.696	Golgi to ER traffic protein 4 [Valsa mali]
KUI63888.1	VM1G_10643	0.727	NADP-specific glutamate dehydrogenase [Valsa mali]
KUI63893.1	VM1G_10645	1.396	Virulence protein SSD1 [Valsa mali]
KUI63904.1	VM1G_10596	0.706	hypothetical protein VM1G_10596 [Valsa mali]
KUI63922.1	VM1G_10679	1.80933	Glutathione S-transferase [Valsa mali]
KUI63933.1	VM1G_10650	1.747	Protein big1 [Valsa mali]
KUI63935.1	VM1G_10652	2.08267	Tropomyosin-2 [Valsa mali]
KUI63958.1	VM1G_10699	2.19545	Uncharacterized protein OS=Valsa mali OX=105487 GN=VM1G_10699
KUI63961.1	VM1G_10748	2.12033	Woronin body major protein [Valsa mali]
KUI63965.1	VM1G_10740	2.33124	40S ribosomal protein S27 OS=Valsa mali OX=105487 GN=VM1G_10740
KUI63987.1	VM1G_10770	2.26811	Glucosamine 6-phosphate N-acetyltransferase OS=Valsa mali OX=105487 GN=VM1G_10770
KUI64077.1	VM1G_10852	1.34233	40S ribosomal protein S3 [Valsa mali]
KUI64165.1	VM1G_10944	0.471333	26S proteasome regulatory subunit rpn2 [Valsa mali]
KUI64185.1	VM1G_10955	1.33067	hypothetical protein VM1G_10955 [Valsa mali]
KUI64190.1	VM1G_10974	0.599203	NADH oxidase OS=Valsa mali OX=105487 GN=VM1G_10974
KUI64193.1	VM1G_10963	2.29509	Pectin lyase B OS=Valsa mali OX=105487 GN=VM1G_10963
KUI64194.1	VM1G_10960	0.274333	GYF domain-containing protein mpd2 [Valsa mali]
KUI64220.1	VM1G_11003	0.662828	Putative 1-aminocyclopropane-1-carboxylate deaminase OS=Valsa mali OX=105487 GN=VM1G_11003
KUI64227.1	VM1G_10983	2.55668	Aspergillopepsin-2 OS=Valsa mali OX=105487 GN=VM1G_10983
KUI64229.1	VM1G_10985	0.318	Phosphatidylinositol transfer protein SFH5 [Valsa mali]
KUI64231.1	VM1G_10988	1.7683	Carboxylic ester hydrolase OS=Valsa mali OX=105487 GN=VM1G_10988
KUI64245.1	VM1G_11023	0.293333	Carboxypeptidase S1 [Valsa mali]
KUI64246.1	VM1G_11021	2.0275	Beta-glucanase OS=Valsa mali OX=105487 GN=VM1G_11021
KUI64283.1	VM1G_11092	1.488	Type-1 glutamine synthetase 2 [Valsa mali]
KUI64285.1	VM1G_11094	1.597	2-methylisocitrate lyase, mitochondrial [Valsa mali]
KUI64297.1	VM1G_11105	0.554259	Putative Ras-related protein Rab7 OS=Valsa mali OX=105487 GN=VM1G_11105
KUI64324.1	VM1G_11126	0.580333	Transaldolase [Valsa mali]
KUI64336.1	VM1G_11145	0.444667	Diphosphomevalonate decarboxylase [Valsa mali]
KUI64347.1	VM1G_11159	3.64467	6-hydroxy-D-nicotine oxidase [Valsa mali]
KUI64359.1	VM1G_11162	3.01346	Uncharacterized protein OS=Valsa mali OX=105487 GN=VM1G_11162
KUI64387.1	VM1G_11184	0.542333	4-hydroxy-4-methyl-2-oxoglutarate aldolase [Valsa mali]
KUI64400.1	VM1G_11200	0.619048	Protein argonaute 5 OS=Valsa mali OX=105487 GN=VM1G_11200
KUI64405.1	VM1G_11202	0.607	putative FAD-linked oxidoreductase YvdP [Valsa mali]
KUI64430.1	VM1G_11224	1.813	Pyrethroid hydrolase Ces2a [Valsa mali]
KUI64431.1	VM1G_11225	2.55467	Malate dehydrogenase, mitochondrial [Valsa mali]
KUI64444.1	VM1G_11236	1.645	Esterase LovG [Valsa mali]
KUI64468.1	VM1G_00388	2.49033	Uricase [Valsa mali]
KUI64470.1	VM1G_00382	1.70567	60S ribosomal protein L34-B [Valsa mali]
KUI64479.1	VM1G_00897	0.594	Ran-specific GTPase-activating protein 1 [Valsa mali]
KUI64497.1	VM1G_00047	3.64709	Glycosidase OS=Valsa mali OX=105487 GN=VM1G_00047
KUI64498.1	VM1G_00041	0.0816667	hypothetical protein VM1G_00041 [Valsa mali]
KUI64537.1	VM1G_00028	2.77967	Choline oxidase [Valsa mali]
KUI64538.1	VM1G_00029	3.17933	NAD/NADP-dependent betaine aldehyde dehydrogenase [Valsa mali]
KUI64569.1	VM1G_01061	0.424333	Asparagine--tRNA ligase, cytoplasmic [Valsa mali]
KUI64572.1	VM1G_01062	1.85633	Guanidinobutyrase [Valsa mali]
KUI64574.1	VM1G_01067	1.53267	40S ribosomal protein S12 [Valsa mali]
KUI64575.1	VM1G_01066	2.42333	40S ribosomal protein S22 [Valsa mali]
KUI64584.1	VM1G_00698	9.04533	Eukaryotic peptide chain release factor subunit 1 [Valsa mali]
KUI64618.1	VM1G_01045	2.35233	Malate dehydrogenase, cytoplasmic [Valsa mali]
KUI64621.1	VM1G_00798	1.45633	hypothetical protein VM1G_00798 [Valsa mali]
KUI64622.1	VM1G_00799	1.98537	Uncharacterized protein OS=Valsa mali OX=105487 GN=VM1G_00799
KUI64625.1	VM1G_00792	0.597	Peptidyl-prolyl cis-trans isomerase ssp-1 [Valsa mali]
KUI64632.1	VM1G_00211	0.374333	Membrane protein PTM1 [Valsa mali]
KUI64652.1	VM1G_01020	0.473333	Eukaryotic translation initiation factor 6 [Valsa mali]
KUI64660.1	VM1G_00777	2.15	putative oxidoreductase OrdL [Valsa mali]
KUI64681.1	VM1G_00181	3.312	hypothetical protein VM1G_00181 [Valsa mali]
KUI64684.1	VM1G_00185	2.35567	hypothetical protein VM1G_00185 [Valsa mali]
KUI64691.1	VM1G_00230	0.225667	Putative G3BP-like protein [Valsa mali]
KUI64707.1	VM1G_00433	3.68	Histone H4 [Valsa mali]
KUI64751.1	VM1G_00416	1.694	hypothetical protein VM1G_00416 [Valsa mali]
KUI64758.1	VM1G_00736	0.459	4-nitrophenylphosphatase [Valsa mali]
KUI64761.1	VM1G_00735	3.14933	putative 6-phosphogluconolactonase [Valsa mali]
KUI64773.1	VM1G_00089	0.500667	Glucan 1,3-beta-glucosidase [Valsa mali]
KUI64780.1	VM1G_00273	0.286667	Midasin [Valsa mali]
KUI64787.1	VM1G_00471	1.51133	Eukaryotic translation initiation factor 3 subunit C [Valsa mali]
KUI64789.1	VM1G_00472	0.446667	Pre-mRNA-processing-splicing factor 8 [Valsa mali]
KUI64791.1	VM1G_00711	1.96433	Cell division control protein 48 [Valsa mali]
KUI64792.1	VM1G_00712	0.581	Rho-GTPase-activating protein 5 [Valsa mali]
KUI64801.1	VM1G_01241	1.43867	hypothetical protein VM1G_01241 [Valsa mali]
KUI64810.1	VM1G_00373	1.38267	Cystathionine beta-synthase [Valsa mali]
KUI64816.1	VM1G_00295	0.0763333	3-isopropylmalate dehydrogenase [Valsa mali]
KUI64831.1	VM1G_00452	0.723333	Heat shock protein hsp98 [Valsa mali]
KUI64835.1	VM1G_00339	0.315333	Triosephosphate isomerase [Valsa mali]
KUI64841.1	VM1G_01266	2.45667	Cytochrome c oxidase subunit 4, mitochondrial [Valsa mali]
KUI64853.1	VM1G_00109	1.58	putative Xaa-Pro aminopeptidase PEPP [Valsa mali]
KUI64857.1	VM1G_00921	0.492762	FACT complex subunit POB3 OS=Valsa mali OX=105487 GN=VM1G_00921
KUI64877.1	VM1G_00315	3.21367	S-formylglutathione hydrolase [Valsa mali]
KUI64898.1	VM1G_01208	0.591667	Chanoclavine-I aldehyde reductase [Valsa mali]
KUI64904.1	VM1G_00551	2.8705	Cysteine synthase [Valsa mali]
KUI64920.1	VM1G_00492	0.575	Fumarate hydratase, mitochondrial [Valsa mali]
KUI64922.1	VM1G_00490	0.649	hypothetical protein VM1G_00490 [Valsa mali]
KUI64953.1	VM1G_00577	0.337333	Eukaryotic translation initiation factor 4 gamma [Valsa mali]
KUI64955.1	VM1G_00571	0.122333	hypothetical protein VM1G_00571 [Valsa mali]
KUI64982.1	VM1G_01159	1.45033	Curved DNA-binding protein [Valsa mali]
KUI64990.1	VM1G_00680	3.27533	Aldehyde dehydrogenase [Valsa mali]
KUI64997.1	VM1G_00352	0.311333	1,2-dihydroxy-3-keto-5-methylthiopentene dioxygenase [Valsa mali]
KUI65015.1	VM1G_00162	1.41067	External alternative NADH-ubiquinone oxidoreductase, mitochondrial [Valsa mali]
KUI65019.1	VM1G_00981	3.326	Serine/threonine-protein phosphatase PP1 [Valsa mali]
KUI65034.1	VM1G_01176	4.66365	Endo-1,4-beta-xylanase OS=Valsa mali OX=105487 GN=VM1G_01176
KUI65042.1	VM1G_00533	1.60367	putative enoyl-CoA hydratase, mitochondrial [Valsa mali]
KUI65050.1	VM1G_11304	0.462667	hypothetical protein VM1G_11304 [Valsa mali]
KUI65055.1	VM1G_01117	0.483	hypothetical protein VM1G_01117 [Valsa mali]
KUI65070.1	VM1G_00649	2.05767	Mitochondrial-processing peptidase subunit alpha [Valsa mali]
KUI65115.1	VM1G_00072	1.534	40S ribosomal protein S7 [Valsa mali]
KUI65142.1	VM1G_00863	1.70533	60S ribosomal protein L10a [Valsa mali]
KUI65156.1	VM1G_01096	0.365333	hypothetical protein VM1G_01096 [Valsa mali]
KUI65170.1	VM1G_00057	4.54565	Uncharacterized protein OS=Valsa mali OX=105487 GN=VM1G_00057
KUI65175.1	VM1G_00058	1.97267	Glutathione S-transferase 2 [Valsa mali]
KUI65183.1	VM1G_00603	0.0796667	Aspergillopepsin-2 [Valsa mali]
KUI65207.1	VM1G_00590	0.135667	Suppressor protein STM1 [Valsa mali]
KUI65213.1	VM1G_01077	1.92319	Carboxypeptidase OS=Valsa mali OX=105487 GN=VM1G_01077
KUI65248.1	VM1G_00825	1.817	Acetyl-CoA carboxylase [Valsa mali]
KUI65261.1	VM1G_01059	0.289667	Putative lipase atg15 [Valsa mali]
KUI65273.1	VM1G_00801	0.553	NADH dehydrogenase [Valsa mali]
KUI65278.1	VM1G_00806	0.476333	Acid phosphatase [Valsa mali]
KUI65284.1	VM1G_01034	0.332333	Coronin-like protein crn1 [Valsa mali]
KUI65311.1	VM1G_00198	0.624667	Alpha-acetolactate decarboxylase [Valsa mali]
KUI65315.1	VM1G_00191	3.65988	Protein EMP47 OS=Valsa mali OX=105487 GN=VM1G_00191
KUI65319.1	VM1G_00229	1.93233	Protein RTA1 [Valsa mali]
KUI65326.1	VM1G_00222	1.573	60S ribosomal protein L25-A [Valsa mali]
KUI65327.1	VM1G_00223	1.859	Mitochondrial import inner membrane translocase subunit TIM8 [Valsa mali]
KUI65328.1	VM1G_01010	2.46533	Versicolorin reductase [Valsa mali]
KUI65359.1	VM1G_11263	0.382667	Thiamine-triphosphatase [Valsa mali]
KUI65373.1	VM1G_00405	1.56433	40S ribosomal protein S14 [Valsa mali]
KUI65384.1	VM1G_00741	0.703138	Uncharacterized protein OS=Valsa mali OX=105487 GN=VM1G_00741
KUI65389.1	VM1G_00268	2.94	hypothetical protein VM1G_00268 [Valsa mali]
KUI65397.1	VM1G_00467	0.394873	Defective in cullin neddylation protein OS=Valsa mali OX=105487 GN=VM1G_00467
KUI65406.1	VM1G_00724	2.62067	Single-stranded DNA-binding protein RIM1, mitochondrial [Valsa mali]
KUI65443.1	VM1G_00919	1.653	Aspartyl aminopeptidase [Valsa mali]
KUI65446.1	VM1G_00910	0.467692	Beta-glucosidase 1B OS=Valsa mali OX=105487 GN=VM1G_00910
KUI65468.1	VM1G_00454	0.436	Vacuolar protein sorting-associated protein 21 [Valsa mali]
KUI65472.1	VM1G_01275	3.04944	Glycosidase OS=Valsa mali OX=105487 GN=VM1G_01275
KUI65478.1	VM1G_01273	1.98033	Aflatoxin B1 aldehyde reductase member 2 [Valsa mali]
KUI65489.1	VM1G_00115	1.51767	Chitin deacetylase 1 [Valsa mali]
KUI65496.1	VM1G_00936	0.761667	putative Xaa-Pro aminopeptidase P [Valsa mali]
KUI65498.1	VM1G_00930	2.26467	Pyruvate dehydrogenase E1 component subunit alpha, mitochondrial [Valsa mali]
KUI65540.1	VM1G_00950	1.61073	E3 ubiquitin ligase complex SCF subunit scon-3 OS=Valsa mali OX=105487 GN=VM1G_00950
KUI65574.1	VM1G_00545	0.522333	hypothetical protein VM1G_00545 [Valsa mali]
KUI65577.1	VM1G_00546	2.13333	Proteasome subunit alpha type-4 [Valsa mali]
KUI65596.1	VM1G_00977	2.09867	Eukaryotic translation initiation factor 3 subunit A [Valsa mali]
KUI65607.1	VM1G_00560	0.67126	Arylsulfatase OS=Valsa mali OX=105487 GN=VM1G_00560
KUI65608.1	VM1G_00567	3.906	hypothetical protein VM1G_00567 [Valsa mali]
KUI65616.1	VM1G_00172	1.80867	Mitochondrial import inner membrane translocase subunit TIM9 [Valsa mali]
KUI65641.1	VM1G_00694	0.496736	Adenosine kinase OS=Valsa mali OX=105487 GN=VM1G_00694
KUI65649.1	VM1G_00346	2.462	Putative uracil phosphoribosyltransferase urg2 [Valsa mali]
KUI65659.1	VM1G_00506	0.426667	Eukaryotic translation initiation factor eIF-1 [Valsa mali]
KUI65677.1	VM1G_01106	1.81167	Bifunctional epoxide hydrolase 2 [Valsa mali]
KUI65694.1	VM1G_00526	0.283667	1-(5-phosphoribosyl)-5-[(5-phosphoribosylamino)methylideneamino] imidazole-4-carboxamide isomerase [Valsa mali]
KUI65704.1	VM1G_11335	1.44367	hypothetical protein VM1G_11335 [Valsa mali]
KUI65709.1	VM1G_00068	3.28442	Endo-1,6-beta-D-glucanase OS=Valsa mali OX=105487 GN=VM1G_00068
KUI65717.1	VM1G_00065	0.115667	Iron transport multicopper oxidase FET3 [Valsa mali]
KUI65731.1	VM1G_02395	2.77167	Linoleate 10R-lipoxygenase [Valsa mali]
KUI65737.1	VM1G_02398	3.10367	Arginase [Valsa mali]
KUI65744.1	VM1G_02023	2.29655	G2/mitotic-specific cyclin-B OS=Valsa mali OX=105487 GN=VM1G_02023
KUI65756.1	VM1G_02244	0.701	Amiloride-sensitive amine oxidase [copper-containing] [Valsa mali]
KUI65767.1	VM1G_01551	0.728	Ran GTPase-activating protein 1 [Valsa mali]
KUI65805.1	VM1G_01863	2.46332	Lipase 1 OS=Valsa mali OX=105487 GN=VM1G_01863
KUI65807.1	VM1G_01865	1.31533	Microcin C7 self-immunity protein MccF [Valsa mali]
KUI65810.1	VM1G_01471	0.467333	Protein mmf1, mitochondrial [Valsa mali]
KUI65820.1	VM1G_02519	1.3005	hypothetical protein VM1G_02519 [Valsa mali]
KUI65820.1	VM1G_02519	1.74685	Uncharacterized protein OS=Valsa mali OX=105487 GN=VM1G_02519
KUI65825.1	VM1G_01693	0.204667	Tubulin-specific chaperone A [Valsa mali]
KUI65833.1	VM1G_02350	1.57867	Eukaryotic translation initiation factor 3 subunit B [Valsa mali]
KUI65834.1	VM1G_02356	2.00533	Glycogen debranching enzyme [Valsa mali]
KUI65843.1	VM1G_02334	2.39033	E3 ubiquitin-protein ligase Nedd-4 [Valsa mali]
KUI65846.1	VM1G_02338	2.09715	Proteasome subunit beta OS=Valsa mali OX=105487 GN=VM1G_02338
KUI65847.1	VM1G_02339	0.110667	PHO85 cyclin-6 [Valsa mali]
KUI65851.1	VM1G_01987	1.94767	Proteasome subunit beta type-5 [Valsa mali]
KUI65852.1	VM1G_01984	0.329333	hypothetical protein VM1G_01984 [Valsa mali]
KUI65854.1	VM1G_01982	1.99167	putative dipeptidyl peptidase 3 [Valsa mali]
KUI65862.1	VM1G_01320	0.752333	60S ribosomal protein L9-A [Valsa mali]
KUI65888.1	VM1G_01417	2.74667	Proliferating cell nuclear antigen [Valsa mali]
KUI65889.1	VM1G_01932	0.597333	hypothetical protein VM1G_01932 [Valsa mali]
KUI65890.1	VM1G_01518	6.78161	Uncharacterized protein OS=Valsa mali OX=105487 GN=VM1G_01518
KUI65891.1	VM1G_01411	1.789	GMP synthase [glutamine-hydrolyzing] [Valsa mali]
KUI65894.1	VM1G_02376	0.498	ATP-dependent RNA helicase DHH1 [Valsa mali]
KUI65907.1	VM1G_02081	1.445	putative coatomer subunit zeta [Valsa mali]
KUI65912.1	VM1G_01712	1.80167	Glucose-6-phosphate 1-dehydrogenase [Valsa mali]
KUI65945.1	VM1G_01824	0.407	Cytidine deaminase [Valsa mali]
KUI65958.1	VM1G_02555	0.17741	2,3-dihydroxyphenylpropionate/2, 3-dihydroxicinnamic acid 1,2-dioxygenase OS=Valsa mali OX=105487 GN=VM1G_02555
KUI65969.1	VM1G_01431	0.678263	Uroporphyrinogen decarboxylase OS=Valsa mali OX=105487 GN=VM1G_01431
KUI65991.1	VM1G_01797	2.34833	Proteasome subunit beta type-3 [Valsa mali]
KUI65996.1	VM1G_01792	2.238	hypothetical protein VM1G_01792 [Valsa mali]
KUI66032.1	VM1G_02533	1.59367	Eukaryotic translation initiation factor 3 subunit E [Valsa mali]
KUI66048.1	VM1G_01342	1.334	Elongation factor 1-gamma [Valsa mali]
KUI66054.1	VM1G_02109	2.8365	U3 small nucleolar RNA-associated protein 20 [Valsa mali]
KUI66058.1	VM1G_02104	3.92333	putative proteasome subunit alpha type-7 [Valsa mali]
KUI66070.1	VM1G_02488	4.161	hypothetical protein VM1G_02488 [Valsa mali]
KUI66075.1	VM1G_02486	2.37081	Chitotriosidase-1 OS=Valsa mali OX=105487 GN=VM1G_02486
KUI66109.1	VM1G_01637	1.52633	Proline iminopeptidase [Valsa mali]
KUI66125.1	VM1G_01659	0.5795	Nuclear protein localization protein 4 [Valsa mali]
KUI66128.1	VM1G_01654	2.07167	Alpha-mannosidase [Valsa mali]
KUI66142.1	VM1G_02284	2.00725	Glucose oxidase OS=Valsa mali OX=105487 GN=VM1G_02284
KUI66150.1	VM1G_01887	4.09233	40S ribosomal protein S13 [Valsa mali]
KUI66151.1	VM1G_01886	2.6241	U2 snRNP auxiliary factor large subunit OS=Valsa mali OX=105487 GN=VM1G_01886
KUI66175.1	VM1G_02272	3.14133	Methylthioribose-1-phosphate isomerase [Valsa mali]
KUI66180.1	VM1G_02181	0.518767	Isocitrate dehydrogenase [NAD] subunit, mitochondrial OS=Valsa mali OX=105487 GN=VM1G_02181
KUI66185.1	VM1G_01513	0.756	Non-histone chromosomal protein 6 [Valsa mali]
KUI66186.1	VM1G_01515	2.33467	Phosphoglucomutase [Valsa mali]
KUI66205.1	VM1G_02427	2.054	Peptidoglycan deacetylase [Valsa mali]
KUI66220.1	VM1G_01764	0.219	putative ethanolamine kinase [Valsa mali]
KUI66222.1	VM1G_02223	2.11733	Adenylosuccinate synthetase [Valsa mali]
KUI66241.1	VM1G_01486	1.562	putative prefoldin subunit 5 [Valsa mali]
KUI66245.1	VM1G_01427	1.51233	Prenylated Rab acceptor 1 [Valsa mali]
KUI66258.1	VM1G_01970	5.8615	Endosomal protein P24B [Valsa mali]
KUI66264.1	VM1G_01978	0.502667	hypothetical protein VM1G_01978 [Valsa mali]
KUI66266.1	VM1G_02449	0.396866	Uncharacterized protein OS=Valsa mali OX=105487 GN=VM1G_02449
KUI66294.1	VM1G_02071	0.525333	hypothetical protein VM1G_02071 [Valsa mali]
KUI66297.1	VM1G_02076	0.458667	Hexokinase [Valsa mali]
KUI66298.1	VM1G_02075	2.167	Dolichyl-diphosphooligosaccharide--protein glycosyltransferase subunit 1 [Valsa mali]
KUI66299.1	VM1G_02079	2.40499	DNA helicase OS=Valsa mali OX=105487 GN=VM1G_02079
KUI66314.1	VM1G_02460	1.627	Farnesylcysteine lyase [Valsa mali]
KUI66316.1	VM1G_02463	2.03467	Eukaryotic translation initiation factor 3 subunit K [Valsa mali]
KUI66348.1	VM1G_01442	2.97533	putative UTP--glucose-1-phosphate uridylyltransferase [Valsa mali]
KUI66373.1	VM1G_01703	0.670667	Beta-hexosaminidase 2 [Valsa mali]
KUI66374.1	VM1G_02038	1.52133	AMP deaminase [Valsa mali]
KUI66375.1	VM1G_02037	0.514	Actin cytoskeleton-regulatory complex protein sla1 [Valsa mali]
KUI66396.1	VM1G_01878	1.64333	Phosphoacetylglucosamine mutase [Valsa mali]
KUI66401.1	VM1G_01876	0.258667	Riboflavin synthase [Valsa mali]
KUI66409.1	VM1G_01543	0.634667	ATP synthase subunit H, mitochondrial [Valsa mali]
KUI66416.1	VM1G_01534	2.45233	Succinate dehydrogenase [ubiquinone] iron-sulfur subunit, mitochondrial [Valsa mali]
KUI66423.1	VM1G_01727	1.58667	Cytochrome c peroxidase, mitochondrial [Valsa mali]
KUI66435.1	VM1G_01400	0.333667	Thioredoxin-like protein 1 [Valsa mali]
KUI66440.1	VM1G_02176	2.72567	3-hydroxybenzoate 6-hydroxylase [Valsa mali]
KUI66445.1	VM1G_02168	3.65447	Endo-beta-1,6-galactanase OS=Valsa mali OX=105487 GN=VM1G_02168
KUI66446.1	VM1G_01858	0.689	Chromatin structure-remodeling complex subunit rsc7 [Valsa mali]
KUI66448.1	VM1G_01854	1.93333	Delta-1-pyrroline-5-carboxylate dehydrogenase, mitochondrial [Valsa mali]
KUI66470.1	VM1G_01689	1.60367	Prohibitin-2 [Valsa mali]
KUI66506.1	VM1G_01330	2.33767	60S acidic ribosomal protein P2 [Valsa mali]
KUI66520.1	VM1G_11386	0.282667	E3 ubiquitin-protein ligase znrf1 [Valsa mali]
KUI66532.1	VM1G_01837	1.45667	ATP synthase subunit gamma, mitochondrial [Valsa mali]
KUI66535.1	VM1G_01833	3.77594	Glycosidase OS=Valsa mali OX=105487 GN=VM1G_01833
KUI66536.1	VM1G_01830	0.256333	Uncharacterized protein PYUK71.03c [Valsa mali]
KUI66553.1	VM1G_01424	1.63733	Saccharopine dehydrogenase [NAD(+), L-lysine-forming] [Valsa mali]
KUI66557.1	VM1G_01509	0.208	Drebrin-like protein [Valsa mali]
KUI66585.1	VM1G_01316	2.06967	putative aminomethyltransferase, mitochondrial [Valsa mali]
KUI66590.1	VM1G_01780	2.48033	Proteasome subunit beta type-6 [Valsa mali]
KUI66598.1	VM1G_01789	0.359333	hypothetical protein VM1G_01789 [Valsa mali]
KUI66603.1	VM1G_02133	2.17667	Pyruvate carboxylase [Valsa mali]
KUI66605.1	VM1G_02131	3.66433	Small nuclear ribonucleoprotein-associated protein B [Valsa mali]
KUI66613.1	VM1G_01813	0.453667	hypothetical protein VM1G_01813 [Valsa mali]
KUI66635.1	VM1G_01547	1.70367	Argininosuccinate synthase [Valsa mali]
KUI66645.1	VM1G_02118	1.39067	putative dipeptidyl-aminopeptidase B [Valsa mali]
KUI66650.1	VM1G_02113	2.86833	ATP synthase subunit alpha, mitochondrial [Valsa mali]
KUI66665.1	VM1G_01754	2.36	putative acetate kinase [Valsa mali]
KUI66682.1	VM1G_01596	0.550333	Cell surface superoxide dismutase [Cu-Zn] 6 [Valsa mali]
KUI66688.1	VM1G_01359	1.62833	putative 26S protease subunit rpt4 [Valsa mali]
KUI66689.1	VM1G_01358	0.453033	Proteasome subunit beta OS=Valsa mali OX=105487 GN=VM1G_01358
KUI66707.1	VM1G_02494	0.422	Ubiquitin-40S ribosomal protein S27a [Valsa mali]
KUI66741.1	VM1G_01627	0.450667	Valine--tRNA ligase, mitochondrial [Valsa mali]
KUI66742.1	VM1G_01626	0.527152	Aminopeptidase 2, mitochondrial OS=Valsa mali OX=105487 GN=VM1G_01626
KUI66743.1	VM1G_01625	0.470333	Enolase [Valsa mali]
KUI66748.1	VM1G_01556	3.515	6-phosphogluconate dehydrogenase, decarboxylating 2 [Valsa mali]
KUI66755.1	VM1G_01393	2.34189	Uncharacterized protein OS=Valsa mali OX=105487 GN=VM1G_01393
KUI66779.1	VM1G_02249	1.78367	hypothetical protein VM1G_02249 [Valsa mali]
KUI66783.1	VM1G_01646	0.674	60S acidic ribosomal protein P0 [Valsa mali]
KUI66809.1	VM1G_02197	2.85343	Endo-xylogalacturonan hydrolase A OS=Valsa mali OX=105487 GN=VM1G_02197
KUI66813.1	VM1G_01664	0.732667	PWWP domain-containing protein 1 [Valsa mali]
KUI66820.1	VM1G_01920	0.72	MICOS subunit MIC26 [Valsa mali]
KUI66828.1	VM1G_01953	1.34467	37S ribosomal protein S26, mitochondrial [Valsa mali]
KUI66832.1	VM1G_02311	1.76473	Uncharacterized protein OS=Valsa mali OX=105487 GN=VM1G_02311
KUI66859.1	VM1G_01492	2.28867	Adenylyl-sulfate kinase [Valsa mali]
KUI66865.1	VM1G_02040	1.91367	Protein phosphatase PP2A regulatory subunit B [Valsa mali]
KUI66869.1	VM1G_02044	0.289	hypothetical protein VM1G_02044 [Valsa mali]
KUI66872.1	VM1G_01964	2.54733	Bifunctional purine biosynthesis protein ADE17 [Valsa mali]
KUI66884.1	VM1G_02437	1.83578	Thermolabile hemolysin OS=Valsa mali OX=105487 GN=VM1G_02437
KUI66924.1	VM1G_01907	1.60833	hypothetical protein VM1G_01907 [Valsa mali]
KUI66931.1	VM1G_01909	0.189667	Diacylglycerol O-acyltransferase 2A [Valsa mali]
KUI66945.1	VM1G_01454	2.397	Actin-related protein 2/3 complex subunit 1 [Valsa mali]
KUI66947.1	VM1G_01938	0.680333	hypothetical protein VM1G_01938 [Valsa mali]
KUI66956.1	VM1G_01759	0.23	hypothetical protein VM1G_01759 [Valsa mali]
KUI66964.1	VM1G_02217	2.13427	Oxygen-dependent choline dehydrogenase OS=Valsa mali OX=105487 GN=VM1G_02217
KUI66980.1	VM1G_01296	1.33567	ATP synthase subunit 4, mitochondrial [Valsa mali]
KUI66984.1	VM1G_01293	2.22933	Actin-related protein 2/3 complex subunit 2 [Valsa mali]
KUI66997.1	VM1G_02471	3.62893	Galactan endo-beta-1,3-galactanase OS=Valsa mali OX=105487 GN=VM1G_02471
KUI67004.1	VM1G_01577	3.46593	Uncharacterized protein OS=Valsa mali OX=105487 GN=VM1G_01577
KUI67032.1	VM1G_03047	2.18133	3-phytase A OS=Valsa mali OX=105487 GN=VM1G_03047
KUI67042.1	VM1G_03431	2.9708	Uncharacterized protein OS=Valsa mali OX=105487 GN=VM1G_03431
KUI67045.1	VM1G_03258	0.554667	hypothetical protein VM1G_03258 [Valsa mali]
KUI67077.1	VM1G_03397	2.02633	hypothetical protein VM1G_03397 [Valsa mali]
KUI67090.1	VM1G_03315	3.13	Putative NADPH-dependent methylglyoxal reductase GRP2 [Valsa mali]
KUI67104.1	VM1G_03006	2.3239	Alcohol dehydrogenase 1 OS=Valsa mali OX=105487 GN=VM1G_03006
KUI67108.1	VM1G_03002	0.458	Metal homeostasis factor atx1 [Valsa mali]
KUI67112.1	VM1G_03582	2.61367	Superoxide dismutase [Mn], mitochondrial [Valsa mali]
KUI67118.1	VM1G_02989	0.727	Salicylate decarboxylase [Valsa mali]
KUI67152.1	VM1G_03023	1.876	hypothetical protein VM1G_03023 [Valsa mali]
KUI67163.1	VM1G_02884	0.627333	Histone H2A.Z [Valsa mali]
KUI67197.1	VM1G_02923	2.053	hypothetical protein VM1G_02923 [Valsa mali]
KUI67220.1	VM1G_02943	1.445	Glutathione S-transferase 2 [Valsa mali]
KUI67224.1	VM1G_02947	2.04834	Uncharacterized protein OS=Valsa mali OX=105487 GN=VM1G_02947
KUI67241.1	VM1G_03426	0.273	Ankyrin repeat protein nuc-2 [Valsa mali]
KUI67245.1	VM1G_03527	2.049	Ornithine carbamoyltransferase, mitochondrial [Valsa mali]
KUI67255.1	VM1G_02698	3.17334	Xyloglucan-specific endo-beta-1,4-glucanase A OS=Valsa mali OX=105487 GN=VM1G_02698
KUI67283.1	VM1G_03440	0.311907	Cytochrome c OS=Valsa mali OX=105487 GN=VM1G_03440
KUI67303.1	VM1G_02671	1.33	hypothetical protein VM1G_02671 [Valsa mali]
KUI67316.1	VM1G_03291	1.45633	Adenylate kinase [Valsa mali]
KUI67318.1	VM1G_03293	0.521667	hypothetical protein VM1G_03293 [Valsa mali]
KUI67353.1	VM1G_02652	2.35367	hypothetical protein VM1G_02652 [Valsa mali]
KUI67373.1	VM1G_02757	2.5065	Fructose-bisphosphate aldolase [Valsa mali]
KUI67375.1	VM1G_02755	1.42133	putative succinate dehydrogenase [ubiquinone] flavoprotein subunit, mitochondrial [Valsa mali]
KUI67380.1	VM1G_02758	1.31	Protein KES1 [Valsa mali]
KUI67382.1	VM1G_02638	0.0936667	3-hydroxybenzoate 4-monooxygenase [Valsa mali]
KUI67384.1	VM1G_02634	1.428	Inorganic pyrophosphatase [Valsa mali]
KUI67387.1	VM1G_02630	2.01133	Eukaryotic translation initiation factor 3 subunit M [Valsa mali]
KUI67418.1	VM1G_02779	1.95367	putative pyridoxal reductase 2 [Valsa mali]
KUI67421.1	VM1G_02772	1.673	ATP synthase subunit e, mitochondrial [Valsa mali]
KUI67422.1	VM1G_02773	1.465	Cytoplasmic dynein 1 intermediate chain 2 [Valsa mali]
KUI67441.1	VM1G_03362	1.41467	putative succinyl-CoA ligase [GDP-forming] subunit beta, mitochondrial [Valsa mali]
KUI67463.1	VM1G_03118	2.557	Glycine-rich RNA-binding protein 2, mitochondrial [Valsa mali]
KUI67471.1	VM1G_03114	1.63467	Hypoxia up-regulated protein 1 [Valsa mali]
KUI67472.1	VM1G_02792	1.895	S-adenosylmethionine synthase [Valsa mali]
KUI67486.1	VM1G_03175	0.654333	Cytochrome b-c1 complex subunit 2, mitochondrial [Valsa mali]
KUI67496.1	VM1G_03096	1.49633	Oxidoreductase AflY [Valsa mali]
KUI67498.1	VM1G_03093	2.91867	Conidial yellow pigment biosynthesis polyketide synthase [Valsa mali]
KUI67499.1	VM1G_03090	2.17	2,4-dichlorophenol 6-monooxygenase [Valsa mali]
KUI67500.1	VM1G_03091	2.41933	Beta-cyclopiazonate dehydrogenase [Valsa mali]
KUI67501.1	VM1G_03098	1.76468	Severin OS=Valsa mali OX=105487 GN=VM1G_03098
KUI67504.1	VM1G_03320	0.250667	Lipase 1 [Valsa mali]
KUI67507.1	VM1G_03324	1.87631	mRNA export protein mlo3 OS=Valsa mali OX=105487 GN=VM1G_03324
KUI67509.1	VM1G_03326	0.594	Protein wos2 [Valsa mali]
KUI67526.1	VM1G_02581	0.485294	D/L-glyceraldehyde reductase OS=Valsa mali OX=105487 GN=VM1G_02581
KUI67530.1	VM1G_02857	0.194333	Polyamine oxidase [Valsa mali]
KUI67536.1	VM1G_03226	0.423	hypothetical protein VM1G_03226 [Valsa mali]
KUI67546.1	VM1G_03610	0.473	hypothetical protein VM1G_03610 [Valsa mali]
KUI67578.1	VM1G_03266	2.80221	Glyceraldehyde-3-phosphate dehydrogenase OS=Valsa mali OX=105487 GN=VM1G_03266
KUI67585.1	VM1G_02810	2.083	Extended synaptotagmin-2 [Valsa mali]
KUI67614.1	VM1G_03246	3.29667	V-type proton ATPase subunit a [Valsa mali]
KUI67620.1	VM1G_02836	4.45723	Uncharacterized protein OS=Valsa mali OX=105487 GN=VM1G_02836
KUI67625.1	VM1G_02831	0.35	Malic acid transport protein [Valsa mali]
KUI67628.1	VM1G_02838	0.538113	Vanillyl-alcohol oxidase OS=Valsa mali OX=105487 GN=VM1G_02838
KUI67659.1	VM1G_03030	3.16824	Putative exopolygalacturonase C OS=Valsa mali OX=105487 GN=VM1G_03030
KUI67688.1	VM1G_02976	0.572333	Protein sum2 [Valsa mali]
KUI67710.1	VM1G_03412	0.448295	Alanine--glyoxylate aminotransferase 1 OS=Valsa mali OX=105487 GN=VM1G_03412
KUI67718.1	VM1G_03570	3.55733	Uncharacterized protein OS=Valsa mali OX=105487 GN=VM1G_03570
KUI67720.1	VM1G_03572	0.386667	Cellobiose dehydrogenase [Valsa mali]
KUI67724.1	VM1G_03579	0.274667	hypothetical protein VM1G_03579 [Valsa mali]
KUI67732.1	VM1G_02952	1.444	hypothetical protein VM1G_02952 [Valsa mali]
KUI67736.1	VM1G_02851	2.072	ADP,ATP carrier protein [Valsa mali]
KUI67760.1	VM1G_03557	3.11709	Cathepsin E OS=Valsa mali OX=105487 GN=VM1G_03557
KUI67769.1	VM1G_02681	0.318667	Mitochondrial import inner membrane translocase subunit tim44 [Valsa mali]
KUI67829.1	VM1G_03512	2.97868	Glucoamylase OS=Valsa mali OX=105487 GN=VM1G_03512
KUI67836.1	VM1G_02701	0.487667	3-phytase A [Valsa mali]
KUI67870.1	VM1G_03496	2.23733	Orotidine 5'-phosphate decarboxylase [Valsa mali]
KUI67875.1	VM1G_02723	2.02667	Cytochrome c1, heme protein, mitochondrial [Valsa mali]
KUI67886.1	VM1G_02626	0.356667	hypothetical protein VM1G_02626 [Valsa mali]
KUI67887.1	VM1G_02627	1.65167	Eukaryotic translation initiation factor 2 subunit gamma [Valsa mali]
KUI67888.1	VM1G_02624	1.711	ATPase inhibitor, mitochondrial [Valsa mali]
KUI67889.1	VM1G_02625	0.722667	Nucleoporin nsp1 [Valsa mali]
KUI67890.1	VM1G_02622	4.616	hypothetical protein VM1G_02622 [Valsa mali]
KUI67903.1	VM1G_03129	1.80379	Quercetin 2,3-dioxygenase OS=Valsa mali OX=105487 GN=VM1G_03129
KUI67908.1	VM1G_02742	0.445	putative dipeptidyl-peptidase 5 [Valsa mali]
KUI67909.1	VM1G_02748	0.471149	Uncharacterized protein OS=Valsa mali OX=105487 GN=VM1G_02748
KUI67910.1	VM1G_02600	1.34526	Uncharacterized protein OS=Valsa mali OX=105487 GN=VM1G_02600
KUI67915.1	VM1G_02605	1.89533	putative proteasome subunit beta type-2 [Valsa mali]
KUI67916.1	VM1G_02606	2.2841	Uncharacterized protein OS=Valsa mali OX=105487 GN=VM1G_02606
KUI67921.1	VM1G_03351	3.82373	Rhamnogalacturonase A OS=Valsa mali OX=105487 GN=VM1G_03351
KUI67926.1	VM1G_03354	0.621667	GTP-binding protein ypt1 [Valsa mali]
KUI67946.1	VM1G_03108	0.687832	Uncharacterized protein OS=Valsa mali OX=105487 GN=VM1G_03108
KUI67948.1	VM1G_02767	0.327333	hypothetical protein VM1G_02767 [Valsa mali]
KUI67953.1	VM1G_02762	0.220667	Secreted beta-glucosidase sun1 [Valsa mali]
KUI67956.1	VM1G_02888	3.63571	Uncharacterized protein OS=Valsa mali OX=105487 GN=VM1G_02888
KUI67959.1	VM1G_03371	0.64056	Uncharacterized protein OS=Valsa mali OX=105487 GN=VM1G_03371
KUI67962.1	VM1G_03375	1.33833	60S ribosomal protein L15 [Valsa mali]
KUI67972.1	VM1G_03162	0.424333	putative small nuclear ribonucleoprotein F [Valsa mali]
KUI67981.1	VM1G_02786	2.9805	Cystathionine gamma-lyase [Valsa mali]
KUI67992.1	VM1G_02894	0.389667	3-oxoadipate enol-lactonase 2 [Valsa mali]
KUI67999.1	VM1G_03144	1.33367	Putative carboxymethylenebutenolidase [Valsa mali]
KUI68003.1	VM1G_03148	2.20733	Aldehyde dehydrogenase [Valsa mali]
KUI68010.1	VM1G_02599	0.423333	Pyroglutamyl-peptidase 1 [Valsa mali]
KUI68024.1	VM1G_03086	1.54444	2,3-dihydroxybenzoate decarboxylase OS=Valsa mali OX=105487 GN=VM1G_03086
KUI68074.1	VM1G_04555	0.461333	hypothetical protein VM1G_04555 [Valsa mali]
KUI68079.1	VM1G_03812	0.489	Bouquet formation protein 4 [Valsa mali]
KUI68081.1	VM1G_03810	0.334333	hypothetical protein VM1G_03810 [Valsa mali]
KUI68108.1	VM1G_04285	0.216	Dynein heavy chain, cytoplasmic [Valsa mali]
KUI68118.1	VM1G_04021	2.33233	Acetyl-CoA acetyltransferase, mitochondrial [Valsa mali]
KUI68139.1	VM1G_04561	1.675	Fatty acid synthase subunit alpha [Valsa mali]
KUI68140.1	VM1G_04560	2.02233	Fatty acid synthase subunit beta [Valsa mali]
KUI68146.1	VM1G_03643	0.745	Small glutamine-rich tetratricopeptide repeat-containing protein 2 [Valsa mali]
KUI68147.1	VM1G_03642	2.20828	Polysaccharide monooxygenase Cel61a OS=Valsa mali OX=105487 GN=VM1G_03642
KUI68166.1	VM1G_04002	0.323667	Chorismate mutase [Valsa mali]
KUI68176.1	VM1G_04249	3.28133	Glycogen phosphorylase [Valsa mali]
KUI68177.1	VM1G_04066	1.57367	Cell division control protein 3 [Valsa mali]
KUI68180.1	VM1G_04065	1.86833	hypothetical protein VM1G_04065 [Valsa mali]
KUI68200.1	VM1G_03795	7.44848	Arabinan endo-1,5-alpha-L-arabinosidase OS=Valsa mali OX=105487 GN=VM1G_03795
KUI68215.1	VM1G_04049	0.163333	Protein GVP36 [Valsa mali]
KUI68228.1	VM1G_03894	2.22167	Proteasome subunit alpha type-5 [Valsa mali]
KUI68233.1	VM1G_03891	0.130333	Altered inheritance of mitochondria protein 41, mitochondrial [Valsa mali]
KUI68261.1	VM1G_04439	1.78333	Eukaryotic translation initiation factor 2 subunit alpha [Valsa mali]
KUI68263.1	VM1G_04220	1.477	Replication factor A protein 2 [Valsa mali]
KUI68268.1	VM1G_04225	0.358	Actin-depolymerizing factor gmf1 [Valsa mali]
KUI68289.1	VM1G_04145	2.69167	hypothetical protein VM1G_04145 [Valsa mali]
KUI68309.1	VM1G_03921	1.79885	Phosphatidylglycerol/phosphatidylinositol transfer protein OS=Valsa mali OX=105487 GN=VM1G_03921
KUI68313.1	VM1G_03925	0.747667	3-isopropylmalate dehydratase [Valsa mali]
KUI68333.1	VM1G_03710	0.298	Palmitoyl-protein thioesterase 1 [Valsa mali]
KUI68351.1	VM1G_04628	1.82167	Catalase-peroxidase 2 [Valsa mali]
KUI68353.1	VM1G_04624	3.84867	Aspartic proteinase yapsin-6 [Valsa mali]
KUI68365.1	VM1G_03907	1.58533	Rab GDP-dissociation inhibitor [Valsa mali]
KUI68366.1	VM1G_03900	0.216	Orotate phosphoribosyltransferase [Valsa mali]
KUI68379.1	VM1G_04360	2.07467	Pyruvate decarboxylase [Valsa mali]
KUI68389.1	VM1G_04101	2.00167	External alternative NAD(P)H-ubiquinone oxidoreductase B1, mitochondrial [Valsa mali]
KUI68390.1	VM1G_04100	1.701	hypothetical protein VM1G_04100 [Valsa mali]
KUI68452.1	VM1G_04340	2.18888	Chromatin structure-remodeling complex subunit rsc7 OS=Valsa mali OX=105487 GN=VM1G_04340
KUI68466.1	VM1G_03759	2.51467	6-hydroxytryprostatin B O-methyltransferase [Valsa mali]
KUI68475.1	VM1G_03752	0.448941	Phosphoglycerate kinase OS=Valsa mali OX=105487 GN=VM1G_03752
KUI68477.1	VM1G_04669	0.365108	Elongation factor 1-beta OS=Valsa mali OX=105487 GN=VM1G_04669
KUI68478.1	VM1G_04660	1.56233	Putative epoxide hydrolase [Valsa mali]
KUI68486.1	VM1G_03949	0.679076	NAD(P)H-dependent pentose reductase OS=Valsa mali OX=105487 GN=VM1G_03949
KUI68506.1	VM1G_04326	1.708	Mitochondrial import inner membrane translocase subunit tim54 [Valsa mali]
KUI68525.1	VM1G_03770	1.8	3-keto-steroid reductase [Valsa mali]
KUI68554.1	VM1G_04514	0.712333	hypothetical protein VM1G_04514 [Valsa mali]
KUI68555.1	VM1G_04515	0.560895	Heat shock protein hsp88 OS=Valsa mali OX=105487 GN=VM1G_04515
KUI68603.1	VM1G_04533	0.712	Eukaryotic translation initiation factor 3 subunit G [Valsa mali]
KUI68604.1	VM1G_04538	2.86467	Isocitrate dehydrogenase [NAD] subunit 2, mitochondrial [Valsa mali]
KUI68609.1	VM1G_04700	4.2449	Putative xyloglucan-specific endo-beta-1,4-glucanase A OS=Valsa mali OX=105487 GN=VM1G_04700
KUI68610.1	VM1G_04707	0.573865	Uncharacterized protein OS=Valsa mali OX=105487 GN=VM1G_04707
KUI68631.1	VM1G_04551	1.50433	Elongation factor 2 [Valsa mali]
KUI68644.1	VM1G_03807	2.79	Aspartate aminotransferase, cytoplasmic [Valsa mali]
KUI68649.1	VM1G_03802	1.59333	NADPH-dependent 1-acyldihydroxyacetone phosphate reductase [Valsa mali]
KUI68685.1	VM1G_04035	2.43733	Adenylyl cyclase-associated protein [Valsa mali]
KUI68687.1	VM1G_04037	3.44667	SWI/SNF and RSC complexes subunit ssr2 [Valsa mali]
KUI68691.1	VM1G_03826	0.125667	hypothetical protein VM1G_03826 [Valsa mali]
KUI68693.1	VM1G_03824	5.221	D-amino-acid oxidase [Valsa mali]
KUI68695.1	VM1G_03822	0.388	Thioredoxin [Valsa mali]
KUI68698.1	VM1G_04013	0.601667	Single-stranded TG1-3 DNA-binding protein [Valsa mali]
KUI68734.1	VM1G_04258	0.190333	hypothetical protein VM1G_04258 [Valsa mali]
KUI68749.1	VM1G_04440	0.632	Nucleoporin NUP56 [Valsa mali]
KUI68754.1	VM1G_04278	0.218667	Polycystic kidney disease protein 1-like 3 [Valsa mali]
KUI68762.1	VM1G_04274	0.503	hypothetical protein VM1G_04274 [Valsa mali]
KUI68780.1	VM1G_03883	0.449769	Glyoxalase 3 OS=Valsa mali OX=105487 GN=VM1G_03883
KUI68819.1	VM1G_04238	0.449667	SWI/SNF and RSC complexes subunit arp9 [Valsa mali]
KUI68827.1	VM1G_04096	2.63133	Sulfite reductase [NADPH] subunit beta [Valsa mali]
KUI68831.1	VM1G_04621	0.39	hypothetical protein VM1G_04621 [Valsa mali]
KUI68832.1	VM1G_04398	0.210667	MOB kinase activator-like 4 [Valsa mali]
KUI68837.1	VM1G_04393	0.393	ATP-dependent RNA helicase cyt-19, mitochondrial [Valsa mali]
KUI68850.1	VM1G_04172	0.320667	hypothetical protein VM1G_04172 [Valsa mali]
KUI68851.1	VM1G_04173	0.344758	M7GpppX diphosphatase OS=Valsa mali OX=105487 GN=VM1G_04173
KUI68852.1	VM1G_03702	1.87776	Cytoskeletal protein syp1 OS=Valsa mali OX=105487 GN=VM1G_03702
KUI68906.1	VM1G_03723	1.392	Eukaryotic translation initiation factor 3 subunit J [Valsa mali]
KUI68915.1	VM1G_04584	0.19	Mitochondrial intermembrane space import and assembly protein 40 [Valsa mali]
KUI68923.1	VM1G_04635	2.6315	HD domain-containing protein C4G3.17 [Valsa mali]
KUI68928.1	VM1G_03912	1.72933	Eukaryotic translation initiation factor 5A [Valsa mali]
KUI68950.1	VM1G_04131	0.617667	V-type proton ATPase subunit D [Valsa mali]
KUI68983.1	VM1G_03685	2.88867	Pyridoxal 5'-phosphate synthase subunit PDX1 [Valsa mali]
KUI68994.1	VM1G_11543	0.372667	hypothetical protein VM1G_11543 [Valsa mali]
KUI69022.1	VM1G_03760	2.79233	Oxidoreductase AflY [Valsa mali]
KUI69030.1	VM1G_03768	2.58538	Oxygen-dependent choline dehydrogenase OS=Valsa mali OX=105487 GN=VM1G_03768
KUI69031.1	VM1G_03769	0.611	Conidial yellow pigment biosynthesis polyketide synthase [Valsa mali]
KUI69044.1	VM1G_03955	1.78933	Ubiquitin-activating enzyme E1 1 [Valsa mali]
KUI69096.1	VM1G_03853	0.365	ADP-ribosylation factor GTPase-activating protein glo3 [Valsa mali]
KUI69102.1	VM1G_04501	0.708333	1-phosphatidylinositol phosphodiesterase [Valsa mali]
KUI69105.1	VM1G_04502	0.576299	Uncharacterized protein OS=Valsa mali OX=105487 GN=VM1G_04502
KUI69106.1	VM1G_04505	0.344667	hypothetical protein VM1G_04505 [Valsa mali]
KUI69111.1	VM1G_04508	0.588667	Multisite-specific tRNA:(cytosine-C(5))-methyltransferase [Valsa mali]
KUI69127.1	VM1G_03874	0.391333	hypothetical protein VM1G_03874 [Valsa mali]
KUI69135.1	VM1G_04528	0.633333	hypothetical protein VM1G_04528 [Valsa mali]
KUI69149.1	VM1G_04771	2.22733	Pyruvate dehydrogenase E1 component subunit beta, mitochondrial [Valsa mali]
KUI69154.1	VM1G_04875	1.71267	Dolichyl-diphosphooligosaccharide--protein glycosyltransferase subunit wbp1 [Valsa mali]
KUI69162.1	VM1G_05559	0.550655	Uncharacterized protein OS=Valsa mali OX=105487 GN=VM1G_05559
KUI69166.1	VM1G_05553	0.189	hypothetical protein VM1G_05553 [Valsa mali]
KUI69169.1	VM1G_05554	2.09533	Serine/threonine-protein kinase MST20 [Valsa mali]
KUI69171.1	VM1G_05556	0.188	Vigilin 1 [Valsa mali]
KUI69181.1	VM1G_05140	0.325667	hypothetical protein VM1G_05140 [Valsa mali]
KUI69210.1	VM1G_05037	2.33767	Copper amine oxidase 1 [Valsa mali]
KUI69216.1	VM1G_04902	2.037	hypothetical protein VM1G_04902 [Valsa mali]
KUI69229.1	VM1G_05356	0.497738	Uncharacterized protein OS=Valsa mali OX=105487 GN=VM1G_05356
KUI69235.1	VM1G_05536	1.45233	hypothetical protein VM1G_05536 [Valsa mali]
KUI69299.1	VM1G_05006	1.65833	putative 4-hydroxy-2-oxoglutarate aldolase, mitochondrial [Valsa mali]
KUI69305.1	VM1G_05643	0.695667	Cell wall protein PIR5 [Valsa mali]
KUI69375.1	VM1G_05432	3.44427	Mannan endo-1,4-beta-mannosidase A OS=Valsa mali OX=105487 GN=VM1G_05432
KUI69377.1	VM1G_05430	1.35533	putative oxidoreductase YesF [Valsa mali]
KUI69381.1	VM1G_04750	0.37	Carboxypeptidase cpdS [Valsa mali]
KUI69382.1	VM1G_05045	1.95305	Uncharacterized protein OS=Valsa mali OX=105487 GN=VM1G_05045
KUI69391.1	VM1G_05608	3.16096	alpha-1,2-Mannosidase OS=Valsa mali OX=105487 GN=VM1G_05608
KUI69393.1	VM1G_04952	0.34	hypothetical protein VM1G_04952 [Valsa mali]
KUI69398.1	VM1G_04957	4.1881	Versicolorin B synthase OS=Valsa mali OX=105487 GN=VM1G_04957
KUI69409.1	VM1G_05387	0.238667	ABC transporter CDR4 [Valsa mali]
KUI69411.1	VM1G_05419	0.728	Protein pim1 [Valsa mali]
KUI69414.1	VM1G_05412	2.12367	hypothetical protein VM1G_05412 [Valsa mali]
KUI69418.1	VM1G_04923	0.599064	Chanoclavine-I aldehyde reductase OS=Valsa mali OX=105487 GN=VM1G_04923
KUI69432.1	VM1G_04979	2.09155	Disulfide-bond oxidoreductase YfcG OS=Valsa mali OX=105487 GN=VM1G_04979
KUI69433.1	VM1G_05161	2.44219	1,3-beta-glucanosyltransferase OS=Valsa mali OX=105487 GN=VM1G_05161
KUI69466.1	VM1G_05201	2.78367	Fructose-1,6-bisphosphatase [Valsa mali]
KUI69468.1	VM1G_05203	2.10384	Epsin-1 OS=Valsa mali OX=105487 GN=VM1G_05203
KUI69469.1	VM1G_05202	0.275	hypothetical protein VM1G_05202 [Valsa mali]
KUI69475.1	VM1G_05345	0.0723333	hypothetical protein VM1G_05345 [Valsa mali]
KUI69480.1	VM1G_05348	0.643333	60S ribosomal protein L13 [Valsa mali]
KUI69564.1	VM1G_05111	0.314333	Cytochrome b-c1 complex subunit 6 [Valsa mali]
KUI69599.1	VM1G_04741	2.10233	Putative voltage-gated potassium channel subunit beta [Valsa mali]
KUI69604.1	VM1G_05540	2.48942	Putative pectate lyase C OS=Valsa mali OX=105487 GN=VM1G_05540
KUI69613.1	VM1G_05132	2.20633	3'(2'),5'-bisphosphate nucleotidase [Valsa mali]
KUI69616.1	VM1G_05137	0.503667	CAP-Gly domain-containing linker protein 1 [Valsa mali]
KUI69620.1	VM1G_05098	0.342	putative HECT-type ubiquitin ligase-interacting protein creD [Valsa mali]
KUI69625.1	VM1G_05090	0.308	putative cytochrome b5 [Valsa mali]
KUI69626.1	VM1G_05091	1.48567	F-actin-capping protein subunit alpha [Valsa mali]
KUI69670.1	VM1G_04749	3.9841	Rhamnogalacturonate lyase OS=Valsa mali OX=105487 GN=VM1G_04749
KUI69675.1	VM1G_05508	2.14529	Glucan 1,3-beta-glucosidase OS=Valsa mali OX=105487 GN=VM1G_05508
KUI69682.1	VM1G_05170	0.186	Protein vip1 [Valsa mali]
KUI69716.1	VM1G_05035	1.76772	N-acyl homoserine lactonase AttM OS=Valsa mali OX=105487 GN=VM1G_05035
KUI69739.1	VM1G_05012	0.355333	putative glycosidase crf1 [Valsa mali]
KUI69745.1	VM1G_05650	5.14837	Uncharacterized protein OS=Valsa mali OX=105487 GN=VM1G_05650
KUI69750.1	VM1G_05655	0.0893333	hypothetical protein VM1G_05655 [Valsa mali]
KUI69789.1	VM1G_05070	2.79667	Glucanase OS=Valsa mali OX=105487 GN=VM1G_05070
KUI69804.1	VM1G_04985	1.362	Homoserine dehydrogenase [Valsa mali]
KUI69818.1	VM1G_05446	3.27151	Carboxypeptidase OS=Valsa mali OX=105487 GN=VM1G_05446
KUI69835.1	VM1G_05622	1.83657	Glucosidase 2 subunit beta OS=Valsa mali OX=105487 GN=VM1G_05622
KUI69849.1	VM1G_05420	0.253333	hypothetical protein VM1G_05420 [Valsa mali]
KUI69858.1	VM1G_05632	1.662	Lactoylglutathione lyase [Valsa mali]
KUI69894.1	VM1G_05181	0.118333	Eukaryotic peptide chain release factor GTP-binding subunit [Valsa mali]
KUI69910.1	VM1G_05218	0.626837	S-methyl-5'-thioadenosine phosphorylase OS=Valsa mali OX=105487 GN=VM1G_05218
KUI69957.1	VM1G_05121	10.6866	DASH complex subunit duo1 OS=Valsa mali OX=105487 GN=VM1G_05121
KUI69959.1	VM1G_04926	1.58533	3-ketoacyl-CoA thiolase 1, peroxisomal [Valsa mali]
KUI69965.1	VM1G_05257	7.85249	Tripeptidyl-peptidase SED2 OS=Valsa mali OX=105487 GN=VM1G_05257
KUI69970.1	VM1G_05251	2.25933	Glutamine synthetase [Valsa mali]
KUI69990.1	VM1G_05270	0.536333	hypothetical protein VM1G_05270 [Valsa mali]
KUI70027.1	VM1G_05107	2.47667	putative tubulin--tyrosine ligase PBY1 [Valsa mali]
KUI70031.1	VM1G_05019	1.58867	Tubulin beta chain [Valsa mali]
KUI70035.1	VM1G_05291	0.144333	hypothetical protein VM1G_05291 [Valsa mali]
KUI70040.1	VM1G_05299	3.42022	Putative alpha-L-arabinofuranosidase B OS=Valsa mali OX=105487 GN=VM1G_05299
KUI70052.1	VM1G_05126	0.631219	Sulfite reductase [NADPH] flavoprotein component OS=Valsa mali OX=105487 GN=VM1G_05126
KUI70056.1	VM1G_05123	0.473	hypothetical protein VM1G_05123 [Valsa mali]
KUI70083.1	VM1G_11682	0.573333	hypothetical protein VM1G_11682 [Valsa mali]
KUI70094.1	VM1G_05709	3.03167	Pyruvate kinase [Valsa mali]
KUI70096.1	VM1G_06054	0.480333	hypothetical protein VM1G_06054 [Valsa mali]
KUI70097.1	VM1G_06057	1.69498	Glutarate-semialdehyde dehydrogenase DavD OS=Valsa mali OX=105487 GN=VM1G_06057
KUI70115.1	VM1G_06280	1.89569	Protein TOXD OS=Valsa mali OX=105487 GN=VM1G_06280
KUI70116.1	VM1G_06281	1.4309	Nuclease PA3 OS=Valsa mali OX=105487 GN=VM1G_06281
KUI70121.1	VM1G_06286	1.32467	hypothetical protein VM1G_06286 [Valsa mali]
KUI70122.1	VM1G_06287	0.509	60S ribosomal protein L36 [Valsa mali]
KUI70128.1	VM1G_05766	1.432	Alanine--tRNA ligase [Valsa mali]
KUI70136.1	VM1G_06079	0.104	hypothetical protein VM1G_06079 [Valsa mali]
KUI70140.1	VM1G_06075	7.72833	Mitochondrial import inner membrane translocase subunit TIM10 [Valsa mali]
KUI70143.1	VM1G_06072	2.44533	Minor allergen Alt a 7 [Valsa mali]
KUI70159.1	VM1G_05743	1.35167	Beta-mannosidase B [Valsa mali]
KUI70187.1	VM1G_06134	0.646697	Peptidyl-prolyl cis-trans isomerase OS=Valsa mali OX=105487 GN=VM1G_06134
KUI70202.1	VM1G_06115	1.322	Actin-related protein 4 [Valsa mali]
KUI70204.1	VM1G_06117	2.08467	Peroxisomal membrane protein PAS20 [Valsa mali]
KUI70207.1	VM1G_06328	3.18667	Linoleate diol synthase [Valsa mali]
KUI70218.1	VM1G_05910	2.59738	Uncharacterized protein OS=Valsa mali OX=105487 GN=VM1G_05910
KUI70220.1	VM1G_05915	1.86396	Uncharacterized protein OS=Valsa mali OX=105487 GN=VM1G_05915
KUI70289.1	VM1G_05959	1.496	Inosine-5'-monophosphate dehydrogenase [Valsa mali]
KUI70311.1	VM1G_06190	1.466	Acetyl-CoA acetyltransferase IA [Valsa mali]
KUI70313.1	VM1G_06198	0.073	Lysophospholipase [Valsa mali]
KUI70316.1	VM1G_06278	1.66733	hypothetical protein VM1G_06278 [Valsa mali]
KUI70324.1	VM1G_05664	1.8365	Thioredoxin reductase [Valsa mali]
KUI70356.1	VM1G_06252	3.14456	Transcription elongation factor SPT5 OS=Valsa mali OX=105487 GN=VM1G_06252
KUI70371.1	VM1G_06408	0.535811	Phenylalanine ammonia-lyase OS=Valsa mali OX=105487 GN=VM1G_06408
KUI70386.1	VM1G_06234	2.89767	hypothetical protein VM1G_06234 [Valsa mali]
KUI70388.1	VM1G_06236	2.80237	Endothiapepsin OS=Valsa mali OX=105487 GN=VM1G_06236
KUI70393.1	VM1G_06239	0.596667	putative peptide methionine sulfoxide reductase [Valsa mali]
KUI70394.1	VM1G_06238	0.708667	Growth hormone-inducible transmembrane protein [Valsa mali]
KUI70409.1	VM1G_06426	0.545333	Glutathione S-transferase omega-1 [Valsa mali]
KUI70432.1	VM1G_06203	0.677548	Glucose-6-phosphate 1-epimerase OS=Valsa mali OX=105487 GN=VM1G_06203
KUI70459.1	VM1G_06003	1.851	hypothetical protein VM1G_06003 [Valsa mali]
KUI70471.1	VM1G_05856	3.24291	Carboxylic ester hydrolase OS=Valsa mali OX=105487 GN=VM1G_05856
KUI70526.1	VM1G_06432	2.11795	Rhamnogalacturonate lyase A OS=Valsa mali OX=105487 GN=VM1G_06432
KUI70530.1	VM1G_05731	1.81	hypothetical protein VM1G_05731 [Valsa mali]
KUI70548.1	VM1G_06217	2.61055	Protein frg1 OS=Valsa mali OX=105487 GN=VM1G_06217
KUI70556.1	VM1G_05893	0.327	Deubiquitination-protection protein dph1 [Valsa mali]
KUI70560.1	VM1G_06549	1.31967	hypothetical protein VM1G_06549 [Valsa mali]
KUI70565.1	VM1G_06547	4.232	Small nuclear ribonucleoprotein G [Valsa mali]
KUI70567.1	VM1G_06545	1.67467	Beta-galactosidase [Valsa mali]
KUI70602.1	VM1G_06523	0.334	Maintenance of telomere capping protein 1 [Valsa mali]
KUI70609.1	VM1G_06291	0.140333	Lanosterol synthase [Valsa mali]
KUI70610.1	VM1G_06299	2.82072	Rhamnogalacturonan acetylesterase RhgT OS=Valsa mali OX=105487 GN=VM1G_06299
KUI70612.1	VM1G_05779	3.50805	Uncharacterized protein OS=Valsa mali OX=105487 GN=VM1G_05779
KUI70628.1	VM1G_06084	1.67767	UDP-N-acetylglucosamine pyrophosphorylase [Valsa mali]
KUI70634.1	VM1G_06505	2.38633	Aldehyde dehydrogenase family 1 member A3 [Valsa mali]
KUI70646.1	VM1G_05693	0.507333	Thiosulfate sulfurtransferase TUM1 [Valsa mali]
KUI70647.1	VM1G_05690	0.485	Protein transport protein SSO2 [Valsa mali]
KUI70657.1	VM1G_05750	1.74748	D-3-phosphoglycerate dehydrogenase OS=Valsa mali OX=105487 GN=VM1G_05750
KUI70668.1	VM1G_06318	1.682	Carbonic anhydrase [Valsa mali]
KUI70675.1	VM1G_05966	1.91567	NADH-cytochrome b5 reductase 2 [Valsa mali]
KUI70687.1	VM1G_06336	0.522667	Plasma membrane ATPase [Valsa mali]
KUI70746.1	VM1G_05670	2.078	FK506-binding protein 2 [Valsa mali]
KUI70777.1	VM1G_05945	1.96733	Sphingolipid long chain base-responsive protein PIL1 [Valsa mali]
KUI70780.1	VM1G_05940	1.532	SUR7 family protein pun1 [Valsa mali]
KUI70788.1	VM1G_06494	0.270333	Peptidyl-prolyl cis-trans isomerase, mitochondrial [Valsa mali]
KUI70795.1	VM1G_06499	2.33533	hypothetical protein VM1G_06499 [Valsa mali]
KUI70815.1	VM1G_06260	0.0893333	Siderophore iron transporter mirB [Valsa mali]
KUI70829.1	VM1G_06456	0.364	Histone deacetylase RPD3 [Valsa mali]
KUI70834.1	VM1G_06183	0.705333	Alpha-glucosidase [Valsa mali]
KUI70839.1	VM1G_06185	0.36	hypothetical protein VM1G_06185 [Valsa mali]
KUI70852.1	VM1G_05981	1.34833	60S ribosomal protein L31 [Valsa mali]
KUI70899.1	VM1G_05787	0.446	Chitinase domain-containing protein 1 [Valsa mali]
KUI70904.1	VM1G_05803	2.466	Mitochondrial-processing peptidase subunit beta [Valsa mali]
KUI70905.1	VM1G_05802	3.06633	putative galactinol--sucrose galactosyltransferase 6 [Valsa mali]
KUI70907.1	VM1G_05800	0.358333	Nicotinate phosphoribosyltransferase [Valsa mali]
KUI70908.1	VM1G_05805	0.344333	putative phosphatase PSR2 [Valsa mali]
KUI70920.1	VM1G_06204	0.484	Phospho-2-dehydro-3-deoxyheptonate aldolase [Valsa mali]
KUI70932.1	VM1G_05867	2.18767	hypothetical protein VM1G_05867 [Valsa mali]
KUI70961.1	VM1G_05912	6.65133	Urease [Valsa mali]
KUI70994.1	VM1G_06034	0.5135	Protease KEX1 [Valsa mali]
KUI70996.1	VM1G_06038	2.09267	RNA-binding protein 8A [Valsa mali]
KUI71007.1	VM1G_06737	2.06967	NADH oxidase [Valsa mali]
KUI71008.1	VM1G_06947	2.59233	Formate dehydrogenase [Valsa mali]
KUI71019.1	VM1G_07013	0.673798	Glycine cleavage system H protein OS=Valsa mali OX=105487 GN=VM1G_07013
KUI71025.1	VM1G_07229	1.4	Vacuolar aminopeptidase 1 [Valsa mali]
KUI71029.1	VM1G_07223	0.481667	Glucose-repressible gene protein [Valsa mali]
KUI71039.1	VM1G_07202	0.564	Imidazoleglycerol-phosphate dehydratase [Valsa mali]
KUI71059.1	VM1G_06892	0.298333	Uncharacterized protein C31H12.03c [Valsa mali]
KUI71060.1	VM1G_06895	3.21133	Putative nitroreductase HBN1 [Valsa mali]
KUI71069.1	VM1G_07260	1.97667	Mono-and diacylglycerol lipase OS=Valsa mali OX=105487 GN=VM1G_07260
KUI71093.1	VM1G_07016	1.893	Homocitrate synthase, mitochondrial [Valsa mali]
KUI71108.1	VM1G_07167	2.43767	Protein yop-1 [Valsa mali]
KUI71166.1	VM1G_06601	0.138333	Calmodulin [Valsa mali]
KUI71186.1	VM1G_06836	1.42967	Elongation factor Tu, mitochondrial [Valsa mali]
KUI71197.1	VM1G_06993	1.49367	hypothetical protein VM1G_06993 [Valsa mali]
KUI71220.1	VM1G_07103	0.460667	NADP-dependent malic enzyme [Valsa mali]
KUI71221.1	VM1G_07105	2.58967	Glutathione S-transferase 1 [Valsa mali]
KUI71224.1	VM1G_06936	1.31267	hypothetical protein VM1G_06936 [Valsa mali]
KUI71246.1	VM1G_07037	1.83733	Stabilin-2 [Valsa mali]
KUI71249.1	VM1G_07033	1.38467	D-2-hydroxyacid dehydrogenase [Valsa mali]
KUI71265.1	VM1G_07312	1.649	hypothetical protein VM1G_07312 [Valsa mali]
KUI71312.1	VM1G_06688	0.0976667	Protein CASP [Valsa mali]
KUI71333.1	VM1G_06910	2.01	Mitochondrial respiratory chain complexes assembly protein YTA12 [Valsa mali]
KUI71340.1	VM1G_07357	1.75067	NAD/NADP-dependent betaine aldehyde dehydrogenase [Valsa mali]
KUI71341.1	VM1G_07356	2.90121	Oxygen-dependent choline dehydrogenase OS=Valsa mali OX=105487 GN=VM1G_07356
KUI71347.1	VM1G_07358	2.98352	Uncharacterized protein OS=Valsa mali OX=105487 GN=VM1G_07358
KUI71370.1	VM1G_06974	0.64775	Phosphoserine aminotransferase OS=Valsa mali OX=105487 GN=VM1G_06974
KUI71377.1	VM1G_06754	0.4641	Ribonuclease Trv OS=Valsa mali OX=105487 GN=VM1G_06754
KUI71393.1	VM1G_06701	0.764333	rRNA 2'-O-methyltransferase fibrillarin [Valsa mali]
KUI71396.1	VM1G_06702	2.087	60S ribosomal protein L17 [Valsa mali]
KUI71419.1	VM1G_07231	1.38067	hypothetical protein VM1G_07231 [Valsa mali]
KUI71427.1	VM1G_06726	0.271333	Putative HC-toxin efflux carrier TOXA [Valsa mali]
KUI71433.1	VM1G_07003	0.766	hypothetical protein VM1G_07003 [Valsa mali]
KUI71470.1	VM1G_07041	2.70546	Rhamnogalacturonan acetylesterase OS=Valsa mali OX=105487 GN=VM1G_07041
KUI71472.1	VM1G_06789	2.47943	Uncharacterized protein OS=Valsa mali OX=105487 GN=VM1G_06789
KUI71477.1	VM1G_06786	2.55033	Carnosine synthase 1 [Valsa mali]
KUI71492.1	VM1G_07065	0.549	UBX domain-containing protein 1 [Valsa mali]
KUI71496.1	VM1G_07060	4.279	ATP-dependent RNA helicase FAL1 [Valsa mali]
KUI71500.1	VM1G_07046	0.191667	Flavin carrier protein 2 [Valsa mali]
KUI71508.1	VM1G_07293	1.50229	Uncharacterized protein OS=Valsa mali OX=105487 GN=VM1G_07293
KUI71516.1	VM1G_07173	0.715333	Glycogenin-1 [Valsa mali]
KUI71529.1	VM1G_06639	0.18	Uracil phosphoribosyltransferase [Valsa mali]
KUI71531.1	VM1G_06631	1.78533	D-3-phosphoglycerate dehydrogenase 1 [Valsa mali]
KUI71534.1	VM1G_06632	3.23267	hypothetical protein VM1G_06632 [Valsa mali]
KUI71553.1	VM1G_06820	1.40467	60S ribosomal protein L4-B [Valsa mali]
KUI71554.1	VM1G_06821	0.495061	Uncharacterized protein OS=Valsa mali OX=105487 GN=VM1G_06821
KUI71557.1	VM1G_06828	1.627	Saccharopine dehydrogenase [Valsa mali]
KUI71560.1	VM1G_06997	3.18633	Mitochondrial presequence protease [Valsa mali]
KUI71566.1	VM1G_06611	1.366	Elongation factor 1-gamma 1 [Valsa mali]
KUI71577.1	VM1G_07130	0.502333	UBA domain-containing protein 7 [Valsa mali]
KUI71594.1	VM1G_07257	1.92867	CAAX prenyl protease 1 [Valsa mali]
KUI71605.1	VM1G_06988	0.393333	hypothetical protein VM1G_06988 [Valsa mali]
KUI71619.1	VM1G_06863	1.56867	UDP-N-acetylglucosamine 3-dehydrogenase [Valsa mali]
KUI71622.1	VM1G_06866	3.85433	Glutathione peroxidase 2 [Valsa mali]
KUI71660.1	VM1G_06980	2.25067	hypothetical protein VM1G_06980 [Valsa mali]
KUI71680.1	VM1G_07321	4.26309	Actin OS=Valsa mali OX=105487 GN=VM1G_07321
KUI71728.1	VM1G_07341	1.35733	Pyridoxal reductase [Valsa mali]
KUI71746.1	VM1G_06596	2.81633	Cytochrome c oxidase subunit 6, mitochondrial [Valsa mali]
KUI71762.1	VM1G_06901	1.67967	Small nuclear ribonucleoprotein Sm D2 [Valsa mali]
KUI71763.1	VM1G_06900	3.699	3-hydroxyisobutyryl-CoA hydrolase, mitochondrial [Valsa mali]
KUI71768.1	VM1G_06745	1.71667	hypothetical protein VM1G_06745 [Valsa mali]
KUI71769.1	VM1G_06744	1.45967	ATP-dependent Clp protease proteolytic subunit 1 [Valsa mali]
KUI71787.1	VM1G_07192	0.678667	Farnesyl pyrophosphate synthase [Valsa mali]
KUI71787.1	VM1G_07192	0.477847	Farnesyl pyrophosphate synthase OS=Valsa mali OX=105487 GN=VM1G_07192
KUI71791.1	VM1G_07199	1.982	Centromere/microtubule-binding protein cbf5 [Valsa mali]
KUI71811.1	VM1G_07383	5.10567	Nucleoside diphosphate kinase [Valsa mali]
KUI71818.1	VM1G_07388	0.389	hypothetical protein VM1G_07388 [Valsa mali]
KUI71834.1	VM1G_08098	1.99	6-hydroxytryprostatin B O-methyltransferase [Valsa mali]
KUI71836.1	VM1G_08095	0.629518	D-2-hydroxyacid dehydrogenase OS=Valsa mali OX=105487 GN=VM1G_08095
KUI71843.1	VM1G_07839	2.80333	Putative coatomer subunit alpha [Valsa mali]
KUI71852.1	VM1G_07489	4.13471	Uncharacterized protein OS=Valsa mali OX=105487 GN=VM1G_07489
KUI71855.1	VM1G_07484	0.685333	hypothetical protein VM1G_07484 [Valsa mali]
KUI71878.1	VM1G_07479	2.51605	Rhamnogalacturonan acetylesterase OS=Valsa mali OX=105487 GN=VM1G_07479
KUI71912.1	VM1G_08037	1.536	putative phosphoketolase [Valsa mali]
KUI71917.1	VM1G_08032	0.762	Acyl-coenzyme A thioesterase 13 [Valsa mali]
KUI71918.1	VM1G_08014	4.508	hypothetical protein VM1G_08014 [Valsa mali]
KUI71919.1	VM1G_07892	2.2445	putative 26S proteasome regulatory subunit rpn9 [Valsa mali]
KUI71920.1	VM1G_07893	1.535	hypothetical protein VM1G_07893 [Valsa mali]
KUI71928.1	VM1G_07899	1.7515	hypothetical protein VM1G_07899 [Valsa mali]
KUI71936.1	VM1G_08079	2.115	Altered inheritance of mitochondria protein 24, mitochondrial [Valsa mali]
KUI71961.1	VM1G_07953	2.232	hypothetical protein VM1G_07953 [Valsa mali]
KUI71966.1	VM1G_07955	0.235	hypothetical protein VM1G_07955 [Valsa mali]
KUI71970.1	VM1G_07751	0.741421	Phosphotransferase OS=Valsa mali OX=105487 GN=VM1G_07751
KUI71978.1	VM1G_07569	2.53233	Aspartate--tRNA ligase, cytoplasmic [Valsa mali]
KUI72001.1	VM1G_07973	1.603	hypothetical protein VM1G_07973 [Valsa mali]
KUI72017.1	VM1G_08102	2.09073	Acid phosphatase OS=Valsa mali OX=105487 GN=VM1G_08102
KUI72034.1	VM1G_07925	2.44533	hypothetical protein VM1G_07925 [Valsa mali]
KUI72039.1	VM1G_07921	2.80133	Dihydrolipoyl dehydrogenase, mitochondrial [Valsa mali]
KUI72054.1	VM1G_07692	2.19867	Sec14 cytosolic factor [Valsa mali]
KUI72058.1	VM1G_07697	1.865	2,3-bisphosphoglycerate-independent phosphoglycerate mutase [Valsa mali]
KUI72074.1	VM1G_07670	0.431	hypothetical protein VM1G_07670 [Valsa mali]
KUI72084.1	VM1G_07721	3.092	putative 26S proteasome regulatory subunit rpn3 [Valsa mali]
KUI72111.1	VM1G_07933	1.5537	Uroporphyrinogen-III synthase OS=Valsa mali OX=105487 GN=VM1G_07933
KUI72113.1	VM1G_07962	3.302	Thiamine thiazole synthase [Valsa mali]
KUI72123.1	VM1G_07984	0.582	putative ran guanine nucleotide release factor [Valsa mali]
KUI72131.1	VM1G_07655	0.450333	hypothetical protein VM1G_07655 [Valsa mali]
KUI72135.1	VM1G_07653	0.475	putative Nudix hydrolase P35G2.12 [Valsa mali]
KUI72169.1	VM1G_07900	2.96133	NADH dehydrogenase [ubiquinone] 1 beta subcomplex subunit 9 [Valsa mali]
KUI72171.1	VM1G_07901	2.28067	Histone H2A [Valsa mali]
KUI72172.1	VM1G_07902	1.70467	Histone H2B [Valsa mali]
KUI72211.1	VM1G_07840	1.604	26S proteasome regulatory subunit rpn12 [Valsa mali]
KUI72241.1	VM1G_07877	2.40167	Aconitate hydratase, mitochondrial [Valsa mali]
KUI72244.1	VM1G_07780	2.39095	Uncharacterized protein OS=Valsa mali OX=105487 GN=VM1G_07780
KUI72245.1	VM1G_07781	0.145333	Aminopeptidase Y [Valsa mali]
KUI72250.1	VM1G_07915	4.16175	Uncharacterized protein OS=Valsa mali OX=105487 GN=VM1G_07915
KUI72276.1	VM1G_07948	0.584667	hypothetical protein VM1G_07948 [Valsa mali]
KUI72307.1	VM1G_07944	1.91601	Uncharacterized protein OS=Valsa mali OX=105487 GN=VM1G_07944
KUI72364.1	VM1G_07545	1.89333	Demethylmenaquinone methyltransferase [Valsa mali]
KUI72443.1	VM1G_07441	3.15633	6-hydroxytryprostatin B O-methyltransferase [Valsa mali]
KUI72445.1	VM1G_07442	0.577633	Metacaspase-1 OS=Valsa mali OX=105487 GN=VM1G_07442
KUI72481.1	VM1G_07999	0.598667	Histone chaperone ASF1 [Valsa mali]
KUI72485.1	VM1G_07627	0.347333	hypothetical protein VM1G_07627 [Valsa mali]
KUI72497.1	VM1G_08012	5.21751	Uncharacterized protein OS=Valsa mali OX=105487 GN=VM1G_08012
KUI72502.1	VM1G_07754	1.44063	6-hydroxy-D-nicotine oxidase OS=Valsa mali OX=105487 GN=VM1G_07754
KUI72519.1	VM1G_08402	1.35067	hypothetical protein VM1G_08402 [Valsa mali]
KUI72521.1	VM1G_08408	1.36267	hypothetical protein VM1G_08408 [Valsa mali]
KUI72533.1	VM1G_08469	0.260333	putative steroid-binding protein 3 [Valsa mali]
KUI72551.1	VM1G_08615	1.68333	60S ribosomal protein L22 [Valsa mali]
KUI72573.1	VM1G_08584	1.5034	3-oxoacyl-[acyl-carrier-protein] reductase FabG OS=Valsa mali OX=105487 GN=VM1G_08584
KUI72575.1	VM1G_08586	0.409	DNA-binding protein HEXBP [Valsa mali]
KUI72578.1	VM1G_08583	0.503	N-terminal acetyltransferase A complex catalytic subunit ard1 [Valsa mali]
KUI72579.1	VM1G_08589	0.361	putative ubiquitin carboxyl-terminal hydrolase 3 [Valsa mali]
KUI72589.1	VM1G_08630	0.593952	Peroxidase OS=Valsa mali OX=105487 GN=VM1G_08630
KUI72595.1	VM1G_08488	0.728667	putative eukaryotic translation initiation factor 2 subunit beta [Valsa mali]
KUI72600.1	VM1G_08357	0.472	Signal transduction protein MDG1 [Valsa mali]
KUI72605.1	VM1G_08545	1.561	hypothetical protein VM1G_08545 [Valsa mali]
KUI72606.1	VM1G_08544	0.318333	hypothetical protein VM1G_08544 [Valsa mali]
KUI72608.1	VM1G_08546	0.201	60S acidic ribosomal protein P1 [Valsa mali]
KUI72610.1	VM1G_08548	0.542326	Uncharacterized protein OS=Valsa mali OX=105487 GN=VM1G_08548
KUI72633.1	VM1G_08505	4.70347	Uncharacterized protein OS=Valsa mali OX=105487 GN=VM1G_08505
KUI72657.1	VM1G_08527	2.17533	2,6-dihydropseudooxynicotine hydrolase [Valsa mali]
KUI72664.1	VM1G_08520	1.89067	Cys-Gly metallodipeptidase dug1 [Valsa mali]
KUI72667.1	VM1G_08383	1.34467	UPF0160 protein MYG1, mitochondrial [Valsa mali]
KUI72669.1	VM1G_08381	1.31533	Isocitrate dehydrogenase [NADP], mitochondrial [Valsa mali]
KUI72672.1	VM1G_08384	0.0656667	hypothetical protein VM1G_08384 [Valsa mali]
KUI72714.1	VM1G_08491	0.613333	hypothetical protein VM1G_08491 [Valsa mali]
KUI72715.1	VM1G_08490	0.493667	hypothetical protein VM1G_08490 [Valsa mali]
KUI72716.1	VM1G_08497	1.34167	Pre-mRNA-splicing factor srp1 [Valsa mali]
KUI72724.1	VM1G_08144	1.99233	40S ribosomal protein S9 [Valsa mali]
KUI72728.1	VM1G_08143	1.77167	60S ribosomal protein L21-A [Valsa mali]
KUI72751.1	VM1G_08169	0.351	L-rhamnose mutarotase [Valsa mali]
KUI72752.1	VM1G_08168	0.326667	GCR1-dependent translation factor 1 [Valsa mali]
KUI72781.1	VM1G_08625	0.61	H/ACA ribonucleoprotein complex subunit 2 [Valsa mali]
KUI72791.1	VM1G_08419	6.04653	Uncharacterized protein OS=Valsa mali OX=105487 GN=VM1G_08419
KUI72794.1	VM1G_08430	2.6756	Uncharacterized protein OS=Valsa mali OX=105487 GN=VM1G_08430
KUI72795.1	VM1G_08433	1.98833	hypothetical protein VM1G_08433 [Valsa mali]
KUI72804.1	VM1G_08348	0.652	Pheromone-processing carboxypeptidase kex1 [Valsa mali]
KUI72813.1	VM1G_08663	0.654	hypothetical protein VM1G_08663 [Valsa mali]
KUI72819.1	VM1G_08414	5.56804	Uncharacterized protein OS=Valsa mali OX=105487 GN=VM1G_08414
KUI72823.1	VM1G_08605	1.61267	Prohibitin-1 [Valsa mali]
KUI72835.1	VM1G_08476	1.43667	60S ribosomal protein L5 [Valsa mali]
KUI72855.1	VM1G_08591	0.045	hypothetical protein VM1G_08591 [Valsa mali]
KUI72856.1	VM1G_08598	1.33075	Uncharacterized protein OS=Valsa mali OX=105487 GN=VM1G_08598
KUI72880.1	VM1G_08557	1.98833	hypothetical protein VM1G_08557 [Valsa mali]
KUI72896.1	VM1G_08366	1.40333	Eukaryotic translation initiation factor 3 subunit I [Valsa mali]
KUI72904.1	VM1G_08216	3.60267	Bifunctional pinoresinol-lariciresinol reductase [Valsa mali]
KUI72907.1	VM1G_08519	1.72727	Glutathione S-transferase 1 OS=Valsa mali OX=105487 GN=VM1G_08519
KUI72931.1	VM1G_08536	0.549	hypothetical protein VM1G_08536 [Valsa mali]
KUI72944.1	VM1G_08259	1.59633	Carbonyl reductase [NADPH] 1 [Valsa mali]
KUI72956.1	VM1G_08113	1.968	Ubiquitin carboxyl-terminal hydrolase 6 [Valsa mali]
KUI72957.1	VM1G_08110	0.261333	hypothetical protein VM1G_08110 [Valsa mali]
KUI72962.1	VM1G_08353	0.15	Dynein light chain Tctex-type [Valsa mali]
KUI72972.1	VM1G_08272	1.722	hypothetical protein VM1G_08272 [Valsa mali]
KUI72986.1	VM1G_08331	0.574333	Neutral ceramidase [Valsa mali]
KUI72987.1	VM1G_08337	1.42233	putative beta-glucosidase I [Valsa mali]
KUI72991.1	VM1G_08485	0.176667	Peptide-N4-(N-acetyl-beta-glucosaminyl)asparagine amidase A [Valsa mali]
KUI72994.1	VM1G_08480	1.52433	hypothetical protein VM1G_08480 [Valsa mali]
KUI73044.1	VM1G_08375	0.754667	hypothetical protein VM1G_08375 [Valsa mali]
KUI73076.1	VM1G_08881	0.722	Aspartate--tRNA ligase, cytoplasmic [Valsa mali]
KUI73100.1	VM1G_09065	0.468667	Niemann-Pick type C-related protein 1 [Valsa mali]
KUI73122.1	VM1G_08767	0.626739	NAD(P)H-hydrate epimerase OS=Valsa mali OX=105487 GN=VM1G_08767
KUI73146.1	VM1G_09007	2.01203	Putative aspartic-type endopeptidase opsB OS=Valsa mali OX=105487 GN=VM1G_09007
KUI73193.1	VM1G_08812	4.012	Nicotinate-nucleotide pyrophosphorylase [carboxylating] [Valsa mali]
KUI73197.1	VM1G_09076	5.16667	Hydroxyneurosporene dehydrogenase OS=Valsa mali OX=105487 GN=VM1G_09076
KUI73225.1	VM1G_08800	1.38733	Glucokinase [Valsa mali]
KUI73254.1	VM1G_09128	2.893	hypothetical protein VM1G_09128 [Valsa mali]
KUI73254.1	VM1G_09128	1.80208	Proteasome subunit alpha type OS=Valsa mali OX=105487 GN=VM1G_09128
KUI73260.1	VM1G_09060	0.642333	Nitrilase [Valsa mali]
KUI73267.1	VM1G_08983	0.516333	hypothetical protein VM1G_08983 [Valsa mali]
KUI73279.1	VM1G_09115	3.30164	Lysophospholipase OS=Valsa mali OX=105487 GN=VM1G_09115
KUI73302.1	VM1G_09136	1.866	Protein AIM2 [Valsa mali]
KUI73325.1	VM1G_08730	1.52567	hypothetical protein VM1G_08730 [Valsa mali]
KUI73331.1	VM1G_09059	0.267667	hypothetical protein VM1G_09059 [Valsa mali]
KUI73338.1	VM1G_08902	5.134	putative coatomer subunit gamma [Valsa mali]
KUI73352.1	VM1G_09050	1.96133	Beta-peptidyl aminopeptidase BapA [Valsa mali]
KUI73392.1	VM1G_09011	1.94444	Uncharacterized protein OS=Valsa mali OX=105487 GN=VM1G_09011
KUI73404.1	VM1G_08685	1.656	hypothetical protein VM1G_08685 [Valsa mali]
KUI73428.1	VM1G_08923	0.358	Diadenosine hexaphosphate hydrolase [Valsa mali]
KUI73429.1	VM1G_08922	10.2447	hypothetical protein VM1G_08922 [Valsa mali]
KUI73461.1	VM1G_08837	0.211	Transaldolase [Valsa mali]
KUI73484.1	VM1G_08925	1.61967	Tyrosine--tRNA ligase, cytoplasmic [Valsa mali]
KUI73491.1	VM1G_08811	0.128333	Protein red1 [Valsa mali]
KUI73495.1	VM1G_08924	1.76933	hypothetical protein VM1G_08924 [Valsa mali]
KUI73503.1	VM1G_08782	2.13067	2-methylcitrate dehydratase, mitochondrial [Valsa mali]
KUI73504.1	VM1G_08781	0.708	Protein csh3 [Valsa mali]
KUI73505.1	VM1G_08780	1.54767	Putative glycine dehydrogenase (decarboxylating), mitochondrial [Valsa mali]
KUI73511.1	VM1G_08962	2.07133	putative aspartate-semialdehyde dehydrogenase [Valsa mali]
KUI73542.1	VM1G_09108	1.792	hypothetical protein VM1G_09108 [Valsa mali]
KUI73546.1	VM1G_08949	0.502333	Nascent polypeptide-associated complex subunit alpha [Valsa mali]
KUI73558.1	VM1G_09473	4.11616	Tripeptidyl-peptidase sed3 OS=Valsa mali OX=105487 GN=VM1G_09473
KUI73566.1	VM1G_09555	0.364	hypothetical protein VM1G_09555 [Valsa mali]
KUI73568.1	VM1G_09557	1.73233	putative 5-methyltetrahydropteroyltriglutamate--homocysteine methyltransferase [Valsa mali]
KUI73571.1	VM1G_09550	1.84033	putative ATP-citrate synthase subunit 1 [Valsa mali]
KUI73579.1	VM1G_09272	3.60633	Heat shock protein 60, mitochondrial [Valsa mali]
KUI73580.1	VM1G_09273	1.32267	hypothetical protein VM1G_09273 [Valsa mali]
KUI73597.1	VM1G_09511	0.582	hypothetical protein VM1G_09511 [Valsa mali]
KUI73602.1	VM1G_09515	0.631749	Uncharacterized protein OS=Valsa mali OX=105487 GN=VM1G_09515
KUI73603.1	VM1G_09514	1.89967	Xanthine dehydrogenase [Valsa mali]
KUI73620.1	VM1G_09437	1.37993	Putative family 31 glucosidase ORF2 OS=Valsa mali OX=105487 GN=VM1G_09437
KUI73621.1	VM1G_09533	5.12546	E3 ubiquitin-protein ligase TOM1-like OS=Valsa mali OX=105487 GN=VM1G_09533
KUI73622.1	VM1G_09532	0.106	GTPase-activating protein GYP5 [Valsa mali]
KUI73623.1	VM1G_09531	1.496	40S ribosomal protein S8-B [Valsa mali]
KUI73636.1	VM1G_09239	1.41233	Glycerol-3-phosphate dehydrogenase, mitochondrial [Valsa mali]
KUI73643.1	VM1G_09241	1.722	2-oxoglutarate dehydrogenase, mitochondrial [Valsa mali]
KUI73646.1	VM1G_09539	1.43	V-type proton ATPase subunit B [Valsa mali]
KUI73647.1	VM1G_09538	0.666667	Aldose 1-epimerase [Valsa mali]
KUI73664.1	VM1G_09573	0.196333	Deoxyhypusine synthase [Valsa mali]
KUI73665.1	VM1G_09572	1.42367	3-hydroxy-3-isohexenylglutaryl-CoA/hydroxy-methylglutaryl-CoA lyase [Valsa mali]
KUI73682.1	VM1G_09386	2.052	Plasma membrane ATPase [Valsa mali]
KUI73683.1	VM1G_09387	0.135667	hypothetical protein VM1G_09387 [Valsa mali]
KUI73685.1	VM1G_09381	2.28067	Citrate/oxoglutarate carrier protein [Valsa mali]
KUI73686.1	VM1G_09382	4.63433	Citrate synthase, mitochondrial [Valsa mali]
KUI73691.1	VM1G_09653	0.181667	putative glucan endo-1,3-beta-glucosidase eglC [Valsa mali]
KUI73704.1	VM1G_09419	1.79	Trihydroxynaphthalene reductase [Valsa mali]
KUI73714.1	VM1G_09475	0.459261	Uncharacterized protein OS=Valsa mali OX=105487 GN=VM1G_09475
KUI73736.1	VM1G_09635	4.36449	Bifunctional solanapyrone synthase OS=Valsa mali OX=105487 GN=VM1G_09635
KUI73737.1	VM1G_09304	1.99769	1,3-beta-glucanosyltransferase OS=Valsa mali OX=105487 GN=VM1G_09304
KUI73744.1	VM1G_09309	2.01	hypothetical protein VM1G_09309 [Valsa mali]
KUI73758.1	VM1G_09193	0.203	Bromodomain-containing factor 1 [Valsa mali]
KUI73786.1	VM1G_09344	2.08633	putative proteasome subunit alpha type-2 [Valsa mali]
KUI73811.1	VM1G_09257	6.04567	Origin recognition complex subunit 5 OS=Valsa mali OX=105487 GN=VM1G_09257
KUI73823.1	VM1G_09177	2.01233	Peroxiredoxin-1 [Valsa mali]
KUI73828.1	VM1G_09248	0.655667	Cytochrome c oxidase polypeptide 5, mitochondrial [Valsa mali]
KUI73829.1	VM1G_09527	0.234333	Glutathione reductase [Valsa mali]
KUI73840.1	VM1G_09261	0.2999	Ubiquitin fusion degradation protein 1 OS=Valsa mali OX=105487 GN=VM1G_09261
KUI73844.1	VM1G_09197	2.87488	Endothiapepsin OS=Valsa mali OX=105487 GN=VM1G_09197
KUI73864.1	VM1G_09207	2.95733	Aspartate aminotransferase, mitochondrial [Valsa mali]
KUI73872.1	VM1G_09191	0.409333	Succinate dehydrogenase assembly factor 4, mitochondrial [Valsa mali]
KUI73876.1	VM1G_09549	2.727	hypothetical protein VM1G_09549 [Valsa mali]
KUI73885.1	VM1G_09220	5.12567	Histone H3 [Valsa mali]
KUI73895.1	VM1G_09561	1.79067	Glycerophosphodiester phosphodiesterase GDE1 [Valsa mali]
KUI73917.1	VM1G_09606	0.653333	hypothetical protein VM1G_09606 [Valsa mali]
KUI73932.1	VM1G_09428	2.181	Mitochondrial phosphate carrier protein [Valsa mali]
KUI73936.1	VM1G_09644	3.27549	Pectinesterase OS=Valsa mali OX=105487 GN=VM1G_09644
KUI73940.1	VM1G_09640	0.385	Bifunctional solanapyrone synthase [Valsa mali]
KUI73946.1	VM1G_09403	2.30033	Glutamate decarboxylase [Valsa mali]
KUI73948.1	VM1G_09401	0.2	Cell polarity protein alp11 [Valsa mali]
KUI73952.1	VM1G_09468	1.46167	Acetyl-CoA hydrolase [Valsa mali]
KUI73971.1	VM1G_09332	0.623333	hypothetical protein VM1G_09332 [Valsa mali]
KUI73984.1	VM1G_09161	0.288	Laccase-2 [Valsa mali]
KUI73989.1	VM1G_09310	1.447	60S ribosomal protein L3 [Valsa mali]
KUI73990.1	VM1G_09315	0.437081	Putative alpha-L-arabinofuranosidase C OS=Valsa mali OX=105487 GN=VM1G_09315
KUI73999.1	VM1G_09371	3.54657	Aspartic-type endopeptidase ctsD OS=Valsa mali OX=105487 GN=VM1G_09371
KUI74049.1	VM1G_09729	0.456942	Uncharacterized protein OS=Valsa mali OX=105487 GN=VM1G_09729
KUI74051.1	VM1G_09727	0.168667	hypothetical protein VM1G_09727 [Valsa mali]
KUI74056.1	VM1G_09721	1.39867	hypothetical protein VM1G_09721 [Valsa mali]
KUI74062.1	VM1G_09706	1.667	Tropinone reductase-like 3 [Valsa mali]
KUI74089.1	VM1G_09862	1.775	Eukaryotic translation initiation factor 3 subunit F [Valsa mali]
KUI74097.1	VM1G_09945	2.069	Versicolorin reductase [Valsa mali]
KUI74099.1	VM1G_09949	2.84056	Iron transport multicopper oxidase FET3 OS=Valsa mali OX=105487 GN=VM1G_09949
KUI74101.1	VM1G_09965	0.501333	Mitochondrial import receptor subunit tom70 [Valsa mali]
KUI74110.1	VM1G_09806	3.69667	Tryptophan--tRNA ligase, cytoplasmic [Valsa mali]
KUI74135.1	VM1G_09671	2.472	Lovastatin diketide synthase LovF [Valsa mali]
KUI74136.1	VM1G_09672	1.52633	hypothetical protein VM1G_09672 [Valsa mali]
KUI74146.1	VM1G_09885	1.60267	Endoplasmic reticulum vesicle protein 25 [Valsa mali]
KUI74151.1	VM1G_09692	0.582085	Uncharacterized protein OS=Valsa mali OX=105487 GN=VM1G_09692
KUI74155.1	VM1G_09696	8.847	Protein ERP1 [Valsa mali]
KUI74159.1	VM1G_09861	0.114667	hypothetical protein VM1G_09861 [Valsa mali]
KUI74173.1	VM1G_10015	0.207333	hypothetical protein VM1G_10015 [Valsa mali]
KUI74181.1	VM1G_09842	1.93033	Replication factor A protein 1 [Valsa mali]
KUI74182.1	VM1G_09841	3.02267	Protein AIM2 [Valsa mali]
KUI74215.1	VM1G_09836	1.394	Aspartic protease pep1 [Valsa mali]
KUI74226.1	VM1G_09772	2.26305	Expansin-like protein 1 OS=Valsa mali OX=105487 GN=VM1G_09772
KUI74229.1	VM1G_09777	2.17467	Mitochondrial outer membrane protein porin [Valsa mali]
KUI74242.1	VM1G_09755	1.753	Nitronate monooxygenase [Valsa mali]
KUI74245.1	VM1G_09738	3.55731	Uncharacterized protein OS=Valsa mali OX=105487 GN=VM1G_09738
KUI74257.1	VM1G_09794	0.672	Nucleoporin GLE2 [Valsa mali]
KUI74261.1	VM1G_09717	1.44333	60S ribosomal protein L18-B [Valsa mali]
KUI74264.1	VM1G_09713	0.695333	Magnesium transporter protein 1 [Valsa mali]
KUI74296.1	VM1G_09957	2.314	Spermidine synthase [Valsa mali]
KUI74299.1	VM1G_09958	0.579468	Uncharacterized protein OS=Valsa mali OX=105487 GN=VM1G_09958
KUI74307.1	VM1G_09975	2.14667	Ketol-acid reductoisomerase, mitochondrial [Valsa mali]
KUI74326.1	VM1G_09809	0.146	Coenzyme A biosynthesis protein 3 [Valsa mali]
KUI74344.1	VM1G_09669	0.313	Alcohol dehydrogenase [NADP(+)] [Valsa mali]
KUI74358.1	VM1G_09870	0.577	hypothetical protein VM1G_09870 [Valsa mali]
KUI74361.1	VM1G_09877	0.342	Multiprotein-bridging factor 1 [Valsa mali]
KUI74382.1	VM1G_09851	0.484667	Fimbrin [Valsa mali]
KUI74403.1	VM1G_09830	1.37667	Homoserine kinase [Valsa mali]
KUI74430.1	VM1G_10041	2.10231	Endothiapepsin OS=Valsa mali OX=105487 GN=VM1G_10041
KUI74433.1	VM1G_10042	2.09315	Cholinesterase OS=Valsa mali OX=105487 GN=VM1G_10042
KUI74437.1	VM1G_09745	4.07899	Uncharacterized protein OS=Valsa mali OX=105487 GN=VM1G_09745
KUI74442.1	VM1G_09743	0.605333	Low molecular weight phosphotyrosine protein phosphatase [Valsa mali]
KUI74451.1	VM1G_10085	0.572333	Ribosome-associated complex subunit SSZ1 [Valsa mali]
KUI74479.1	VM1G_10147	1.809	hypothetical protein VM1G_10147 [Valsa mali]
KUI74480.1	VM1G_10140	0.268	Putative peroxiredoxin pmp20 [Valsa mali]
KUI74520.1	VM1G_10096	0.589667	Candidapepsin-2 [Valsa mali]
KUI74537.1	VM1G_10170	0.758333	ATP-dependent RNA helicase SUB2 [Valsa mali]
KUI74554.1	VM1G_10154	1.56167	V-type proton ATPase subunit E [Valsa mali]
KUI74571.1	VM1G_10079	2.58244	Uncharacterized protein OS=Valsa mali OX=105487 GN=VM1G_10079
KUI74560.1	VM1G_10130	0.129	Putative redox protein fmp46, mitochondrial [Valsa mali]

## Sheet: Sheet2
	KUI63437.1	0.216667	hypothetical protein VM1G_10392 [Valsa mali]
	KUI63488.1	0.54	Mitochondrial intermembrane space cysteine motif-containing protein MIX23 [Valsa mali]
	KUI63538.1	0.498	putative glucan endo-1,3-beta-glucosidase eglC [Valsa mali]
	KUI63573.1	0.526	hypothetical protein VM1G_10305 [Valsa mali]
	KUI63575.1	0.435333	Pleckstrin domain-containing family A member 8 [Valsa mali]
	KUI63634.1	0.460333	hypothetical protein VM1G_10494 [Valsa mali]
	KUI63646.1	0.260333	Bifunctional protein GAL10 [Valsa mali]
	KUI63695.1	0.186333	hypothetical protein VM1G_10530 [Valsa mali]
	KUI63698.1	0.285333	Translocation protein SEC62 [Valsa mali]
	KUI63776.1	0.450667	putative FAD synthase [Valsa mali]
	KUI63809.1	0.691667	Putative serine protease K12H4.7 [Valsa mali]
	KUI63821.1	0.608	ATP-dependent RNA helicase ded1 [Valsa mali]
	KUI63829.1	0.510333	hypothetical protein VM1G_10705 [Valsa mali]
	KUI63835.1	0.272	Glutaredoxin [Valsa mali]
	KUI63838.1	0.383333	1,3-beta-glucanosyltransferase gel4 [Valsa mali]
	KUI63867.1	0.110333	54S ribosomal protein L36, mitochondrial [Valsa mali]
	KUI63888.1	0.727	NADP-specific glutamate dehydrogenase [Valsa mali]
	KUI63904.1	0.706	hypothetical protein VM1G_10596 [Valsa mali]
	KUI64165.1	0.471333	26S proteasome regulatory subunit rpn2 [Valsa mali]
	KUI64194.1	0.274333	GYF domain-containing protein mpd2 [Valsa mali]
	KUI64229.1	0.318	Phosphatidylinositol transfer protein SFH5 [Valsa mali]
	KUI64245.1	0.293333	Carboxypeptidase S1 [Valsa mali]
	KUI64324.1	0.580333	Transaldolase [Valsa mali]
	KUI64336.1	0.444667	Diphosphomevalonate decarboxylase [Valsa mali]
	KUI64387.1	0.542333	4-hydroxy-4-methyl-2-oxoglutarate aldolase [Valsa mali]
	KUI64405.1	0.607	putative FAD-linked oxidoreductase YvdP [Valsa mali]
	KUI64479.1	0.594	Ran-specific GTPase-activating protein 1 [Valsa mali]
	KUI64498.1	0.0816667	hypothetical protein VM1G_00041 [Valsa mali]
	KUI64569.1	0.424333	Asparagine--tRNA ligase, cytoplasmic [Valsa mali]
	KUI64622.1	0.217	hypothetical protein VM1G_00799 [Valsa mali]
	KUI64625.1	0.597	Peptidyl-prolyl cis-trans isomerase ssp-1 [Valsa mali]
	KUI64632.1	0.374333	Membrane protein PTM1 [Valsa mali]
	KUI64652.1	0.473333	Eukaryotic translation initiation factor 6 [Valsa mali]
	KUI64691.1	0.225667	Putative G3BP-like protein [Valsa mali]
	KUI64758.1	0.459	4-nitrophenylphosphatase [Valsa mali]
	KUI64773.1	0.500667	Glucan 1,3-beta-glucosidase [Valsa mali]
	KUI64780.1	0.286667	Midasin [Valsa mali]
	KUI64789.1	0.446667	Pre-mRNA-processing-splicing factor 8 [Valsa mali]
	KUI64792.1	0.581	Rho-GTPase-activating protein 5 [Valsa mali]
	KUI64816.1	0.0763333	3-isopropylmalate dehydrogenase [Valsa mali]
	KUI64831.1	0.723333	Heat shock protein hsp98 [Valsa mali]
	KUI64835.1	0.315333	Triosephosphate isomerase [Valsa mali]
	KUI64898.1	0.591667	Chanoclavine-I aldehyde reductase [Valsa mali]
	KUI64920.1	0.575	Fumarate hydratase, mitochondrial [Valsa mali]
	KUI64922.1	0.649	hypothetical protein VM1G_00490 [Valsa mali]
	KUI64953.1	0.337333	Eukaryotic translation initiation factor 4 gamma [Valsa mali]
	KUI64955.1	0.122333	hypothetical protein VM1G_00571 [Valsa mali]
	KUI64997.1	0.311333	1,2-dihydroxy-3-keto-5-methylthiopentene dioxygenase [Valsa mali]
	KUI65050.1	0.462667	hypothetical protein VM1G_11304 [Valsa mali]
	KUI65055.1	0.483	hypothetical protein VM1G_01117 [Valsa mali]
	KUI65156.1	0.365333	hypothetical protein VM1G_01096 [Valsa mali]
	KUI65183.1	0.0796667	Aspergillopepsin-2 [Valsa mali]
	KUI65207.1	0.135667	Suppressor protein STM1 [Valsa mali]
	KUI65261.1	0.289667	Putative lipase atg15 [Valsa mali]
	KUI65273.1	0.553	NADH dehydrogenase [Valsa mali]
	KUI65278.1	0.476333	Acid phosphatase [Valsa mali]
	KUI65284.1	0.332333	Coronin-like protein crn1 [Valsa mali]
	KUI65311.1	0.624667	Alpha-acetolactate decarboxylase [Valsa mali]
	KUI65359.1	0.382667	Thiamine-triphosphatase [Valsa mali]
	KUI65468.1	0.436	Vacuolar protein sorting-associated protein 21 [Valsa mali]
	KUI65496.1	0.761667	putative Xaa-Pro aminopeptidase P [Valsa mali]
	KUI65574.1	0.522333	hypothetical protein VM1G_00545 [Valsa mali]
	KUI65659.1	0.426667	Eukaryotic translation initiation factor eIF-1 [Valsa mali]
	KUI65694.1	0.283667	1-(5-phosphoribosyl)-5-[(5-phosphoribosylamino)methylideneamino] imidazole-4-carboxamide isomerase [Valsa mali]
	KUI65717.1	0.115667	Iron transport multicopper oxidase FET3 [Valsa mali]
	KUI65756.1	0.701	Amiloride-sensitive amine oxidase [copper-containing] [Valsa mali]
	KUI65767.1	0.728	Ran GTPase-activating protein 1 [Valsa mali]
	KUI65810.1	0.467333	Protein mmf1, mitochondrial [Valsa mali]
	KUI65825.1	0.204667	Tubulin-specific chaperone A [Valsa mali]
	KUI65847.1	0.110667	PHO85 cyclin-6 [Valsa mali]
	KUI65852.1	0.329333	hypothetical protein VM1G_01984 [Valsa mali]
	KUI65862.1	0.752333	60S ribosomal protein L9-A [Valsa mali]
	KUI65889.1	0.597333	hypothetical protein VM1G_01932 [Valsa mali]
	KUI65894.1	0.498	ATP-dependent RNA helicase DHH1 [Valsa mali]
	KUI65945.1	0.407	Cytidine deaminase [Valsa mali]
	KUI66125.1	0.5795	Nuclear protein localization protein 4 [Valsa mali]
	KUI66185.1	0.756	Non-histone chromosomal protein 6 [Valsa mali]
	KUI66220.1	0.219	putative ethanolamine kinase [Valsa mali]
	KUI66264.1	0.502667	hypothetical protein VM1G_01978 [Valsa mali]
	KUI66294.1	0.525333	hypothetical protein VM1G_02071 [Valsa mali]
	KUI66297.1	0.458667	Hexokinase [Valsa mali]
	KUI66373.1	0.670667	Beta-hexosaminidase 2 [Valsa mali]
	KUI66375.1	0.514	Actin cytoskeleton-regulatory complex protein sla1 [Valsa mali]
	KUI66401.1	0.258667	Riboflavin synthase [Valsa mali]
	KUI66409.1	0.634667	ATP synthase subunit H, mitochondrial [Valsa mali]
	KUI66435.1	0.333667	Thioredoxin-like protein 1 [Valsa mali]
	KUI66446.1	0.689	Chromatin structure-remodeling complex subunit rsc7 [Valsa mali]
	KUI66520.1	0.282667	E3 ubiquitin-protein ligase znrf1 [Valsa mali]
	KUI66536.1	0.256333	Uncharacterized protein PYUK71.03c [Valsa mali]
	KUI66557.1	0.208	Drebrin-like protein [Valsa mali]
	KUI66598.1	0.359333	hypothetical protein VM1G_01789 [Valsa mali]
	KUI66613.1	0.453667	hypothetical protein VM1G_01813 [Valsa mali]
	KUI66682.1	0.550333	Cell surface superoxide dismutase [Cu-Zn] 6 [Valsa mali]
	KUI66707.1	0.422	Ubiquitin-40S ribosomal protein S27a [Valsa mali]
	KUI66741.1	0.450667	Valine--tRNA ligase, mitochondrial [Valsa mali]
	KUI66742.1	0.664	Aminopeptidase 2, mitochondrial [Valsa mali]
	KUI66743.1	0.470333	Enolase [Valsa mali]
	KUI66783.1	0.674	60S acidic ribosomal protein P0 [Valsa mali]
	KUI66813.1	0.732667	PWWP domain-containing protein 1 [Valsa mali]
	KUI66820.1	0.72	MICOS subunit MIC26 [Valsa mali]
	KUI66869.1	0.289	hypothetical protein VM1G_02044 [Valsa mali]
	KUI66931.1	0.189667	Diacylglycerol O-acyltransferase 2A [Valsa mali]
	KUI66947.1	0.680333	hypothetical protein VM1G_01938 [Valsa mali]
	KUI66956.1	0.23	hypothetical protein VM1G_01759 [Valsa mali]
	KUI67032.1	0.478667	3-phytase A [Valsa mali]
	KUI67045.1	0.554667	hypothetical protein VM1G_03258 [Valsa mali]
	KUI67104.1	0.579	Alcohol dehydrogenase 1 [Valsa mali]
	KUI67108.1	0.458	Metal homeostasis factor atx1 [Valsa mali]
	KUI67118.1	0.727	Salicylate decarboxylase [Valsa mali]
	KUI67163.1	0.627333	Histone H2A.Z [Valsa mali]
	KUI67241.1	0.273	Ankyrin repeat protein nuc-2 [Valsa mali]
	KUI67318.1	0.521667	hypothetical protein VM1G_03293 [Valsa mali]
	KUI67382.1	0.0936667	3-hydroxybenzoate 4-monooxygenase [Valsa mali]
	KUI67486.1	0.654333	Cytochrome b-c1 complex subunit 2, mitochondrial [Valsa mali]
	KUI67504.1	0.250667	Lipase 1 [Valsa mali]
	KUI67507.1	0.232333	mRNA export protein mlo3 [Valsa mali]
	KUI67509.1	0.594	Protein wos2 [Valsa mali]
	KUI67530.1	0.194333	Polyamine oxidase [Valsa mali]
	KUI67536.1	0.423	hypothetical protein VM1G_03226 [Valsa mali]
	KUI67546.1	0.473	hypothetical protein VM1G_03610 [Valsa mali]
	KUI67625.1	0.35	Malic acid transport protein [Valsa mali]
	KUI67688.1	0.572333	Protein sum2 [Valsa mali]
	KUI67720.1	0.386667	Cellobiose dehydrogenase [Valsa mali]
	KUI67724.1	0.274667	hypothetical protein VM1G_03579 [Valsa mali]
	KUI67769.1	0.318667	Mitochondrial import inner membrane translocase subunit tim44 [Valsa mali]
	KUI67829.1	0.574	Glucoamylase [Valsa mali]
	KUI67836.1	0.487667	3-phytase A [Valsa mali]
	KUI67886.1	0.356667	hypothetical protein VM1G_02626 [Valsa mali]
	KUI67889.1	0.722667	Nucleoporin nsp1 [Valsa mali]
	KUI67908.1	0.445	putative dipeptidyl-peptidase 5 [Valsa mali]
	KUI67926.1	0.621667	GTP-binding protein ypt1 [Valsa mali]
	KUI67948.1	0.327333	hypothetical protein VM1G_02767 [Valsa mali]
	KUI67953.1	0.220667	Secreted beta-glucosidase sun1 [Valsa mali]
	KUI67972.1	0.424333	putative small nuclear ribonucleoprotein F [Valsa mali]
	KUI67992.1	0.389667	3-oxoadipate enol-lactonase 2 [Valsa mali]
	KUI68010.1	0.423333	Pyroglutamyl-peptidase 1 [Valsa mali]
	KUI68074.1	0.461333	hypothetical protein VM1G_04555 [Valsa mali]
	KUI68079.1	0.489	Bouquet formation protein 4 [Valsa mali]
	KUI68081.1	0.334333	hypothetical protein VM1G_03810 [Valsa mali]
	KUI68108.1	0.216	Dynein heavy chain, cytoplasmic [Valsa mali]
	KUI68146.1	0.745	Small glutamine-rich tetratricopeptide repeat-containing protein 2 [Valsa mali]
	KUI68166.1	0.323667	Chorismate mutase [Valsa mali]
	KUI68215.1	0.163333	Protein GVP36 [Valsa mali]
	KUI68233.1	0.130333	Altered inheritance of mitochondria protein 41, mitochondrial [Valsa mali]
	KUI68268.1	0.358	Actin-depolymerizing factor gmf1 [Valsa mali]
	KUI68309.1	0.424333	Phosphatidylglycerol/phosphatidylinositol transfer protein [Valsa mali]
	KUI68313.1	0.747667	3-isopropylmalate dehydratase [Valsa mali]
	KUI68333.1	0.298	Palmitoyl-protein thioesterase 1 [Valsa mali]
	KUI68366.1	0.216	Orotate phosphoribosyltransferase [Valsa mali]
	KUI68554.1	0.712333	hypothetical protein VM1G_04514 [Valsa mali]
	KUI68603.1	0.712	Eukaryotic translation initiation factor 3 subunit G [Valsa mali]
	KUI68691.1	0.125667	hypothetical protein VM1G_03826 [Valsa mali]
	KUI68695.1	0.388	Thioredoxin [Valsa mali]
	KUI68698.1	0.601667	Single-stranded TG1-3 DNA-binding protein [Valsa mali]
	KUI68734.1	0.190333	hypothetical protein VM1G_04258 [Valsa mali]
	KUI68749.1	0.632	Nucleoporin NUP56 [Valsa mali]
	KUI68754.1	0.218667	Polycystic kidney disease protein 1-like 3 [Valsa mali]
	KUI68762.1	0.503	hypothetical protein VM1G_04274 [Valsa mali]
	KUI68819.1	0.449667	SWI/SNF and RSC complexes subunit arp9 [Valsa mali]
	KUI68831.1	0.39	hypothetical protein VM1G_04621 [Valsa mali]
	KUI68832.1	0.210667	MOB kinase activator-like 4 [Valsa mali]
	KUI68837.1	0.393	ATP-dependent RNA helicase cyt-19, mitochondrial [Valsa mali]
	KUI68850.1	0.320667	hypothetical protein VM1G_04172 [Valsa mali]
	KUI68915.1	0.19	Mitochondrial intermembrane space import and assembly protein 40 [Valsa mali]
	KUI68950.1	0.617667	V-type proton ATPase subunit D [Valsa mali]
	KUI68994.1	0.372667	hypothetical protein VM1G_11543 [Valsa mali]
	KUI69030.1	0.607	Oxygen-dependent choline dehydrogenase [Valsa mali]
	KUI69031.1	0.611	Conidial yellow pigment biosynthesis polyketide synthase [Valsa mali]
	KUI69096.1	0.365	ADP-ribosylation factor GTPase-activating protein glo3 [Valsa mali]
	KUI69102.1	0.708333	1-phosphatidylinositol phosphodiesterase [Valsa mali]
	KUI69106.1	0.344667	hypothetical protein VM1G_04505 [Valsa mali]
	KUI69111.1	0.588667	Multisite-specific tRNA:(cytosine-C(5))-methyltransferase [Valsa mali]
	KUI69127.1	0.391333	hypothetical protein VM1G_03874 [Valsa mali]
	KUI69135.1	0.633333	hypothetical protein VM1G_04528 [Valsa mali]
	KUI69166.1	0.189	hypothetical protein VM1G_05553 [Valsa mali]
	KUI69171.1	0.188	Vigilin 1 [Valsa mali]
	KUI69181.1	0.325667	hypothetical protein VM1G_05140 [Valsa mali]
	KUI69305.1	0.695667	Cell wall protein PIR5 [Valsa mali]
	KUI69381.1	0.37	Carboxypeptidase cpdS [Valsa mali]
	KUI69393.1	0.34	hypothetical protein VM1G_04952 [Valsa mali]
	KUI69398.1	0.147	Versicolorin B synthase [Valsa mali]
	KUI69409.1	0.238667	ABC transporter CDR4 [Valsa mali]
	KUI69411.1	0.728	Protein pim1 [Valsa mali]
	KUI69418.1	0.512333	Chanoclavine-I aldehyde reductase [Valsa mali]
	KUI69432.1	0.706	Disulfide-bond oxidoreductase YfcG [Valsa mali]
	KUI69433.1	0.186333	1,3-beta-glucanosyltransferase gel2 [Valsa mali]
	KUI69469.1	0.275	hypothetical protein VM1G_05202 [Valsa mali]
	KUI69475.1	0.0723333	hypothetical protein VM1G_05345 [Valsa mali]
	KUI69480.1	0.643333	60S ribosomal protein L13 [Valsa mali]
	KUI69564.1	0.314333	Cytochrome b-c1 complex subunit 6 [Valsa mali]
	KUI69616.1	0.503667	CAP-Gly domain-containing linker protein 1 [Valsa mali]
	KUI69620.1	0.342	putative HECT-type ubiquitin ligase-interacting protein creD [Valsa mali]
	KUI69625.1	0.308	putative cytochrome b5 [Valsa mali]
	KUI69682.1	0.186	Protein vip1 [Valsa mali]
	KUI69739.1	0.355333	putative glycosidase crf1 [Valsa mali]
	KUI69750.1	0.0893333	hypothetical protein VM1G_05655 [Valsa mali]
	KUI69849.1	0.253333	hypothetical protein VM1G_05420 [Valsa mali]
	KUI69894.1	0.118333	Eukaryotic peptide chain release factor GTP-binding subunit [Valsa mali]
	KUI69990.1	0.536333	hypothetical protein VM1G_05270 [Valsa mali]
	KUI70035.1	0.144333	hypothetical protein VM1G_05291 [Valsa mali]
	KUI70056.1	0.473	hypothetical protein VM1G_05123 [Valsa mali]
	KUI70083.1	0.573333	hypothetical protein VM1G_11682 [Valsa mali]
	KUI70096.1	0.480333	hypothetical protein VM1G_06054 [Valsa mali]
	KUI70122.1	0.509	60S ribosomal protein L36 [Valsa mali]
	KUI70136.1	0.104	hypothetical protein VM1G_06079 [Valsa mali]
	KUI70313.1	0.073	Lysophospholipase [Valsa mali]
	KUI70393.1	0.596667	putative peptide methionine sulfoxide reductase [Valsa mali]
	KUI70394.1	0.708667	Growth hormone-inducible transmembrane protein [Valsa mali]
	KUI70409.1	0.545333	Glutathione S-transferase omega-1 [Valsa mali]
	KUI70556.1	0.327	Deubiquitination-protection protein dph1 [Valsa mali]
	KUI70602.1	0.334	Maintenance of telomere capping protein 1 [Valsa mali]
	KUI70609.1	0.140333	Lanosterol synthase [Valsa mali]
	KUI70646.1	0.507333	Thiosulfate sulfurtransferase TUM1 [Valsa mali]
	KUI70647.1	0.485	Protein transport protein SSO2 [Valsa mali]
	KUI70687.1	0.522667	Plasma membrane ATPase [Valsa mali]
	KUI70788.1	0.270333	Peptidyl-prolyl cis-trans isomerase, mitochondrial [Valsa mali]
	KUI70815.1	0.0893333	Siderophore iron transporter mirB [Valsa mali]
	KUI70829.1	0.364	Histone deacetylase RPD3 [Valsa mali]
	KUI70834.1	0.705333	Alpha-glucosidase [Valsa mali]
	KUI70839.1	0.36	hypothetical protein VM1G_06185 [Valsa mali]
	KUI70899.1	0.446	Chitinase domain-containing protein 1 [Valsa mali]
	KUI70907.1	0.358333	Nicotinate phosphoribosyltransferase [Valsa mali]
	KUI70908.1	0.344333	putative phosphatase PSR2 [Valsa mali]
	KUI70920.1	0.484	Phospho-2-dehydro-3-deoxyheptonate aldolase [Valsa mali]
	KUI70994.1	0.5135	Protease KEX1 [Valsa mali]
	KUI71029.1	0.481667	Glucose-repressible gene protein [Valsa mali]
	KUI71039.1	0.564	Imidazoleglycerol-phosphate dehydratase [Valsa mali]
	KUI71059.1	0.298333	Uncharacterized protein C31H12.03c [Valsa mali]
	KUI71166.1	0.138333	Calmodulin [Valsa mali]
	KUI71220.1	0.460667	NADP-dependent malic enzyme [Valsa mali]
	KUI71312.1	0.0976667	Protein CASP [Valsa mali]
	KUI71393.1	0.764333	rRNA 2'-O-methyltransferase fibrillarin [Valsa mali]
	KUI71427.1	0.271333	Putative HC-toxin efflux carrier TOXA [Valsa mali]
	KUI71433.1	0.766	hypothetical protein VM1G_07003 [Valsa mali]
	KUI71492.1	0.549	UBX domain-containing protein 1 [Valsa mali]
	KUI71500.1	0.191667	Flavin carrier protein 2 [Valsa mali]
	KUI71516.1	0.715333	Glycogenin-1 [Valsa mali]
	KUI71529.1	0.18	Uracil phosphoribosyltransferase [Valsa mali]
	KUI71577.1	0.502333	UBA domain-containing protein 7 [Valsa mali]
	KUI71605.1	0.393333	hypothetical protein VM1G_06988 [Valsa mali]
	KUI71787.1	0.678667	Farnesyl pyrophosphate synthase [Valsa mali]
	KUI71818.1	0.389	hypothetical protein VM1G_07388 [Valsa mali]
	KUI71855.1	0.685333	hypothetical protein VM1G_07484 [Valsa mali]
	KUI71917.1	0.762	Acyl-coenzyme A thioesterase 13 [Valsa mali]
	KUI71966.1	0.235	hypothetical protein VM1G_07955 [Valsa mali]
	KUI72074.1	0.431	hypothetical protein VM1G_07670 [Valsa mali]
	KUI72123.1	0.582	putative ran guanine nucleotide release factor [Valsa mali]
	KUI72131.1	0.450333	hypothetical protein VM1G_07655 [Valsa mali]
	KUI72135.1	0.475	putative Nudix hydrolase P35G2.12 [Valsa mali]
	KUI72245.1	0.145333	Aminopeptidase Y [Valsa mali]
	KUI72276.1	0.584667	hypothetical protein VM1G_07948 [Valsa mali]
	KUI72481.1	0.598667	Histone chaperone ASF1 [Valsa mali]
	KUI72485.1	0.347333	hypothetical protein VM1G_07627 [Valsa mali]
	KUI72533.1	0.260333	putative steroid-binding protein 3 [Valsa mali]
	KUI72575.1	0.409	DNA-binding protein HEXBP [Valsa mali]
	KUI72578.1	0.503	N-terminal acetyltransferase A complex catalytic subunit ard1 [Valsa mali]
	KUI72579.1	0.361	putative ubiquitin carboxyl-terminal hydrolase 3 [Valsa mali]
	KUI72595.1	0.728667	putative eukaryotic translation initiation factor 2 subunit beta [Valsa mali]
	KUI72600.1	0.472	Signal transduction protein MDG1 [Valsa mali]
	KUI72606.1	0.318333	hypothetical protein VM1G_08544 [Valsa mali]
	KUI72608.1	0.201	60S acidic ribosomal protein P1 [Valsa mali]
	KUI72672.1	0.0656667	hypothetical protein VM1G_08384 [Valsa mali]
	KUI72714.1	0.613333	hypothetical protein VM1G_08491 [Valsa mali]
	KUI72715.1	0.493667	hypothetical protein VM1G_08490 [Valsa mali]
	KUI72751.1	0.351	L-rhamnose mutarotase [Valsa mali]
	KUI72752.1	0.326667	GCR1-dependent translation factor 1 [Valsa mali]
	KUI72781.1	0.61	H/ACA ribonucleoprotein complex subunit 2 [Valsa mali]
	KUI72804.1	0.652	Pheromone-processing carboxypeptidase kex1 [Valsa mali]
	KUI72813.1	0.654	hypothetical protein VM1G_08663 [Valsa mali]
	KUI72855.1	0.045	hypothetical protein VM1G_08591 [Valsa mali]
	KUI72931.1	0.549	hypothetical protein VM1G_08536 [Valsa mali]
	KUI72957.1	0.261333	hypothetical protein VM1G_08110 [Valsa mali]
	KUI72962.1	0.15	Dynein light chain Tctex-type [Valsa mali]
	KUI72986.1	0.574333	Neutral ceramidase [Valsa mali]
	KUI72991.1	0.176667	Peptide-N4-(N-acetyl-beta-glucosaminyl)asparagine amidase A [Valsa mali]
	KUI73044.1	0.754667	hypothetical protein VM1G_08375 [Valsa mali]
	KUI73076.1	0.722	Aspartate--tRNA ligase, cytoplasmic [Valsa mali]
	KUI73100.1	0.468667	Niemann-Pick type C-related protein 1 [Valsa mali]
	KUI73260.1	0.642333	Nitrilase [Valsa mali]
	KUI73267.1	0.516333	hypothetical protein VM1G_08983 [Valsa mali]
	KUI73331.1	0.267667	hypothetical protein VM1G_09059 [Valsa mali]
	KUI73428.1	0.358	Diadenosine hexaphosphate hydrolase [Valsa mali]
	KUI73461.1	0.211	Transaldolase [Valsa mali]
	KUI73491.1	0.128333	Protein red1 [Valsa mali]
	KUI73504.1	0.708	Protein csh3 [Valsa mali]
	KUI73546.1	0.502333	Nascent polypeptide-associated complex subunit alpha [Valsa mali]
	KUI73566.1	0.364	hypothetical protein VM1G_09555 [Valsa mali]
	KUI73597.1	0.582	hypothetical protein VM1G_09511 [Valsa mali]
	KUI73622.1	0.106	GTPase-activating protein GYP5 [Valsa mali]
	KUI73647.1	0.666667	Aldose 1-epimerase [Valsa mali]
	KUI73664.1	0.196333	Deoxyhypusine synthase [Valsa mali]
	KUI73683.1	0.135667	hypothetical protein VM1G_09387 [Valsa mali]
	KUI73691.1	0.181667	putative glucan endo-1,3-beta-glucosidase eglC [Valsa mali]
	KUI73758.1	0.203	Bromodomain-containing factor 1 [Valsa mali]
	KUI73828.1	0.655667	Cytochrome c oxidase polypeptide 5, mitochondrial [Valsa mali]
	KUI73829.1	0.234333	Glutathione reductase [Valsa mali]
	KUI73872.1	0.409333	Succinate dehydrogenase assembly factor 4, mitochondrial [Valsa mali]
	KUI73917.1	0.653333	hypothetical protein VM1G_09606 [Valsa mali]
	KUI73940.1	0.385	Bifunctional solanapyrone synthase [Valsa mali]
	KUI73948.1	0.2	Cell polarity protein alp11 [Valsa mali]
	KUI73971.1	0.623333	hypothetical protein VM1G_09332 [Valsa mali]
	KUI73984.1	0.288	Laccase-2 [Valsa mali]
	KUI74051.1	0.168667	hypothetical protein VM1G_09727 [Valsa mali]
	KUI74101.1	0.501333	Mitochondrial import receptor subunit tom70 [Valsa mali]
	KUI74159.1	0.114667	hypothetical protein VM1G_09861 [Valsa mali]
	KUI74173.1	0.207333	hypothetical protein VM1G_10015 [Valsa mali]
	KUI74257.1	0.672	Nucleoporin GLE2 [Valsa mali]
	KUI74264.1	0.695333	Magnesium transporter protein 1 [Valsa mali]
	KUI74326.1	0.146	Coenzyme A biosynthesis protein 3 [Valsa mali]
	KUI74344.1	0.313	Alcohol dehydrogenase [NADP(+)] [Valsa mali]
	KUI74358.1	0.577	hypothetical protein VM1G_09870 [Valsa mali]
	KUI74361.1	0.342	Multiprotein-bridging factor 1 [Valsa mali]
	KUI74382.1	0.484667	Fimbrin [Valsa mali]
	KUI74442.1	0.605333	Low molecular weight phosphotyrosine protein phosphatase [Valsa mali]
	KUI74451.1	0.572333	Ribosome-associated complex subunit SSZ1 [Valsa mali]
	KUI74480.1	0.268	Putative peroxiredoxin pmp20 [Valsa mali]
	KUI74520.1	0.589667	Candidapepsin-2 [Valsa mali]
	KUI74537.1	0.758333	ATP-dependent RNA helicase SUB2 [Valsa mali]
	KUI74560.1	0.129	Putative redox protein fmp46, mitochondrial [Valsa mali]
