# Supplementary material for: VmPacC-mediated pH regulation of Valsa mali confers to host acidification identified by comparative proteomics analysis
Source: Stress Biol. 2023 Jun 21;3(1):18. doi: 10.1007/s44154-023-00097-y (PMC10441875; doi:10.1007/s44154-023-00097-y)
Supplement: Supplementary file 8 — Additional file 8: Table S6. The 27 DEPs overlapped between the identified DEP lists with the co-expression network from the transcriptome profiling data (Ke et al. 2014). [file 44154_2023_97_MOESM8_ESM.xlsx]

## Sheet: Sheet1
Serial number	Protein ID	Gene_ID	Protein description	Transcriptome log2(fold_change)	Proteome(log2(fold_change))
					In H pHvsL pH	Ex H pHvsL pH	PacC-HvsWT-H	PacC-VvsWT-V
1	KUI63576.1	comp23928_c0_seq1	Catalase-peroxidase	-4.04178	1.86			-0.59
2	KUI64193.1	comp24419_c1_seq1	Pectin lyase B	5.80524		1.2		-1.12
3	KUI64297.1	comp6162_c0_seq1	putative Ras-related protein Rab7	-2.98906	0.85		0.48
4	KUI64324.1	comp24094_c0_seq1	Transaldolase	-3.47171	-0.79			-0.48
5	KUI64684.1	comp27861_c0_seq1	hypothetical protein VM1G_00185	3.26868	1.23			-0.4
6	KUI64955.1	comp23926_c0_seq1	hypothetical protein VM1G_00571	-5.76303	-3.04	1.41	0.85
7	KUI64990.1	comp44154_c0_seq1	Aldehyde dehydrogenase	-3.38391	1.71			0.54
8	KUI65042.1	comp10712_c0_seq1	putative enoyl-CoA hydratase, mitochondrial	-4.63321		0.42	0.45
9	KUI65478.1	comp23807_c0_seq1	Aflatoxin B1 aldehyde reductase member 2	-9.3371	0.99			-0.47
10	KUI65737.1	comp28309_c0_seq1	Arginase	5.37931	1.63			-0.494
		comp75116_c0_seq1		3.83099
11	KUI67118.1	comp14466_c0_seq1	Salicylate decarboxylase	9.4404	-0.46			0.48
		comp40882_c0_seq1		2.77364
12	KUI67220.1	comp23719_c0_seq1	Glutathione S-transferase 2	-4.04178	0.532			-0.47
		comp23818_c0_seq1		-4.33803
13	KUI67500.1	comp24012_c0_seq1	Beta-cyclopiazonate dehydrogenase	-6.07236	1.27			0.45
14	KUI67903.1	comp25719_c0_seq1	Quercetin 2,3-dioxygenase	4.28719		0.85		-0.49
15	KUI67992.1	comp29402_c0_seq1	3-oxoadipate enol-lactonase 2	3.4704	-1.36			-0.45
16	KUI69432.1	comp23818_c0_seq1	Disulfide-bond oxidoreductase YfcG	-4.33803	-0.5	1.06		-0.61
		comp23719_c0_seq1		-4.04178
17	KUI70207.1	comp6316_c0_seq1	Linoleate diol synthase	-7.13006	1.67	-1.023		-0.396
18	KUI70675.1	comp24221_c0_seq1	NADH-cytochrome b5 reductase 2	-6.95397	0.94			-0.474
19	KUI71221.1	comp23818_c0_seq1	Glutathione S-transferase 1	-4.33803	1.37			0.87
		comp23719_c0_seq1		-4.04178
20	KUI71878.1	comp6759_c0_seq1	Rhamnogalacturonan acetylesterase	5.82494		1.33	-0.97	-1.396
21	KUI72244.1	comp6563_c0_seq1	hypothetical protein VM1G_07780	4.52435		1.26		0.39
		comp24645_c0_seq1		5.86183
		comp24374_c0_seq1		4.23095
22	KUI72533.1	comp20298_c0_seq2	putative steroid-binding protein 3	-3.20541	-1.94			-0.45
23	KUI72794.1	comp6563_c0_seq1	hypothetical protein VM1G_08430	4.52435		1.42	-0.93	-2.74
		comp24645_c0_seq1		5.86183
		comp24374_c0_seq1		4.23095
24	KUI73461.1	comp24094_c0_seq1	Transaldolase	-3.47171	-2.18			-0.61
25	KUI73558.1	comp25037_c0_seq1	Tripeptidyl-peptidase sed3	6.65415		2.04		-0.51
		comp41604_c0_seq1		7.92202
		comp14879_c2_seq1		-2.80513
26	KUI73917.1	comp29147_c0_seq1	hypothetical protein VM1G_09606	-5.47354	-0.61	-1.45		-0.62
27	KUI74097.1	comp23776_c0_seq1	Versicolorin reductase	-6.77378	1.05			-0.89
		comp23862_c0_seq1		-6.22153
		comp28417_c0_seq1		-2.92658
		comp26982_c0_seq1		-4.42237
